# Supplementary material for: Overexpression of a methyl-CpG-binding protein gene OsMBD707 leads to larger tiller angles and reduced photoperiod sensitivity in rice
Source: BMC Plant Biol. 2021 Feb 18;21:100. doi: 10.1186/s12870-021-02880-3 (PMC7893954; doi:10.1186/s12870-021-02880-3)
Supplement: Supplementary file 5 — Additional file 5: Table S3. DEGs between the OsMBD707-overexpression line OX707-#21 and wild-type under short day condition. (XLS 314 kb) [file 12870_2021_2880_MOESM5_ESM.xls]

## Sheet: Table S2
Additional file 5: Table S3. DEGs between the OsMBD707-overexpression line OX707-#21 and wild-type under short day condition
Gene_id	OX707-#21	NPB (WT)	log2FoldChange	pvalue	padj	Gene_name	Gene_chr	Gene_start	Gene_end	Gene_strand	Gene_length	Gene_biotype	Gene_description	Tf_family
Os01g0190300	20.967	691.471	-5.041	1.21e-72	2.95e-68	IAA2	1	4816831	4818958	+	1790	protein_coding	PF02309:AUX/IAA family	-
Os12g0620400	20840	5966.19	1.805	2.34e-48	2.84e-44	methyl-CpG binding domain protein, Methyl-CpG binding domain containing protein	12	26425353	26430083	-	1621	protein_coding	-	-
novel.1026	646.684	50.309	3.682	2.43e-41	1.97e-37	-	4	22066686	22073679	-	6994	-	- && P04146.3 RecName: Full=Copia protein; AltName: Full=Gag-int-pol protein; Contains: RecName: Full=Copia VLP protein; Contains: RecName: Full=Copia protease && PF07727:Reverse transcriptase (RNA-dependent DNA polymerase)|PF13976:GAG-pre-integrase domai	RVT_2
Os03g0752800	115.814	4427.57	-5.257	1.81e-39	1.1e-35	MADS BOX GENE 14	3	31031753	31041563	-	2588	protein_coding	PF00319:SRF-type transcription factor (DNA-binding and dimerisation domain)|PF01486:K-box region	K-box
Os06g0493100	1099.56	46.714	4.551	6.16e-25	3e-21	brown planthopper induced008a, Brown planthopper induced 008a, Rapid alkalization factor 22	6	17066928	17068612	-	529	protein_coding	-	-
Os07g0511400	3.888	175.93	-5.514	3.33e-23	1.17e-19	-	7	19533865	19534577	+	713	protein_coding	-	-
Os03g0332100	73.775	391.65	-2.408	3.8e-23	1.17e-19	P-450 714B2	3	12235398	12249872	-	1763	protein_coding	PF00067:Cytochrome P450	p450
Os03g0320900	85.521	280.067	-1.712	3.85e-23	1.17e-19	VIRESCENT 2	3	11595454	11599057	+	1343	protein_coding	PF00625:Guanylate kinase	-
Os06g0591200	866.215	44.149	4.292	8.08e-22	2.18e-18	-	6	23227138	23228388	+	837	protein_coding	-	-
Os05g0256500	62.757	311.301	-2.31	2.11e-20	5.12e-17	-	5	9517563	9527490	+	1908	protein_coding	PF07714:Protein tyrosine kinase	Pkinase_Tyr
Os01g0899200	49.687	288.79	-2.541	3.08e-20	6.81e-17	-	1	39102277	39103501	-	931	protein_coding	PF03141:Putative S-adenosyl-L-methionine-dependent methyltransferase	-
Os11g0443700	19.717	158.361	-3.006	4.13e-20	8.37e-17	-	11	14660801	14663959	+	1117	protein_coding	PF00106:short chain dehydrogenase	adh_short
Os09g0482860	9.59	90.859	-3.224	2.93e-19	5.49e-16	-	9	18642413	18643998	-	1586	protein_coding	-	-
Os07g0642200	3.574	74.59	-4.38	2.24e-18	3.9e-15	GDSL ESTERASE/LIPASE PROTEIN 93	7	26727638	26729979	-	1283	protein_coding	-	-
Os06g0591400	1786.98	209.31	3.093	1.16e-17	1.88e-14	-	6	23232535	23233439	+	774	protein_coding	-	-
Os05g0501200	212.63	454.286	-1.096	6.82e-17	1.04e-13	basic helix-loop-helix protein 067	5	24663679	24666335	+	1571	protein_coding	-	-
Os01g0132000	850.747	139.641	2.608	1.48e-16	2.12e-13	incompatible strain of P. avenae-induced gene 2	1	1760310	1761065	-	564	protein_coding	-	-
Os01g0713200	834.962	220.975	1.919	1.19e-15	1.6e-12	beta-1, 3-glucanase 10	1	29620958	29622314	+	1176	protein_coding	PF00332:Glycosyl hydrolases family 17	Glyco_hydro_17
Os12g0556200	291.754	78.794	1.888	1.44e-15	1.85e-12	-	12	22628910	22632952	+	2086	protein_coding	PF07887:Calmodulin binding protein-like	-
Os07g0151800	121.314	30.072	2.003	3.44e-15	4.19e-12	-	7	2721785	2723535	-	702	protein_coding	-	-
Os04g0369000	88.459	17.701	2.339	5.99e-15	6.93e-12	RECEPTOR-LIKE CYTOPLASMIC KINASE 144	4	17913242	17914650	-	1409	protein_coding	-	-
Os04g0200700	11.479	99.425	-3.117	6.38e-15	7.06e-12	-	4	6869662	6872863	+	3083	protein_coding	-	-
novel.1575	736.087	77.596	3.243	1.61e-14	1.7e-11	-	8	16254978	16259596	-	3412	-	- && - && -	-
Os03g0576600	17.205	198.999	-3.541	2.42e-14	2.45e-11	Acyl-CoA-binding protein 3	3	21082861	21084621	-	558	protein_coding	PF00887:Acyl CoA binding protein	-
novel.398	74.754	0	8.634	2.7e-14	2.63e-11	-	11	11859411	11860818	-	988	-	- && - && -	-
Os04g0369066	87.183	14.072	2.611	7.05e-14	6.55e-11	RECEPTOR-LIKE CYTOPLASMIC KINASE 144	4	17915386	17916778	-	1071	protein_coding	PF00069:Protein kinase domain	Pkinase
Os08g0176200	89.42	7.437	3.569	7.27e-14	6.55e-11	Oryza sativa Receptor-like Kinase1, Receptor-like Kinase 1, Receptor-like Cytoplasmic Kinase 246	8	4445655	4447532	+	1520	protein_coding	PF00069:Protein kinase domain	Pkinase
Os01g0176200	89.236	17.969	2.319	8.81e-14	7.65e-11	-	1	3924401	3926323	+	1751	protein_coding	PF00201:UDP-glucoronosyl and UDP-glucosyl transferase	UDPGT
Os07g0471300	175.955	34.48	2.347	1.19e-13	1e-10	ARGONAUTE 18	7	16894746	16900204	+	2502	protein_coding	PF02171:Piwi domain|PF02170:PAZ domain|PF16487:Mid domain of argonaute|PF08699:Argonaute linker 1 domain|PF16488:Argonaute linker 2 domain	Piwi
Os11g0439600	1.723	45.669	-4.764	1.71e-13	1.39e-10	-	11	14390405	14398122	-	1690	protein_coding	PF01150:GDA1/CD39 (nucleoside phosphatase) family	-
Os12g0281600	46.356	222.617	-2.26	5.92e-13	4.64e-10	PYRICULARIA ORYZAE RESISTANCE 42	12	10624037	10635373	+	3915	protein_coding	PF00931:NB-ARC domain	NB-ARC
Os01g0940800	463.224	61.927	2.898	1.5e-12	1.14e-09	beta-1, 3-glucanase 6	1	41349731	41351118	+	1244	protein_coding	PF00332:Glycosyl hydrolases family 17	Glyco_hydro_17
novel.286	91.369	0.241	8.202	1.71e-12	1.25e-09	-	10	9487313	9490247	-	1262	-	- && - && -	-
Os03g0405500	1113.41	212.767	2.387	1.74e-12	1.25e-09	-	3	16590192	16595911	+	2056	protein_coding	PF13905:Thioredoxin-like|PF07649:C1-like domain	C1_3
Os09g0482900	2.83	39.929	-3.802	2e-12	1.39e-09	-	9	18657575	18659177	-	1603	protein_coding	PF00201:UDP-glucoronosyl and UDP-glucosyl transferase	UDPGT
Os09g0551600	274.783	979.8	-1.834	3.03e-12	2.05e-09	-	9	21856873	21858935	+	840	protein_coding	PF00505:HMG (high mobility group) box	HMG_box
Os06g0601500	30.138	105.987	-1.816	3.23e-12	2.07e-09	b-ZIP TRANSCRIPTION FACTOR 48	6	23773286	23776880	+	3126	protein_coding	-	-
Os07g0263400	340.006	35.82	3.247	3.24e-12	2.07e-09	-	7	9298577	9300441	+	855	protein_coding	PF00389:D-isomer specific 2-hydroxyacid dehydrogenase, catalytic domain|PF02826:D-isomer specific 2-hydroxyacid dehydrogenase, NAD binding domain	2-Hacid_dh_C
novel.1562	250.763	0.241	9.659	4.48e-12	2.8e-09	-	8	11179391	11240147	-	12152	-	- && - && -	-
Os11g0260100	90.143	5.465	3.999	5.24e-12	3.19e-09	-	11	8677314	8678820	+	903	protein_coding	PF03492:SAM dependent carboxyl methyltransferase	-
Os04g0231800	8.489	69.884	-3.028	6.52e-12	3.87e-09	-	4	8811012	8815165	-	913	protein_coding	-	-
Os06g0676000	666.609	300.111	1.151	1.1e-11	6.4e-09	BACTERIOCIDE EFFECT 3	6	28059549	28065154	-	2196	protein_coding	PF01566:Natural resistance-associated macrophage protein	-
novel.130	87.414	4.134	4.371	1.55e-11	8.76e-09	-	1	11546582	11549607	-	2065	-	- && P0C282.1 RecName: Full=Zinc finger A20 domain-containing stress-associated protein 18; Short=OsSAP18 && -	-
novel.430	123.727	9.75	3.657	1.6e-11	8.84e-09	-	11	24892356	24893624	-	1114	-	- && - && -	-
Os08g0283900	48.804	0	8.02	1.7e-11	9.21e-09	-	8	11201775	11202600	-	826	protein_coding	-	-
Os11g0286800	0	31.781	-7.494	1.81e-11	9.59e-09	oxidosqualene cyclase 10	11	10352224	10376610	-	2849	protein_coding	PF13243:Squalene-hopene cyclase C-terminal domain|PF13249:Squalene-hopene cyclase N-terminal domain	-
Os07g0199000	55.607	1.431	5.209	2.35e-11	1.22e-08	-	7	5348937	5353611	-	1688	protein_coding	-	-
Os10g0558700	100.764	17.427	2.535	2.9e-11	1.47e-08	-	10	21988641	21991288	-	2325	protein_coding	-	-
Os10g0558750	137.745	36.098	1.929	3.44e-11	1.71e-08	-	10	21992040	21993690	-	1348	protein_coding	PF03171:2OG-Fe(II) oxygenase superfamily|PF14226:non-haem dioxygenase in morphine synthesis N-terminal	2OG-FeII_Oxy
Os03g0743500	303.329	91.296	1.728	4.5e-11	2.19e-08	CALMODULIN-LIKE PROTEIN 4	3	30517480	30519662	+	2183	protein_coding	-	-
Os09g0417800	67.254	6.095	3.492	4.64e-11	2.21e-08	WRKY GENE 62	9	14992918	14994888	-	1348	protein_coding	PF03106:WRKY DNA -binding domain	WRKY
Os01g0962700	596.389	178.49	1.739	5.36e-11	2.51e-08	class III peroxidase 20	1	42429502	42432547	+	1397	protein_coding	PF00141:Peroxidase	-
Os03g0641250	87.141	20.775	2.065	5.93e-11	2.72e-08	-	3	24693330	24698163	+	1756	protein_coding	PF13520:Amino acid permease|PF13906:C-terminus of AA_permease	-
Os07g0683900	2772.36	10126.7	-1.869	6.27e-11	2.83e-08	R40G2	7	29004217	29006208	+	1534	protein_coding	PF14200:Ricin-type beta-trefoil lectin domain-like	-
Os09g0518000	156.413	52.677	1.575	1.14e-10	5.02e-08	-	9	20214433	20215935	+	1503	protein_coding	PF00201:UDP-glucoronosyl and UDP-glucosyl transferase	UDPGT
Os10g0536400	768.357	289.913	1.408	1.2e-10	5.21e-08	FLAVANONE 3-HYDROXYLASE 2	10	20886407	20892109	+	1004	protein_coding	PF14226:non-haem dioxygenase in morphine synthesis N-terminal	-
Os01g0192550	117.383	32.941	1.844	1.26e-10	5.38e-08	-	1	4980670	4981942	+	1273	protein_coding	-	-
Os10g0450900	1396.48	512.592	1.446	2.34e-10	9.8e-08	glycine-rich protein, Glycine-rich protein 2, glycine-rich cell wall protein	10	16428860	16429924	-	1065	protein_coding	-	-
novel.1477	887.383	115.849	2.936	2.38e-10	9.81e-08	-	8	5027570	5033797	+	4911	-	- && - && -	-
Os08g0389700	1225.85	4655.62	-1.925	2.82e-10	1.14e-07	-	8	18452698	18458055	+	2015	protein_coding	PF01925:Sulfite exporter TauE/SafE	-
Os07g0461900	149.485	382.097	-1.355	3.51e-10	1.4e-07	-	7	16209262	16210654	-	1032	protein_coding	PF00202:Aminotransferase class-III	Aminotran_3
Os02g0122100	99.235	24.914	1.988	4.29e-10	1.68e-07	-	2	1162134	1165062	+	1826	protein_coding	-	-
Os08g0170700	0.484	50.97	-6.731	4.41e-10	1.7e-07	-	8	4135126	4138360	-	2963	protein_coding	PF00931:NB-ARC domain	NB-ARC
Os01g0191200	146.557	639.559	-2.126	5.12e-10	1.95e-07	-	1	4872158	4873806	-	1329	protein_coding	PF03767:HAD superfamily, subfamily IIIB (Acid phosphatase)	-
Os05g0136900	957.077	333.749	1.519	6.53e-10	2.44e-07	ACYLTRANSFERASE 3	5	2143896	2150179	+	1728	protein_coding	PF02458:Transferase family	-
Os01g0764800	73.572	6.683	3.447	7.44e-10	2.74e-07	GH3-2	1	32221378	32225121	+	2366	protein_coding	PF03321:GH3 auxin-responsive promoter	-
Os02g0288400	117.506	34.716	1.759	8.84e-10	3.21e-07	MULTIDRUG RESISTANCE-ASSOCIATED PROTEIN 5	2	10880647	10886393	-	3878	protein_coding	PF00005:ABC transporter|PF00664:ABC transporter transmembrane region	ABC_membrane
Os12g0547600	408.289	113.163	1.849	1.15e-09	4.11e-07	Calmodulin-Binding Protein	12	22133336	22136891	-	2320	protein_coding	-	-
Os10g0536450	560.814	234.837	1.259	1.17e-09	4.11e-07	-	10	20890567	20891707	-	571	protein_coding	PF03171:2OG-Fe(II) oxygenase superfamily	2OG-FeII_Oxy
Os01g0137950	148.938	12.154	3.602	1.25e-09	4.33e-07	RECEPTOR-LIKE CYTOPLASMIC KINASE 23	1	2037202	2038198	+	916	protein_coding	PF00069:Protein kinase domain	Pkinase
Os06g0604200	3.735	38.711	-3.347	1.44e-09	4.94e-07	PHOSPHOLIPASE D ALPHA 4	6	23908918	23913796	-	2820	protein_coding	PF00168:C2 domain|PF00614:Phospholipase D Active site motif|PF12357:Phospholipase D C terminal	C2
Os01g0685400	1.675	35.139	-4.39	1.65e-09	5.56e-07	-	1	28250506	28251508	+	1003	protein_coding	-	-
Os02g0243300	22.326	113.321	-2.348	1.67e-09	5.56e-07	-	2	8092152	8093845	-	1694	protein_coding	PF00201:UDP-glucoronosyl and UDP-glucosyl transferase	UDPGT
Os10g0197000	46.677	129.334	-1.47	1.74e-09	5.73e-07	-	10	6736206	6739956	-	2097	protein_coding	PF12274:Protein of unknown function (DUF3615)	-
novel.273	443.18	112.13	1.979	1.82e-09	5.89e-07	-	10	2499873	2502404	-	2287	-	- && - && -	-
Os01g0612500	130.351	19.631	2.728	2.28e-09	7.3e-07	Prolyl Oligopeptidase 2, PROLYL OLIGOPEPTIDASE 2	1	24277095	24280999	+	1200	protein_coding	PF02230:Phospholipase/Carboxylesterase	Abhydrolase_2
Os07g0676900	288.143	56.213	2.355	2.32e-09	7.32e-07	class III peroxidase 109, peroxidase 2	7	28660188	28661792	+	1229	protein_coding	PF00141:Peroxidase	-
Os11g0117400	277.022	35.785	2.964	2.43e-09	7.58e-07	WRKY GENE 104	11	782471	783485	-	817	protein_coding	PF03106:WRKY DNA -binding domain	WRKY
Os02g0683800	19.737	93.916	-2.244	2.63e-09	8.09e-07	-	2	27959797	27960558	+	600	protein_coding	PF00403:Heavy-metal-associated domain	HMA
novel.58	91.433	15.21	2.586	2.66e-09	8.1e-07	-	1	21349690	21360041	+	4014	-	- && Q43207.1 RecName: Full=70 kDa peptidyl-prolyl isomerase; AltName: Full=Peptidyl-prolyl cis-trans isomerase; Short=PPIase; AltName: Full=Rotamase && PF00254:FKBP-type peptidyl-prolyl cis-trans isomerase	FKBP_C
Os04g0316200	123.791	28.938	2.091	2.73e-09	8.21e-07	-	4	14453617	14454811	-	1138	protein_coding	PF01657:Salt stress response/antifungal	-
Os07g0683600	2.075	32.482	-3.935	3.01e-09	8.93e-07	-	7	28993024	28994490	+	1047	protein_coding	PF14200:Ricin-type beta-trefoil lectin domain-like	-
Os05g0273800	14.105	85.081	-2.608	3.93e-09	1.15e-06	-	5	11114550	11116305	-	1215	protein_coding	PF12697:Alpha/beta hydrolase family	-
Os03g0388900	3265.38	8716.26	-1.417	4.11e-09	1.19e-06	Metacaspase 1	3	15530630	15532454	-	1510	protein_coding	PF00656:Caspase domain	Peptidase_C14
Os01g0197700	346.065	59.344	2.547	5.6e-09	1.6e-06	GRAIN NUMBER 1A	1	5270449	5275585	-	2147	protein_coding	PF09265:Cytokinin dehydrogenase 1, FAD and cytokinin binding|PF01565:FAD binding domain	FAD_binding_4
novel.736	3.473	42.329	-3.578	7.11e-09	2.01e-06	-	3	4391839	4393258	+	1160	-	- && - && -	-
novel.745	112.534	41.56	1.439	7.19e-09	2.01e-06	-	3	6336923	6340451	+	1633	-	- && - && -	-
Os07g0605200	940.255	2076.93	-1.143	7.88e-09	2.18e-06	MADS BOX GENE 18	7	24788476	24793679	+	1088	protein_coding	PF01486:K-box region|PF00319:SRF-type transcription factor (DNA-binding and dimerisation domain)	K-box
Os01g0170051	465.334	200.602	1.213	8.27e-09	2.26e-06	-	1	3598662	3601908	+	2390	protein_coding	PF05691:Raffinose synthase or seed imbibition protein Sip1	-
Os01g0946500	58.965	1.548	5.262	9.77e-09	2.61e-06	-	1	41592216	41594985	-	1211	protein_coding	PF00332:Glycosyl hydrolases family 17	Glyco_hydro_17
Os12g0165900	181.997	447.94	-1.3	1.04e-08	2.75e-06	Nucleoporin Autopeptidase 2, NUCLEOPORIN AUTOPEPTIDASE 2	12	3338061	3344342	+	3466	protein_coding	PF04096:Nucleoporin autopeptidase	-
Os03g0316200	286.632	91.668	1.645	1.23e-08	3.22e-06	GALACTINOL SYNTHASE 1	3	11367200	11368889	+	1402	protein_coding	PF01501:Glycosyl transferase family 8	Glyco_transf_8
Os03g0327600	33.533	95.489	-1.51	1.33e-08	3.43e-06	R40C1	3	11957336	11959565	-	1763	protein_coding	PF14200:Ricin-type beta-trefoil lectin domain-like	-
novel.1293	845.738	205.559	2.039	1.34e-08	3.43e-06	-	6	23013141	23014934	-	982	-	- && - && -	-
Os10g0538200	34.933	1	5.104	1.5e-08	3.81e-06	-	10	20971240	20972640	+	1401	protein_coding	PF14543:Xylanase inhibitor N-terminal|PF14541:Xylanase inhibitor C-terminal	-
Os05g0502000	877.933	173.776	2.338	1.54e-08	3.85e-06	CYCLIC NUCLEOTIDE GATED CHANNEL 9	5	24711970	24716664	+	2405	protein_coding	PF00520:Ion transport protein|PF00027:Cyclic nucleotide-binding domain	Ion_trans
Os03g0792400	152.962	333.666	-1.125	1.56e-08	3.88e-06	-	3	32951544	32956886	+	1941	protein_coding	PF02163:Peptidase family M50	Peptidase_M50
Os03g0397400	161.933	68.813	1.233	1.59e-08	3.91e-06	Ca(2+)/H(+) EXCHANGER 2	3	16061184	16065089	+	1997	protein_coding	PF01699:Sodium/calcium exchanger protein	Na_Ca_ex
Os12g0628600	702.122	147.348	2.253	1.91e-08	4.65e-06	PATHOGENESIS-RELATED GENE 5	12	26913087	26913851	-	765	protein_coding	PF00314:Thaumatin family	Thaumatin
Os09g0455500	166.177	432.2	-1.379	1.95e-08	4.69e-06	-	9	17145776	17147058	-	1283	protein_coding	PF07859:alpha/beta hydrolase fold	Abhydrolase_3
novel.482	41.041	2.362	4.052	2e-08	4.78e-06	-	12	19511074	19513199	+	1244	-	- && - && -	-
Os04g0227500	294.689	93.995	1.653	2.39e-08	5.65e-06	-	4	8528512	8533136	+	1088	protein_coding	PF13462:Thioredoxin	-
Os05g0555600	12.489	89.074	-2.838	2.66e-08	6.22e-06	NADH-DEPENDENT GLUTAMATE SYNTHASE 2	5	27631211	27636450	+	2257	protein_coding	PF14691:Dihydroprymidine dehydrogenase domain II, 4Fe-4S cluster|PF07992:Pyridine nucleotide-disulphide oxidoreductase	Pyr_redox_2
Os04g0460600	28.251	130.529	-2.212	2.86e-08	6.62e-06	NAC DOMAIN-CONTAINING PROTEIN 2	4	22994561	22996624	+	1546	protein_coding	-	-
Os11g0648400	94.502	19.797	2.259	3.03e-08	6.96e-06	-	11	25806201	25810387	-	1569	protein_coding	PF12274:Protein of unknown function (DUF3615)	-
Os12g0638200	9.69	60.523	-2.646	3.08e-08	7.01e-06	PROTEIN TRANSPORTER 2	12	27346312	27350659	-	2074	protein_coding	PF00854:POT family	-
novel.1505	90.279	7.836	3.498	3.17e-08	7.15e-06	-	8	16227417	16229453	+	2037	-	- && - && -	-
Os01g0660200	743.387	175.68	2.08	3.38e-08	7.53e-06	C10728, OsChib3a	1	26885484	26886719	+	1236	protein_coding	PF00704:Glycosyl hydrolases family 18	-
Os03g0335200	35.746	1.578	4.533	3.73e-08	8.19e-06	WRKY GENE 79	3	12394575	12396889	+	1475	protein_coding	-	-
Os02g0226200	46.282	196.849	-2.09	3.74e-08	8.19e-06	-	2	7078703	7079848	+	1057	protein_coding	PF06888:Putative Phosphatase	-
Os01g0644000	45.8	7.528	2.598	3.79e-08	8.23e-06	-	1	25926370	25928206	+	636	protein_coding	-	-
Os08g0395700	107.969	16.42	2.705	3.89e-08	8.37e-06	-	8	18770027	18771421	-	1395	protein_coding	-	-
Os08g0162800	2272.64	5625.39	-1.308	4.03e-08	8.61e-06	Acyl-CoA-binding protein, Acyl-CoA-binding protein 1	8	3698349	3700499	-	578	protein_coding	-	-
Os02g0755500	27.288	90.814	-1.743	4.25e-08	8.99e-06	-	2	31787348	31789031	-	1595	protein_coding	PF00201:UDP-glucoronosyl and UDP-glucosyl transferase	UDPGT
Os02g0206100	649.758	168.979	1.942	4.57e-08	9.59e-06	-	2	5955018	5957276	-	2259	protein_coding	PF00201:UDP-glucoronosyl and UDP-glucosyl transferase	UDPGT
Os12g0622900	167.604	58.719	1.514	5.95e-08	1.24e-05	-	12	26599762	26604728	+	1642	protein_coding	PF01398:JAB1/Mov34/MPN/PAD-1 ubiquitin protease	Mov34
Os04g0375750	29.647	0	7.3	6.79e-08	1.4e-05	-	4	18357875	18358718	+	844	protein_coding	-	-
Os10g0537800	39.745	4.02	3.294	7.53e-08	1.54e-05	-	10	20956884	20958287	+	1404	protein_coding	PF14543:Xylanase inhibitor N-terminal|PF14541:Xylanase inhibitor C-terminal	-
Os01g0940700	382.452	145.807	1.39	8.27e-08	1.68e-05	beta-1, 3-glucanase, pathogenesis-related protein 2	1	41346647	41348373	+	1297	protein_coding	PF00332:Glycosyl hydrolases family 17	Glyco_hydro_17
novel.739	26.186	0	7.12	9.32e-08	1.86e-05	-	3	5233996	5237832	+	623	-	- && - && -	-
Os05g0142100	414.255	116.295	1.836	9.32e-08	1.86e-05	-	5	2449418	2450032	-	615	protein_coding	-	-
Os02g0228300	946.176	378.784	1.321	9.4e-08	1.86e-05	-	2	7220633	7224467	-	3722	protein_coding	PF00069:Protein kinase domain|PF13855:Leucine rich repeat|PF12799:Leucine Rich repeats (2 copies)	Pkinase
Os04g0293700	51.446	114.635	-1.153	9.63e-08	1.88e-05	-	4	12875227	12882818	+	1840	protein_coding	PF03004:Plant transposase (Ptta/En/Spm family)	-
Os02g0303500	11.145	60.238	-2.436	9.89e-08	1.9e-05	-	2	11798895	11799847	-	953	protein_coding	-	-
Os01g0132500	165.348	78.441	1.076	1.02e-07	1.93e-05	-	1	1781075	1782386	+	1208	protein_coding	PF07797:Protein of unknown function (DUF1639)	-
Os10g0542900	139.024	36.868	1.918	1.02e-07	1.93e-05	CHITINASE 8	10	21205700	21207611	+	1072	protein_coding	PF00182:Chitinase class I	-
novel.1042	242.293	112.145	1.112	1.04e-07	1.94e-05	-	4	29675687	29681094	-	4285	-	- && - && -	-
Os01g0695800	203.228	47.471	2.096	1.11e-07	2.06e-05	MULTIDRUG RESISTANCE 7	1	28786544	28787701	-	889	protein_coding	PF00005:ABC transporter	ABC_tran
Os04g0201500	64.839	197.564	-1.607	1.13e-07	2.08e-05	-	4	6913287	6914107	-	821	protein_coding	-	-
Os02g0697800	445.827	221.358	1.01	1.18e-07	2.15e-05	SCAMP5	2	28696678	28700365	+	1253	protein_coding	PF04144:SCAMP family	-
Os09g0510000	360.284	171.859	1.068	1.2e-07	2.18e-05	-	9	19796232	19798756	+	622	protein_coding	PF12734:Cysteine-rich TM module stress tolerance	-
Os10g0154700	155.251	65.27	1.252	1.21e-07	2.19e-05	CYCLOPHILIN 18-4	10	3438474	3439397	+	924	protein_coding	PF00160:Cyclophilin type peptidyl-prolyl cis-trans isomerase/CLD	Pro_isomerase
Os07g0677200	859.378	81.325	3.402	1.4e-07	2.49e-05	PEROXIDASE 22.3	7	28673754	28675351	+	1302	protein_coding	PF00141:Peroxidase	-
Os12g0428000	33.868	146.716	-2.121	1.46e-07	2.57e-05	SULFURTRANSFERASE 7	12	13657101	13658736	+	1413	protein_coding	PF00581:Rhodanese-like domain	Rhodanese
novel.1582	1.598	45.859	-4.803	1.63e-07	2.85e-05	-	8	18419973	18421078	-	1020	-	- && - && -	-
Os02g0517900	62.232	142.668	-1.198	1.64e-07	2.85e-05	-	2	18817869	18821399	-	2661	protein_coding	-	-
Os12g0226700	5437.18	2076.88	1.388	1.65e-07	2.86e-05	-	12	6911276	6913929	+	1246	protein_coding	PF16884:N-terminal domain of oxidoreductase|PF00107:Zinc-binding dehydrogenase	ADH_zinc_N
novel.157	34.407	3.511	3.34	1.84e-07	3.15e-05	-	1	23901013	23903208	-	717	-	- && - && -	-
Os11g0471300	142.831	490.634	-1.782	1.87e-07	3.19e-05	-	11	16205860	16214048	+	3667	protein_coding	-	-
Os03g0797400	88.052	21.868	2.025	1.94e-07	3.26e-05	indole-3-glycerol phosphate lyase	3	33214544	33217418	-	1371	protein_coding	PF00290:Tryptophan synthase alpha chain	-
Os08g0519600	11.809	43.288	-1.88	2.3e-07	3.81e-05	-	8	25817761	25823466	+	4424	protein_coding	-	-
Os04g0367000	366.026	100.146	1.866	2.35e-07	3.86e-05	-	4	17761013	17766782	-	5770	protein_coding	-	-
Os05g0267900	39.943	95.209	-1.255	2.53e-07	4.1e-05	-	5	10720401	10723770	-	1686	protein_coding	-	-
Os12g0261300	21.638	90.53	-2.068	2.65e-07	4.26e-05	-	12	9179690	9182665	+	2833	protein_coding	-	-
novel.636	60.535	18.027	1.736	2.95e-07	4.71e-05	-	2	27039628	27041347	+	1720	-	- && - && -	-
Os05g0537100	160.72	75.303	1.093	2.96e-07	4.71e-05	WRKY GENE 7	5	26682661	26684165	+	1151	protein_coding	PF03106:WRKY DNA -binding domain	WRKY
Os08g0337100	20.227	64.665	-1.687	3.09e-07	4.84e-05	-	8	15106952	15109324	+	1881	protein_coding	-	-
Os05g0130300	749.186	277.051	1.434	3.18e-07	4.96e-05	-	5	1781532	1782890	+	880	protein_coding	-	-
Os05g0244700	144.795	17.696	3.024	3.22e-07	4.99e-05	aminotransferase, class IV family protein	5	8785502	8787555	-	1236	protein_coding	PF01063:Amino-transferase class IV	-
Os11g0517400	28.815	2.205	3.673	3.58e-07	5.45e-05	-	11	18552567	18556300	-	1672	protein_coding	-	-
Os01g0279400	607.989	170.566	1.833	3.63e-07	5.48e-05	ZINC-INDUCED FACILITATOR-LIKE 2	1	9889550	9902737	-	1788	protein_coding	PF07690:Major Facilitator Superfamily	MFS_1
Os01g0642200	6828.01	16054	-1.233	3.79e-07	5.7e-05	-	1	25800668	25801243	-	458	protein_coding	-	-
Os02g0102200	25.552	78.794	-1.631	3.82e-07	5.7e-05	amino acid permease 7C, amino acid permease 9, amino acid/auxin permease 9	2	119391	121684	+	1814	protein_coding	PF01490:Transmembrane amino acid transporter protein	Aa_trans
Os06g0573600	40.919	256.157	-2.645	4.17e-07	6.18e-05	BETA-GALACTOSIDASE 2	6	22245386	22251772	+	3079	protein_coding	PF01301:Glycosyl hydrolases family 35	-
Os08g0248100	16.674	69.503	-2.062	4.42e-07	6.52e-05	-	8	9039735	9043242	+	3272	protein_coding	PF08263:Leucine rich repeat N-terminal domain|PF13855:Leucine rich repeat|PF07714:Protein tyrosine kinase	Pkinase_Tyr
Os03g0417700	0.974	37.659	-5.291	4.55e-07	6.67e-05	GRAIN LENGTH 3.2	3	17340417	17342284	-	1769	protein_coding	PF00067:Cytochrome P450	p450
Os10g0570200	104.048	17.556	2.56	4.66e-07	6.79e-05	-	10	22607642	22608671	+	505	protein_coding	-	-
Os10g0579800	1.713	26.116	-3.947	4.9e-07	7.09e-05	-	10	23128998	23131939	+	2858	protein_coding	PF00854:POT family	-
Os01g0134500	285.551	106.423	1.426	4.92e-07	7.09e-05	Sterol methyltransferase 1, Dwarf 7	1	1888525	1892262	+	1252	protein_coding	PF04116:Fatty acid hydroxylase superfamily	-
Os12g0232300	0.261	16.946	-5.867	5.13e-07	7.32e-05	FLOWERING TIME LIKE GENE 7	12	7235000	7237115	+	730	protein_coding	PF01161:Phosphatidylethanolamine-binding protein	-
Os10g0548000	1020.46	2354.21	-1.206	5.14e-07	7.32e-05	-	10	21440286	21443643	-	1671	protein_coding	PF00106:short chain dehydrogenase	adh_short
Os01g0765000	91.405	19.929	2.185	5.55e-07	7.85e-05	STRIPE 2	1	32233141	32238980	-	2337	protein_coding	PF00383:Cytidine and deoxycytidylate deaminase zinc-binding region	-
Os06g0286310	13.134	50.696	-1.935	6.08e-07	8.55e-05	-	6	10341158	10343466	+	1999	protein_coding	-	-
Os10g0528900	0	21.267	-6.912	6.18e-07	8.6e-05	TAU GLUTATHIONE S-TRANSFERASE 14	10	20574829	20576053	+	1134	protein_coding	PF13417:Glutathione S-transferase, N-terminal domain|PF13410:Glutathione S-transferase, C-terminal domain	-
Os05g0304900	0.261	19.725	-6.084	6.19e-07	8.6e-05	-	5	13755590	13758581	-	1593	protein_coding	PF00331:Glycosyl hydrolase family 10	-
Os06g0693000	154.807	65.941	1.23	6.38e-07	8.82e-05	-	6	28918691	28923984	+	1846	protein_coding	PF00069:Protein kinase domain	Pkinase
Os08g0417000	24.647	95.754	-1.954	6.46e-07	8.87e-05	-	8	19950692	19952388	-	1207	protein_coding	PF14226:non-haem dioxygenase in morphine synthesis N-terminal|PF03171:2OG-Fe(II) oxygenase superfamily	2OG-FeII_Oxy
Os08g0531900	507.45	209.806	1.274	6.87e-07	9.38e-05	MADS BOX GENE 37	8	26518976	26529016	+	1177	protein_coding	PF00319:SRF-type transcription factor (DNA-binding and dimerisation domain)	SRF-TF
Os07g0605400	1251.05	364.578	1.78	6.9e-07	9.38e-05	-	7	24809650	24810354	+	705	protein_coding	-	-
Os02g0484975	18.157	61.695	-1.762	7.02e-07	9.4e-05	-	2	16750078	16751562	-	1485	protein_coding	PF02458:Transferase family	-
Os08g0564300	16.049	54.52	-1.76	7.03e-07	9.4e-05	MULTIDRUG RESISTANCE 14	8	28264285	28269924	+	4902	protein_coding	PF00664:ABC transporter transmembrane region|PF00005:ABC transporter	ABC_membrane
Os05g0312600	28.583	0.99	4.821	7.13e-07	9.48e-05	CALMODULIN-LIKE PROTEIN 21	5	14360753	14361588	-	836	protein_coding	PF13405:EF-hand domain|PF13499:EF-hand domain pair	-
Os01g0933075	68.624	25.115	1.46	7.26e-07	9.55e-05	-	1	40927131	40928334	-	1204	protein_coding	-	-
Os12g0291000	110.955	274.276	-1.308	7.36e-07	9.63e-05	-	12	11242571	11259839	+	6156	protein_coding	PF00476:DNA polymerase family A|PF00271:Helicase conserved C-terminal domain|PF00270:DEAD/DEAH box helicase	DEAD
Os06g0544100	110.624	308.902	-1.481	7.98e-07	0.0001	-	6	20522130	20524853	+	2298	protein_coding	PF13855:Leucine rich repeat|PF07714:Protein tyrosine kinase	Pkinase_Tyr
Os05g0421900	230.725	59.724	1.949	8.23e-07	0.0001	GIBBERELLIN 20-OXIDASE 4	5	20685488	20692048	-	1227	protein_coding	PF14226:non-haem dioxygenase in morphine synthesis N-terminal|PF03171:2OG-Fe(II) oxygenase superfamily	2OG-FeII_Oxy
Os08g0127100	1002.23	352.562	1.506	9.19e-07	0.0001	Histidine Transporter, lysine and histidine transporter 1, lysine-histidine-like transporter 1	8	1561754	1566957	+	1815	protein_coding	PF01490:Transmembrane amino acid transporter protein	Aa_trans
Os11g0517800	24.362	1.747	3.783	9.91e-07	0.0001	-	11	18560178	18575490	-	2034	protein_coding	-	-
Os07g0689600	65.377	379.753	-2.539	1.03e-06	0.0001	NICOTIANAMINE SYNTHASE 3	7	29323098	29324607	+	1510	protein_coding	PF03059:Nicotianamine synthase protein	-
Os07g0635700	58.003	169.034	-1.542	1.04e-06	0.0001	-	7	26394225	26396629	+	1599	protein_coding	PF00067:Cytochrome P450	p450
Os05g0226300	160.003	332.853	-1.057	1.05e-06	0.0001	-	5	7704963	7707764	+	2389	protein_coding	-	-
Os12g0141000	12.701	0	6.077	1.09e-06	0.0001	-	12	1986251	1989200	+	2950	protein_coding	-	-
Os04g0201800	200.588	566.693	-1.499	1.1e-06	0.0001	-	4	6912953	6925360	-	1209	protein_coding	PF01490:Transmembrane amino acid transporter protein	Aa_trans
Os08g0430800	117.89	51.924	1.193	1.13e-06	0.0001	-	8	20828249	20831334	+	1217	protein_coding	-	-
Os02g0175000	100.703	39.362	1.346	1.15e-06	0.0001	HIGH-AFFINITY K+ TRANSPORTER 6	2	4103387	4105657	+	1679	protein_coding	PF02386:Cation transport protein	-
Os04g0252400	38.131	98.245	-1.363	1.15e-06	0.0001	-	4	9938870	9956327	-	3904	protein_coding	-	-
Os03g0132300	82.088	32.233	1.347	1.17e-06	0.0001	-	3	1836607	1839772	-	1530	protein_coding	PF03134:TB2/DP1, HVA22 family	TB2_DP1_HVA22
Os01g0134700	161.466	33.55	2.262	1.2e-06	0.0001	-	1	1902741	1904902	+	1603	protein_coding	PF07887:Calmodulin binding protein-like	-
Os02g0809100	118.999	51.659	1.199	1.21e-06	0.0001	-	2	34574608	34576261	-	1596	protein_coding	PF00564:PB1 domain	-
Os02g0118850	67.414	22.921	1.552	1.3e-06	0.0002	-	2	989061	997516	-	3620	protein_coding	-	-
Os03g0200200	40.74	8.508	2.231	1.31e-06	0.0002	-	3	5261710	5263669	+	1009	protein_coding	PF14009:Domain of unknown function (DUF4228)	-
Os06g0202400	399.472	198.565	1.008	1.31e-06	0.0002	-	6	5159153	5160016	+	864	protein_coding	-	-
novel.1451	31.798	4.955	2.7	1.32e-06	0.0002	-	7	25633383	25635537	-	1332	-	- && - && -	-
Os01g0832600	23.62	0.294	6.255	1.33e-06	0.0002	-	1	35636303	35640933	+	1513	protein_coding	PF03171:2OG-Fe(II) oxygenase superfamily|PF14226:non-haem dioxygenase in morphine synthesis N-terminal	2OG-FeII_Oxy
Os02g0199200	78.397	16.813	2.212	1.49e-06	0.0002	-	2	5566073	5567620	+	1548	protein_coding	PF00931:NB-ARC domain	NB-ARC
Os05g0382900	416.395	858.772	-1.045	1.57e-06	0.0002	ANNEXIN 4	5	18500678	18503010	+	1407	protein_coding	PF00191:Annexin	-
Os04g0423100	29.835	4.733	2.642	1.58e-06	0.0002	-	4	20924191	20926252	+	1366	protein_coding	PF01494:FAD binding domain	FAD_binding_3
Os08g0535700	74.183	22.974	1.678	1.59e-06	0.0002	OsSTA217	8	26751395	26754247	+	1270	protein_coding	PF03009:Glycerophosphoryl diester phosphodiesterase family	-
Os11g0698567	28.341	87.962	-1.641	1.59e-06	0.0002	-	11	28579789	28584012	-	994	protein_coding	-	-
Os07g0627100	12.58	0	6.065	1.66e-06	0.0002	-	7	25986046	25987423	+	1378	protein_coding	-	-
Os02g0779000	23.026	145.24	-2.659	1.7e-06	0.0002	Subtilisin 21, SUBTILISIN 21	2	32981274	32983228	+	1932	protein_coding	PF00082:Subtilase family|PF05922:Peptidase inhibitor I9|PF02225:PA domain	Peptidase_S8
Os08g0505900	10.905	92.78	-3.093	1.75e-06	0.0002	POLYGALACTURONASE-INHIBITING PROTEIN 6	8	25015802	25017363	-	1562	protein_coding	PF08263:Leucine rich repeat N-terminal domain|PF13855:Leucine rich repeat	LRRNT_2
Os11g0649300	82.635	33.593	1.299	1.78e-06	0.0002	-	11	25877770	25882187	-	1576	protein_coding	PF12274:Protein of unknown function (DUF3615)	-
Os03g0580200	232.128	66.822	1.794	1.92e-06	0.0002	-	3	21275422	21276198	-	777	protein_coding	-	-
Os03g0135400	445.733	206.721	1.109	1.99e-06	0.0002	F-box protein 128	3	1956859	1959763	-	2291	protein_coding	-	-
Os07g0137200	300.934	116.647	1.367	2.03e-06	0.0002	-	7	1969774	1971942	+	636	protein_coding	-	-
Os04g0288100	14.799	0.267	5.577	2.19e-06	0.0002	-	4	12504047	12505046	-	747	protein_coding	PF00190:Cupin	-
Os08g0157500	1994.77	993.387	1.006	2.2e-06	0.0002	O-METHYLTRANSFERASE 9	8	3337800	3340918	-	1428	protein_coding	PF08100:Dimerisation domain|PF00891:O-methyltransferase	-
Os06g0493600	240.764	621.846	-1.369	2.32e-06	0.0002	PHOSPHATE TRANSPORTER 1;3	6	17130109	17134973	+	2880	protein_coding	PF03124:EXS family|PF03105:SPX domain	SPX
Os10g0503300	129.694	31.615	2.039	2.35e-06	0.0003	-	10	19214959	19215235	+	277	protein_coding	-	-
Os09g0394600	12.115	47.202	-1.956	2.44e-06	0.0003	-	9	13688245	13690936	-	1665	protein_coding	PF03372:Endonuclease/Exonuclease/phosphatase family	Exo_endo_phos
Os11g0226933	489.923	149.706	1.709	2.44e-06	0.0003	-	11	6638306	6640336	-	2031	protein_coding	PF00931:NB-ARC domain	NB-ARC
Os04g0149400	320.728	115.634	1.477	2.52e-06	0.0003	-	4	3411651	3412393	-	396	protein_coding	-	-
novel.19	14.414	0	6.263	2.56e-06	0.0003	-	1	8846710	8855865	+	890	-	- && - && PF02458:Transferase family	-
Os12g0231700	30.378	1.095	4.859	2.56e-06	0.0003	-	12	7197167	7199434	+	1373	protein_coding	PF03004:Plant transposase (Ptta/En/Spm family)	-
Os02g0699800	133.053	65.548	1.017	2.95e-06	0.0003	-	2	28788408	28790000	-	1136	protein_coding	-	-
Os07g0676800	39.514	7.634	2.355	3.04e-06	0.0003	-	7	28654214	28656004	+	1681	protein_coding	-	-
Os01g0686200	55.825	11.578	2.266	3.13e-06	0.0003	-	1	28303270	28304839	+	1570	protein_coding	PF00201:UDP-glucoronosyl and UDP-glucosyl transferase	UDPGT
Os08g0256700	83.337	7.321	3.516	3.15e-06	0.0003	-	8	9538125	9539756	+	1198	protein_coding	-	-
Os10g0503250	237.136	61.294	1.955	3.19e-06	0.0003	-	10	19213699	19214691	-	993	protein_coding	PF02458:Transferase family	-
Os01g0192300	518.394	211.832	1.292	3.22e-06	0.0003	MYB-RELATED TRANSCRIPTION FACTOR 1	1	4971466	4973555	-	1602	protein_coding	PF00249:Myb-like DNA-binding domain	Myb_DNA-binding
Os08g0103900	41.907	102.431	-1.286	3.25e-06	0.0003	NAC DOMAIN-CONTAINING PROTEIN 31	8	210422	212411	-	1753	protein_coding	PF02365:No apical meristem (NAM) protein	NAM
Os02g0741700	40.204	129.264	-1.683	3.28e-06	0.0003	-	2	31038552	31040540	-	1883	protein_coding	PF14009:Domain of unknown function (DUF4228)	-
novel.256	468.994	126.503	1.891	3.34e-06	0.0003	-	10	22595000	22599558	+	2887	-	- && - && -	-
Os05g0142900	27.276	1.47	4.346	3.44e-06	0.0003	-	5	2477904	2478474	-	571	protein_coding	-	-
Os06g0226950	66.666	18.647	1.86	3.49e-06	0.0003	DIHYDROSPHINGOSINE C4 HYDROXYLASE 1	6	6589823	6591619	-	1120	protein_coding	PF04116:Fatty acid hydroxylase superfamily	-
novel.668	12.551	0	6.062	3.5e-06	0.0003	-	2	6387020	6387865	-	739	-	- && - && -	-
Os07g0628900	143.565	341.567	-1.25	3.55e-06	0.0003	-	7	26059428	26062993	-	2342	protein_coding	PF00069:Protein kinase domain|PF01657:Salt stress response/antifungal	Pkinase
Os11g0246600	53.821	18.858	1.515	3.68e-06	0.0004	Deg protease 12, DEG PROTEASE 12	11	7909213	7916588	+	1329	protein_coding	PF13365:Trypsin-like peptidase domain|PF13180:PDZ domain	-
Os05g0382600	490.566	1047.33	-1.095	3.86e-06	0.0004	ANNEXIN 3	5	18494334	18496011	-	1284	protein_coding	PF00191:Annexin	-
Os10g0483500	22.554	63.889	-1.495	3.94e-06	0.0004	CYTOKININ OXIDASE/DEHYDROGENASE 3	10	18270328	18274523	+	2187	protein_coding	PF09265:Cytokinin dehydrogenase 1, FAD and cytokinin binding|PF01565:FAD binding domain	FAD_binding_4
Os04g0495400	11.512	58.743	-2.35	4.11e-06	0.0004	-	4	24766251	24769310	+	1864	protein_coding	PF03188:Eukaryotic cytochrome b561|PF03351:DOMON domain	Cytochrom_B561
Os05g0452800	20.99	67.517	-1.691	4.19e-06	0.0004	-	5	22208601	22212202	+	1635	protein_coding	PF12906:RING-variant domain	-
Os03g0119300	195.509	858.548	-2.135	4.25e-06	0.0004	Subtilisin 25, SUBTILISIN 25	3	1034068	1036671	-	2604	protein_coding	PF00082:Subtilase family|PF05922:Peptidase inhibitor I9|PF02225:PA domain	Peptidase_S8
Os04g0188433	41.513	208.008	-2.326	4.25e-06	0.0004	-	4	5931193	5931871	-	564	protein_coding	-	-
Os02g0331200	20.911	68.285	-1.702	4.33e-06	0.0004	-	2	13495411	13498320	+	2351	protein_coding	PF04577:Protein of unknown function (DUF563)	-
Os04g0529100	55.463	136.881	-1.307	4.36e-06	0.0004	ETHYLENE RESPONSE FACTOR 45	4	26438670	26440540	-	1604	protein_coding	PF00847:AP2 domain	AP2
Os11g0159500	15.127	0.226	5.61	4.46e-06	0.0004	-	11	2894550	2896150	+	1484	protein_coding	-	-
Os08g0360300	73.898	7.295	3.335	4.57e-06	0.0004	-	8	16593210	16596198	+	1516	protein_coding	PF07887:Calmodulin binding protein-like	-
Os06g0157500	87.523	366.313	-2.066	4.58e-06	0.0004	RICE FLOWERING-LOCUS T 1	6	2926823	2928474	+	866	protein_coding	PF01161:Phosphatidylethanolamine-binding protein	-
Os04g0415600	59.016	165.582	-1.491	4.61e-06	0.0004	COPPER TRANSPORTER 4	4	20533890	20534645	+	756	protein_coding	PF04145:Ctr copper transporter family	-
Os11g0666200	22.447	2.352	3.281	4.62e-06	0.0004	RECEPTOR-LIKE CYTOPLASMIC KINASE 345	11	26878083	26880047	-	1614	protein_coding	PF00069:Protein kinase domain	Pkinase
Os06g0671600	53.919	8.885	2.613	4.76e-06	0.0004	SMALL AUXIN-UP RNA 26	6	27862160	27862997	+	581	protein_coding	-	-
Os01g0870400	38.868	94.339	-1.282	4.89e-06	0.0004	-	1	37739465	37742721	-	2475	protein_coding	PF01453:D-mannose binding lectin|PF08276:PAN-like domain|PF00069:Protein kinase domain|PF00954:S-locus glycoprotein domain	Pkinase
Os07g0596900	107.511	43.156	1.315	4.94e-06	0.0004	WRKY GENE 88	7	24312094	24315383	-	1501	protein_coding	PF03106:WRKY DNA -binding domain	WRKY
Os10g0567900	293.902	83.108	1.825	4.97e-06	0.0004	-	10	22516057	22517963	+	1813	protein_coding	-	-
Os02g0118400	26.449	76.271	-1.527	5.03e-06	0.0004	STLP4	2	961519	965543	+	1889	protein_coding	PF00777:Glycosyltransferase family 29 (sialyltransferase)	Glyco_transf_29
Os01g0137700	67.114	7.81	3.077	5.34e-06	0.0005	-	1	2023879	2026177	+	2208	protein_coding	PF14380:Wall-associated receptor kinase C-terminal|PF13947:Wall-associated receptor kinase galacturonan-binding	-
Os02g0720700	153.355	69.555	1.138	5.36e-06	0.0005	CYSTATHIONINE B-SYNTHASE DOMAIN CONTAINING CHLORIDE CHANNEL PROTEIN 9	2	29899297	29904080	-	2906	protein_coding	PF00654:Voltage gated chloride channel	Voltage_CLC
Os12g0637400	1.744	23.646	-3.803	5.56e-06	0.0005	-	12	27316457	27317290	-	834	protein_coding	PF16656:Purple acid Phosphatase, N-terminal domain	-
Os01g0194300	438.558	186.473	1.231	5.7e-06	0.0005	NPR1 HOMOLOG 1	1	5060605	5065209	-	2114	protein_coding	PF12313:NPR1/NIM1 like defence protein C terminal|PF11900:Domain of unknown function (DUF3420)	-
novel.1292	0.522	17.673	-5.206	6.38e-06	0.0006	-	6	22983322	22984748	-	984	-	- && - && -	-
novel.424	9.811	0	5.705	6.42e-06	0.0006	-	11	23443567	23445006	-	958	-	- && - && -	-
Os08g0437566	13.626	0	6.179	6.68e-06	0.0006	-	8	21256354	21257182	-	829	protein_coding	-	-
Os10g0332733	13.837	0	6.199	6.74e-06	0.0006	-	10	9481927	9482596	-	670	protein_coding	-	-
Os10g0450800	187.079	56.193	1.733	6.99e-06	0.0006	-	10	16426027	16426928	-	902	protein_coding	-	-
Os09g0547500	46.511	2.667	4.148	7.08e-06	0.0006	LONELY GUY LIKE PHOSPHORIBOHYDROLASE 9	9	21642728	21644729	+	1064	protein_coding	PF03641:Possible lysine decarboxylase	-
Os09g0272600	105.519	12.678	3.039	7.49e-06	0.0006	-	9	5454054	5454902	+	477	protein_coding	-	-
Os04g0171800	390.457	842.545	-1.11	7.75e-06	0.0007	-	4	4874385	4878321	+	3311	protein_coding	-	-
Os08g0529100	75.069	20.02	1.921	7.75e-06	0.0007	-	8	26342353	26344538	+	1063	protein_coding	PF00227:Proteasome subunit	Proteasome
Os04g0322100	76.3	17.922	2.089	7.9e-06	0.0007	-	4	14863727	14864824	-	1098	protein_coding	PF01657:Salt stress response/antifungal	-
Os01g0778800	254.508	120.746	1.078	7.98e-06	0.0007	-	1	32965371	32976817	+	3257	protein_coding	PF00675:Insulinase (Peptidase family M16)|PF16187:Middle or third domain of peptidase_M16|PF05193:Peptidase M16 inactive domain	-
Os12g0113600	19.245	61.123	-1.672	8.44e-06	0.0007	-	12	690006	691172	+	853	protein_coding	-	-
Os01g0124200	357.335	87.551	2.028	9.13e-06	0.0008	BOWMAN-BIRK INHIBITOR 3-1	1	1347665	1348723	-	1059	protein_coding	PF00228:Bowman-Birk serine protease inhibitor family	-
Os12g0512400	91.045	37.401	1.282	9.22e-06	0.0008	-	12	19805936	19809656	+	3606	protein_coding	-	-
Os01g0654100	182.491	408.471	-1.163	9.33e-06	0.0008	-	1	26514543	26521761	+	2915	protein_coding	PF06418:CTP synthase N-terminus|PF00117:Glutamine amidotransferase class-I	CTP_synth_N
novel.1328	18.564	1.99	3.199	9.48e-06	0.0008	-	7	2400254	2401003	+	554	-	- && - && -	-
novel.1317	62.797	25.043	1.325	9.73e-06	0.0008	-	6	30343930	30346426	-	2395	-	- && - && -	-
Os01g0254850	37.246	2.6	3.852	9.89e-06	0.0008	-	1	8471334	8472108	-	775	protein_coding	-	-
Os07g0642800	1.439	18.648	-3.695	1.01e-05	0.0008	-	7	26768377	26774119	+	2055	protein_coding	PF16712:Coiled-coil regions of plant-specific actin-binding protein|PF16709:Fused Ig-PH domain of plant-specific actin-binding protein|PF16711:Actin-binding domain of plant-specific actin-binding protein	-
Os10g0524600	216.469	809.252	-1.903	1.04e-05	0.0008	Subtilisin 61, SUBTILISIN 61	10	20389644	20392184	-	2541	protein_coding	PF05922:Peptidase inhibitor I9|PF00082:Subtilase family|PF02225:PA domain	Peptidase_S8
Os05g0588700	256.807	89.728	1.514	1.1e-05	0.0009	-	5	29317649	29324873	-	3023	protein_coding	PF08295:Sin3 family co-repressor|PF16879:C-terminal domain of Sin3a protein	-
Os07g0209100	203.128	548.944	-1.435	1.11e-05	0.0009	-	7	5890575	5894128	-	2827	protein_coding	PF05691:Raffinose synthase or seed imbibition protein Sip1	-
Os11g0516800	33.415	5.154	2.741	1.12e-05	0.0009	-	11	18531653	18541501	-	3006	protein_coding	-	-
Os05g0462000	305.356	936.534	-1.617	1.16e-05	0.0009	-	5	22678313	22679102	-	394	protein_coding	PF09713:Plant protein 1589 of unknown function (A_thal_3526)	-
Os07g0190800	216.448	72.192	1.587	1.21e-05	0.0009	THIOREDOXIN H-TYPE 5	7	4880571	4882104	-	720	protein_coding	PF00085:Thioredoxin	-
novel.1581	5.88	157.441	-4.732	1.24e-05	0.001	-	8	18414353	18419857	-	5505	-	- && P10978.1 RecName: Full=Retrovirus-related Pol polyprotein from transposon TNT 1-94; Includes: RecName: Full=Protease; Includes: RecName: Full=Reverse transcriptase; Includes: RecName: Full=Endonuclease && PF07727:Reverse transcriptase (RNA-dependent	RVT_2
Os07g0511301	0	9.928	-5.82	1.25e-05	0.001	-	7	19533397	19533696	-	300	protein_coding	-	-
Os04g0197200	12.117	49.73	-2.039	1.25e-05	0.001	-	4	6634102	6638835	+	1925	protein_coding	PF07714:Protein tyrosine kinase	Pkinase_Tyr
novel.411	102.509	3.265	4.945	1.26e-05	0.001	-	11	16454423	16462206	-	3009	-	- && - && -	-
Os04g0619200	111.933	52.357	1.1	1.29e-05	0.001	-	4	31448163	31452824	+	3353	protein_coding	-	-
Os05g0377450	11.08	0	5.883	1.29e-05	0.001	-	5	18209181	18209854	-	674	protein_coding	-	-
Os04g0174900	225.265	69.535	1.696	1.31e-05	0.001	-	4	5121027	5124372	+	1076	protein_coding	PF02230:Phospholipase/Carboxylesterase	Abhydrolase_2
Os04g0121800	60.596	14.696	2.03	1.33e-05	0.001	-	4	1320596	1321287	+	417	protein_coding	-	-
Os11g0525700	31.096	87.425	-1.484	1.37e-05	0.001	-	11	19069221	19075959	+	2324	protein_coding	PF10539:Development and cell death domain	-
Os02g0603600	161.334	79.815	1.012	1.42e-05	0.0011	basic helix-loop-helix protein 110	2	23643455	23651476	+	1241	protein_coding	-	-
novel.585	25.793	3.481	2.873	1.44e-05	0.0011	-	2	10121595	10123578	+	987	-	- && - && -	-
Os06g0318300	21.1	51.447	-1.285	1.45e-05	0.0011	-	6	12322915	12326083	-	1356	protein_coding	PF02115:RHO protein GDP dissociation inhibitor	-
Os09g0293601	79.039	25.512	1.633	1.47e-05	0.0011	-	9	6973353	6974004	+	652	protein_coding	-	-
Os02g0614966	108.884	24.062	2.177	1.5e-05	0.0011	-	2	24293057	24296448	+	2152	protein_coding	-	-
Os06g0334300	163.612	359.019	-1.134	1.54e-05	0.0011	Catharanthus roseus receptor-like kinase1-like kinase 14	6	13297087	13301239	+	3153	protein_coding	PF07714:Protein tyrosine kinase|PF12819:Carbohydrate-binding protein of the ER	Pkinase_Tyr
Os06g0627500	0.223	12.199	-5.392	1.56e-05	0.0012	-	6	25347186	25348647	-	1462	protein_coding	PF13855:Leucine rich repeat	-
Os02g0167600	266.428	104.26	1.354	1.59e-05	0.0012	SMALL AUXIN-UP RNA 6	2	3655252	3656179	+	576	protein_coding	-	-
Os07g0631900	183.456	443.771	-1.274	1.62e-05	0.0012	-	7	26211749	26213842	+	1053	protein_coding	PF00076:RNA recognition motif. (a.k.a. RRM, RBD, or RNP domain)	RRM_1
Os04g0535600	122.213	270.172	-1.145	1.64e-05	0.0012	vacuolar acid invertase 2, vacuolar invertase 1	4	26765388	26771869	+	2242	protein_coding	PF11837:Domain of unknown function (DUF3357)|PF00251:Glycosyl hydrolases family 32 N-terminal domain|PF08244:Glycosyl hydrolases family 32 C terminal	-
Os02g0525900	113.914	38.91	1.548	1.65e-05	0.0012	-	2	19219047	19224966	+	2768	protein_coding	PF16177:Acetyl-coenzyme A synthetase N-terminus|PF00501:AMP-binding enzyme|PF13193:AMP-binding enzyme C-terminal domain	AMP-binding
Os05g0101600	43.18	95.209	-1.147	1.66e-05	0.0012	-	5	101403	104149	-	2012	protein_coding	PF00067:Cytochrome P450	p450
novel.1543	0.223	12.412	-5.416	1.66e-05	0.0012	-	8	4133952	4134507	-	458	-	- && - && -	-
Os03g0341600	199.054	99.243	1.003	1.67e-05	0.0012	-	3	12739354	12740552	-	738	protein_coding	-	-
Os07g0531500	41.12	5.191	2.947	1.69e-05	0.0012	-	7	20806655	20807495	+	841	protein_coding	PF03168:Late embryogenesis abundant protein	-
Os03g0809400	149.267	59.898	1.308	1.71e-05	0.0012	-	3	33850363	33855273	-	1688	protein_coding	-	-
Os11g0669100	238.856	88.29	1.432	1.74e-05	0.0012	-	11	27015358	27021340	+	2271	protein_coding	PF07887:Calmodulin binding protein-like	-
Os01g0580500	188.61	50.094	1.91	1.74e-05	0.0012	AMINOCYCLOPROPANE-1-CARBOXYLIC ACID OXIDASE 7	1	22489496	22490967	+	1183	protein_coding	PF03171:2OG-Fe(II) oxygenase superfamily|PF14226:non-haem dioxygenase in morphine synthesis N-terminal	2OG-FeII_Oxy
Os06g0194900	96.093	217.644	-1.18	1.77e-05	0.0013	SUCROSE SYNTHASE 2	6	4796628	4802509	-	3544	protein_coding	PF00534:Glycosyl transferases group 1|PF00862:Sucrose synthase	Glycos_transf_1
Os04g0142400	229.17	66.741	1.777	1.8e-05	0.0013	-	4	2889775	2891435	-	1005	protein_coding	-	-
Os04g0112100	29.535	103.382	-1.802	1.81e-05	0.0013	-	4	692896	695278	-	2132	protein_coding	PF00931:NB-ARC domain	NB-ARC
Os05g0335800	27.045	6.712	1.992	1.81e-05	0.0013	-	5	15709038	15710367	-	1330	protein_coding	PF00854:POT family	-
Os03g0183000	83.819	228.69	-1.448	1.83e-05	0.0013	ETHYLENE RESPONSE FACTOR 62	3	4348736	4350531	-	1688	protein_coding	PF00847:AP2 domain	AP2
Os05g0490800	348.659	159.6	1.126	1.85e-05	0.0013	-	5	24122525	24126672	-	1141	protein_coding	PF00227:Proteasome subunit|PF10584:Proteasome subunit A N-terminal signature	Proteasome
Os12g0407900	10.989	39.226	-1.836	1.87e-05	0.0013	-	12	12349459	12350966	+	1508	protein_coding	PF13041:PPR repeat family	-
Os02g0732200	3.321	32.504	-3.28	1.87e-05	0.0013	plant U-box-containing protein 9, U-box protein 9	2	30518062	30522415	+	2337	protein_coding	PF04564:U-box domain|PF00514:Armadillo/beta-catenin-like repeat	U-box
Os02g0526400	579.652	147.979	1.968	1.9e-05	0.0013	CLASS I CLP ATPASE D1	2	19251968	19256233	+	2618	protein_coding	PF00004:ATPase family associated with various cellular activities (AAA)|PF02861:Clp amino terminal domain, pathogenicity island component|PF10431:C-terminal, D2-small domain, of ClpB protein|PF07724:AAA domain (Cdc48 subfamily)	AAA
Os06g0258000	17.696	76.919	-2.12	1.91e-05	0.0013	R2R3-MYB	6	8251038	8252390	+	1163	protein_coding	PF00249:Myb-like DNA-binding domain	Myb_DNA-binding
Os04g0196600	176.03	63.819	1.463	1.93e-05	0.0013	-	4	6593198	6595756	-	1765	protein_coding	PF04577:Protein of unknown function (DUF563)	-
Os07g0299800	16.811	48.777	-1.543	1.94e-05	0.0013	-	7	11788919	11792494	-	2401	protein_coding	PF01535:PPR repeat|PF14432:DYW family of nucleic acid deaminases|PF13041:PPR repeat family	PPR
novel.762	18.775	0.802	4.604	1.95e-05	0.0013	-	3	13078435	13079781	+	1198	-	- && - && -	-
Os03g0197100	881.501	2684.24	-1.607	1.95e-05	0.0013	-	3	5098241	5100592	+	2253	protein_coding	PF00083:Sugar (and other) transporter	Sugar_tr
Os02g0102300	43.169	136.969	-1.666	2.01e-05	0.0013	SULFURTRANSFERASE 5	2	124645	127131	+	863	protein_coding	PF00581:Rhodanese-like domain	Rhodanese
Os12g0267200	2.425	21.485	-3.148	2.01e-05	0.0013	-	12	9531874	9540793	+	2846	protein_coding	PF02353:Mycolic acid cyclopropane synthetase	-
Os04g0573900	117.606	50.995	1.205	2.02e-05	0.0013	P-450 704A3	4	28892561	28894832	+	2037	protein_coding	PF00067:Cytochrome P450	p450
Os01g0297200	34.354	3.215	3.401	2.02e-05	0.0013	-	1	10891810	10893684	+	1801	protein_coding	PF00004:ATPase family associated with various cellular activities (AAA)|PF14363:Domain associated at C-terminal with AAA	AAA
Os03g0111200	0	17.435	-6.62	2.07e-05	0.0014	REMORIN 1.3	3	647000	649463	-	1031	protein_coding	PF03763:Remorin, C-terminal region|PF03766:Remorin, N-terminal region	-
Os07g0631500	88.206	24.897	1.811	2.14e-05	0.0014	-	7	26192824	26194365	+	1542	protein_coding	-	-
Os04g0150300	22.105	0.749	4.861	2.18e-05	0.0014	-	4	3465253	3470075	+	2381	protein_coding	PF13968:Domain of unknown function (DUF4220)	-
Os05g0280700	8.183	0	5.441	2.2e-05	0.0014	Catharanthus roseus receptor-like kinase1-like kinase 11	5	11788697	11791865	-	3169	protein_coding	PF07714:Protein tyrosine kinase|PF12819:Carbohydrate-binding protein of the ER	Pkinase_Tyr
Os12g0128700	216.562	464.533	-1.1	2.24e-05	0.0015	-	12	1359827	1366366	+	2272	protein_coding	PF06964:Alpha-L-arabinofuranosidase C-terminus	-
Os07g0614600	116.311	43.024	1.437	2.29e-05	0.0015	-	7	25320455	25323447	+	1963	protein_coding	PF06814:Lung seven transmembrane receptor	-
Os05g0160300	60.238	273.994	-2.185	2.32e-05	0.0015	non-specific lipid transfer protein d8, lipid transfer protein d8, type D non-specific lipid transfer protein 8, Protease inhibitor	5	3539620	3540966	-	671	protein_coding	PF14368:Probable lipid transfer	-
Os07g0506600	6.039	37.201	-2.622	2.34e-05	0.0015	-	7	19223928	19230480	+	2879	protein_coding	PF05911:Filament-like plant protein, long coiled-coil	-
Os02g0178600	47.125	18.28	1.374	2.34e-05	0.0015	-	2	4341415	4341927	-	513	protein_coding	-	-
Os05g0427400	75.694	29.895	1.343	2.35e-05	0.0015	Phenylalanine ammonia lyase	5	20953643	20955793	-	2151	protein_coding	PF00221:Aromatic amino acid lyase	-
Os11g0244900	49.703	18.103	1.465	2.4e-05	0.0015	-	11	7785872	7788341	-	1773	protein_coding	PF04434:SWIM zinc finger|PF10551:MULE transposase domain|PF03101:FAR1 DNA-binding domain	FAR1
Os03g0448600	265.555	124.692	1.088	2.46e-05	0.0016	OsWD40-76	3	19184047	19191279	-	1354	protein_coding	-	-
Os10g0504200	36.958	9.61	1.944	2.48e-05	0.0016	-	10	19255699	19258146	-	946	protein_coding	PF03188:Eukaryotic cytochrome b561	Cytochrom_B561
Os10g0109600	38.211	5.177	2.844	2.49e-05	0.0016	PEROXIDASE A	10	677177	678880	-	1192	protein_coding	PF00141:Peroxidase	-
Os06g0156600	0.446	29.913	-5.977	2.54e-05	0.0016	GDSL ESTERASE/LIPASE PROTEIN 77	6	2893694	2895804	+	1429	protein_coding	PF00657:GDSL-like Lipase/Acylhydrolase	Lipase_GDSL
Os11g0549670	76.065	26.717	1.51	2.54e-05	0.0016	-	11	20386256	20388954	-	2136	protein_coding	-	-
Os11g0492100	102.152	29.857	1.768	2.58e-05	0.0016	-	11	17416016	17417528	-	1513	protein_coding	-	-
Os01g0289600	80.864	32.15	1.328	2.6e-05	0.0016	WRKY GENE 9	1	10471169	10478800	+	1263	protein_coding	PF03106:WRKY DNA -binding domain	WRKY
Os07g0146300	27.907	5.06	2.461	2.66e-05	0.0017	-	7	2369190	2370650	+	551	protein_coding	-	-
Os08g0169300	24.393	70.326	-1.521	2.7e-05	0.0017	-	8	4053090	4054653	+	1057	protein_coding	PF00891:O-methyltransferase	-
Os01g0193900	333.598	161.984	1.039	2.75e-05	0.0017	ALWAYS EARLYLIKE 1	1	5030157	5038482	+	3745	protein_coding	PF00249:Myb-like DNA-binding domain|PF06584:DIRP	DIRP
novel.119	68.568	169.625	-1.305	2.76e-05	0.0017	-	1	6206715	6210993	-	1024	-	- && - && -	-
Os06g0572000	10.529	0	5.807	2.83e-05	0.0017	-	6	22183203	22185176	+	1893	protein_coding	-	-
Os12g0270900	19.478	0.986	4.272	2.84e-05	0.0018	-	12	9821581	9823929	-	1906	protein_coding	PF00685:Sulfotransferase domain	Sulfotransfer_1
Os12g0136900	262.118	120.864	1.116	2.89e-05	0.0018	CA2+-ATPASE 5	12	1783558	1789565	+	3137	protein_coding	PF00690:Cation transporter/ATPase, N-terminus|PF00689:Cation transporting ATPase, C-terminus|PF00122:E1-E2 ATPase|PF00702:haloacid dehalogenase-like hydrolase|PF12515:Ca2+-ATPase N terminal autoinhibitory domain	E1-E2_ATPase
novel.1452	63.354	21.144	1.581	2.96e-05	0.0018	-	7	25691782	25694713	-	922	-	- && Q9S7L9.1 RecName: Full=Cytochrome c oxidase subunit 6b-1; Short=AtCOX6b-1 && PF02297:Cytochrome oxidase c subunit VIb	-
Os02g0122600	415.367	110.629	1.909	3.04e-05	0.0018	-	2	1187089	1187904	-	816	protein_coding	PF13833:EF-hand domain pair	-
Os05g0322900	1302.23	457.235	1.511	3.04e-05	0.0018	WRKY GENE 45	5	14991579	14993673	+	1708	protein_coding	PF03106:WRKY DNA -binding domain	WRKY
Os04g0445300	132.912	50.005	1.409	3.05e-05	0.0018	-	4	22205218	22205909	+	692	protein_coding	PF04043:Plant invertase/pectin methylesterase inhibitor	-
Os08g0555300	34.703	9.633	1.848	3.06e-05	0.0018	-	8	27794265	27797275	+	2471	protein_coding	-	-
Os01g0667200	256.535	125.099	1.035	3.09e-05	0.0019	GLYOXALASE II-1	1	27274750	27278556	-	1481	protein_coding	-	-
Os09g0484800	83.901	181.614	-1.115	3.13e-05	0.0019	-	9	18707883	18710314	+	1489	protein_coding	PF05726:Pirin C-terminal cupin domain|PF02678:Pirin	-
Os05g0142600	14.847	0	6.301	3.14e-05	0.0019	-	5	2470984	2471229	-	246	protein_coding	-	-
Os10g0463800	310.563	95.481	1.698	3.2e-05	0.0019	FLOURY ENDOSPERM 7, floury endosperm7, floury-7, floury 7	10	17112008	17115350	-	1345	protein_coding	PF07063:Domain of unknown function (DUF1338)	-
Os06g0710900	77.122	33.386	1.207	3.24e-05	0.0019	-	6	30064110	30065313	-	1204	protein_coding	-	-
novel.674	10.776	0.267	5.119	3.32e-05	0.002	-	2	7332567	7334154	-	1206	-	- && - && -	-
Os03g0182800	33.293	10.919	1.609	3.38e-05	0.002	EREBP TRANSCRIPTION FACTOR	3	4343807	4345689	-	1321	protein_coding	-	-
Os08g0173600	59.919	19.391	1.628	3.44e-05	0.002	-	8	4300574	4301421	+	585	protein_coding	-	-
Os04g0627400	6.849	37.668	-2.435	3.46e-05	0.002	-	4	31937356	31939121	-	1766	protein_coding	-	-
Os02g0738300	42.88	10.788	1.985	3.47e-05	0.002	-	2	30813485	30814718	+	1137	protein_coding	-	-
Os06g0582600	766.991	226.437	1.76	3.47e-05	0.002	-	6	22779409	22781032	+	1364	protein_coding	PF08246:Cathepsin propeptide inhibitor domain (I29)|PF00112:Papain family cysteine protease	Peptidase_C1
Os01g0257300	28.565	3.633	2.938	3.53e-05	0.002	ROOT ARCHITECTURE ASSOCIATED 1	1	8586157	8586941	-	785	protein_coding	-	-
Os02g0730600	4.805	32.303	-2.754	3.6e-05	0.0021	OsSTA74	2	30435012	30437515	+	1771	protein_coding	PF11744:Aluminium activated malate transporter	-
Os07g0413700	73.817	157.375	-1.094	3.63e-05	0.0021	poly(ADP-ribose) polymerase 1	7	13026440	13037153	+	3328	protein_coding	PF05406:WGR domain|PF00644:Poly(ADP-ribose) polymerase catalytic domain|PF08063:PADR1 (NUC008) domain|PF02877:Poly(ADP-ribose) polymerase, regulatory domain|PF00645:Poly(ADP-ribose) polymerase and DNA-Ligase Zn-finger region	WGR
novel.1144	27.518	3.375	3.038	3.72e-05	0.0021	-	5	18112983	18114549	-	1567	-	- && - && -	-
Os05g0117798	23.698	67.825	-1.523	3.85e-05	0.0022	KIN5A	5	940495	947009	+	3651	protein_coding	PF00225:Kinesin motor domain	Kinesin
novel.1091	22.892	4.403	2.343	3.92e-05	0.0022	-	5	23425055	23426592	+	1440	-	- && - && -	-
Os03g0412400	167.913	71.353	1.231	3.94e-05	0.0022	-	3	17053185	17054293	-	1109	protein_coding	-	-
Os07g0164800	117.818	238.352	-1.013	3.95e-05	0.0022	-	7	3469431	3471635	+	1293	protein_coding	-	-
Os02g0661600	22.988	60.738	-1.405	3.98e-05	0.0022	-	2	26789959	26790911	-	953	protein_coding	-	-
Os04g0572100	1.923	19.553	-3.349	4e-05	0.0022	-	4	28809427	28812531	+	1879	protein_coding	-	-
Os04g0589400	421.232	181.199	1.217	4.05e-05	0.0023	-	4	29795103	29797235	+	2133	protein_coding	-	-
Os01g0855200	2480.69	1223.37	1.02	4.07e-05	0.0023	-	1	36894607	36897206	+	2495	protein_coding	-	-
Os02g0177600	368.85	176.141	1.067	4.09e-05	0.0023	4-COUMARATE:COENZYME A LIGASE 3	2	4280502	4285929	+	2043	protein_coding	PF00501:AMP-binding enzyme|PF13193:AMP-binding enzyme C-terminal domain	AMP-binding
Os01g0607200	52.104	19.892	1.406	4.13e-05	0.0023	bi-directional amino acid transporter 1	1	23923718	23933449	+	2490	protein_coding	PF13520:Amino acid permease	-
Os01g0190400	18.945	3.084	2.626	4.22e-05	0.0023	HEXOKINASE-8	1	4820155	4823129	-	1868	protein_coding	PF03727:Hexokinase|PF00349:Hexokinase	-
Os10g0317900	22.805	76.372	-1.742	4.28e-05	0.0023	P-450 75B4	10	8494248	8504235	+	2030	protein_coding	PF00067:Cytochrome P450	p450
Os01g0218100	117.419	21.018	2.478	4.36e-05	0.0024	basic helix-loop-helix protein 037	1	6462770	6465035	+	2088	protein_coding	PF00010:Helix-loop-helix DNA-binding domain	HLH
Os06g0581500	457.286	150.692	1.601	4.39e-05	0.0024	-	6	22710845	22714666	-	3656	protein_coding	PF08263:Leucine rich repeat N-terminal domain|PF00069:Protein kinase domain|PF13855:Leucine rich repeat	Pkinase
Os03g0237500	108.048	47.974	1.172	4.44e-05	0.0024	-	3	7274601	7277422	+	1005	protein_coding	PF05603:Protein of unknown function (DUF775)	-
Os01g0286100	96.678	206.894	-1.098	4.46e-05	0.0024	PIL15	1	10271157	10274304	-	2513	protein_coding	PF00010:Helix-loop-helix DNA-binding domain	HLH
Os11g0145200	139.93	332.343	-1.251	4.65e-05	0.0025	-	11	2067852	2069428	-	1577	protein_coding	PF00201:UDP-glucoronosyl and UDP-glucosyl transferase	UDPGT
Os11g0285000	192.125	625.147	-1.703	4.77e-05	0.0026	oxidosqualene cyclase 8, achilleol B synthase	11	10235899	10267375	-	2511	protein_coding	PF13243:Squalene-hopene cyclase C-terminal domain|PF13249:Squalene-hopene cyclase N-terminal domain	-
Os07g0631700	43.739	17.458	1.329	4.81e-05	0.0026	-	7	26208537	26209455	+	919	protein_coding	PF13405:EF-hand domain	-
Os12g0460400	3.562	18.636	-2.375	4.83e-05	0.0026	-	12	16167905	16168600	+	696	protein_coding	PF14364:Domain of unknown function (DUF4408)	-
Os01g0823500	26.524	77.391	-1.554	4.9e-05	0.0026	OVATE family protein 4, ovate family protein 6, OVATE-domain containing protein 6	1	35167601	35169129	-	1529	protein_coding	PF04844:Transcriptional repressor, ovate	-
novel.1507	36.943	123.19	-1.741	5.03e-05	0.0027	-	8	16482466	16486965	+	1218	-	- && - && -	-
Os06g0600301	54.435	115.82	-1.093	5.04e-05	0.0027	RAN3	6	23689553	23691740	+	681	protein_coding	PF00071:Ras family	Ras
novel.1036	437.129	117.045	1.903	5.06e-05	0.0027	-	4	27160887	27177464	-	9024	-	- && - && -	-
Os02g0723400	25.687	82.773	-1.692	5.23e-05	0.0027	IAA8	2	30064358	30066172	+	1387	protein_coding	PF02309:AUX/IAA family	-
Os08g0369600	36.445	82.683	-1.178	5.3e-05	0.0028	-	8	17217593	17221237	-	1434	protein_coding	PF03638:Tesmin/TSO1-like CXC domain, cysteine-rich domain	-
Os04g0175900	13.966	47.015	-1.75	5.32e-05	0.0028	CAFFEIC ACID 3-O-METHYLTRANSFERASE LIKE 6	4	5178491	5186485	+	1399	protein_coding	PF08100:Dimerisation domain|PF00891:O-methyltransferase	-
Os08g0475400	210.325	97.329	1.113	5.46e-05	0.0028	-	8	23418742	23420164	+	1423	protein_coding	PF07859:alpha/beta hydrolase fold	Abhydrolase_3
Os04g0669600	54.755	17.857	1.619	5.73e-05	0.003	-	4	34150913	34152431	-	973	protein_coding	PF02230:Phospholipase/Carboxylesterase	Abhydrolase_2
Os09g0487200	1.044	18.727	-4.238	5.89e-05	0.003	-	9	18783042	18788014	-	2874	protein_coding	-	-
Os07g0607400	70.459	14.106	2.307	5.94e-05	0.0031	PECTIN METHYLESTERASE 20	7	24961190	24964182	-	1730	protein_coding	PF01095:Pectinesterase	-
Os04g0468000	128.665	26.429	2.279	5.98e-05	0.0031	-	4	23385292	23391194	-	5903	protein_coding	-	-
Os02g0173000	71.586	30.717	1.211	6.05e-05	0.0031	-	2	3992043	3995076	-	2745	protein_coding	-	-
Os07g0152700	53.198	4.242	3.64	6.15e-05	0.0031	TAU GLUTATHIONE S-TRANSFERASE 45	7	2791348	2792566	+	728	protein_coding	PF13417:Glutathione S-transferase, N-terminal domain	-
Os08g0171700	111.976	307.554	-1.459	6.16e-05	0.0031	-	8	4206406	4207866	-	757	protein_coding	-	-
Os02g0633066	186.253	75.108	1.309	6.2e-05	0.0031	WALL-ASSOCIATED KINASE GENE 16	2	25374692	25377893	-	2760	protein_coding	PF00069:Protein kinase domain|PF13947:Wall-associated receptor kinase galacturonan-binding	Pkinase
Os07g0582400	680.639	252.812	1.429	6.21e-05	0.0031	-	7	23582270	23584330	+	1962	protein_coding	PF00083:Sugar (and other) transporter	Sugar_tr
Os08g0367300	85.683	30.212	1.502	6.24e-05	0.0032	-	8	17060223	17065855	+	2930	protein_coding	PF03004:Plant transposase (Ptta/En/Spm family)	-
Os02g0706400	741.816	1519.26	-1.034	6.42e-05	0.0032	-	2	29190864	29195545	+	3338	protein_coding	-	-
Os11g0108932	130.094	53.608	1.284	6.45e-05	0.0032	F-box protein 563	11	417575	421210	+	2535	protein_coding	-	-
Os07g0258800	7.072	29.069	-2.027	6.63e-05	0.0033	-	7	8993952	8997189	-	1190	protein_coding	-	-
Os03g0189400	944.836	272.283	1.794	6.63e-05	0.0033	-	3	4667276	4679965	-	1405	protein_coding	PF08240:Alcohol dehydrogenase GroES-like domain|PF00107:Zinc-binding dehydrogenase	ADH_N
Os03g0608600	10.327	33.151	-1.674	6.7e-05	0.0033	Deg protease-like 5	3	22892426	22895558	-	1522	protein_coding	PF13365:Trypsin-like peptidase domain	-
Os10g0413700	4.001	23.504	-2.552	6.73e-05	0.0033	NAC DOMAIN-CONTAINING PROTEIN 118	10	14436872	14438849	+	1717	protein_coding	PF02365:No apical meristem (NAM) protein	NAM
Os02g0141100	77.122	219.454	-1.508	6.78e-05	0.0033	AUXIN RESPONSE FACTOR 5	2	2207998	2214514	-	3400	protein_coding	PF02362:B3 DNA binding domain|PF06507:Auxin response factor|PF02309:AUX/IAA family	Auxin_resp
Os09g0431100	45.251	15.472	1.559	6.86e-05	0.0034	Glutamate receptor homolog 1.3, GLUTAMATE RECEPTOR-LIKE 1.1	9	15752949	15762817	+	3184	protein_coding	PF00497:Bacterial extracellular solute-binding proteins, family 3|PF01094:Receptor family ligand binding region|PF00060:Ligand-gated ion channel	ANF_receptor
Os03g0810700	29.142	6.747	2.126	6.89e-05	0.0034	-	3	33936155	33937615	-	597	protein_coding	PF08356:EF hand associated|PF00071:Ras family	Ras
Os06g0207950	21.272	0.854	4.742	6.91e-05	0.0034	-	6	5489247	5490602	+	1227	protein_coding	-	-
Os11g0592100	40.856	13.153	1.62	6.93e-05	0.0034	PATHOGENESIS-RELATED GENE 4B	11	22505993	22507412	+	730	protein_coding	PF00967:Barwin family	-
Os09g0325000	19.112	2.578	2.898	7.05e-05	0.0034	RECEPTOR-LIKE CYTOPLASMIC KINASE 261	9	9514333	9515776	-	354	protein_coding	-	-
Os03g0161400	14.86	68.218	-2.194	7.08e-05	0.0034	-	3	3310338	3312548	+	1575	protein_coding	PF13178:Protein of unknown function (DUF4005)	-
Os02g0588500	17.952	62.824	-1.803	7.08e-05	0.0034	-	2	22687278	22692268	+	3012	protein_coding	PF03009:Glycerophosphoryl diester phosphodiesterase family	-
Os08g0172566	27.795	0.719	5.222	7.16e-05	0.0035	-	8	4254521	4255346	-	826	protein_coding	-	-
Os01g0214200	169.566	63.551	1.41	7.6e-05	0.0037	GDSL ESTERASE/LIPASE PROTEIN 1	1	6242516	6244879	-	1016	protein_coding	PF00657:GDSL-like Lipase/Acylhydrolase	Lipase_GDSL
Os03g0746900	109.715	25.128	2.12	7.69e-05	0.0037	-	3	30707829	30708737	+	909	protein_coding	PF07911:Protein of unknown function (DUF1677)	-
Os09g0471500	528.823	177.625	1.574	7.7e-05	0.0037	WALL-ASSOCIATED KINASE GENE 82	9	17968402	17971304	-	2603	protein_coding	-	-
Os01g0704100	1.649	23.441	-3.815	7.78e-05	0.0037	HIGH AFFINITY NITRATE TRANSPORTER	1	29188850	29190936	+	2087	protein_coding	PF07690:Major Facilitator Superfamily	MFS_1
Os08g0428200	16.305	1.216	3.702	7.79e-05	0.0037	-	8	20601638	20601971	+	334	protein_coding	-	-
Os01g0690200	104.225	50.923	1.029	7.8e-05	0.0037	-	1	28502293	28503364	-	1072	protein_coding	PF14380:Wall-associated receptor kinase C-terminal|PF13947:Wall-associated receptor kinase galacturonan-binding	-
Os06g0179000	40.138	310.021	-2.951	7.81e-05	0.0037	-	6	3924758	3927818	-	1937	protein_coding	PF03662:Glycosyl hydrolase family 79, N-terminal domain	-
novel.1677	388.657	121.257	1.678	7.82e-05	0.0037	-	9	11051141	11070544	-	6988	-	- && Q9FZB1.1 RecName: Full=Probable LRR receptor-like serine/threonine-protein kinase At1g51880; Flags: Precursor && PF07714:Protein tyrosine kinase	Pkinase_Tyr
Os08g0524800	29.178	66.484	-1.184	7.87e-05	0.0037	basic helix-loop-helix protein 091	8	26102849	26105352	+	1788	protein_coding	PF00010:Helix-loop-helix DNA-binding domain	HLH
Os05g0479475	58.679	22.913	1.351	7.92e-05	0.0037	-	5	23579212	23579928	-	717	protein_coding	-	-
Os03g0589300	6.768	34.9	-2.353	8.14e-05	0.0038	-	3	21784848	21791170	-	2999	protein_coding	-	-
Os01g0950900	12.89	36.534	-1.517	8.2e-05	0.0038	HYPEROSMOLALITY-GATED CALCIUM-PERMEABLE CHANNEL 2.5	1	41869950	41873872	+	2357	protein_coding	PF13967:Late exocytosis, associated with Golgi transport|PF02714:Calcium-dependent channel, 7TM region, putative phosphate	-
novel.825	35.158	5.236	2.766	8.39e-05	0.0039	-	3	4709497	4712601	-	767	-	- && - && -	-
novel.557	8.951	0	5.571	8.4e-05	0.0039	-	12	26538788	26543140	-	472	-	- && - && -	-
Os07g0492966	19.234	1.066	4.212	8.46e-05	0.0039	-	7	18394234	18399059	+	1722	protein_coding	PF13962:Domain of unknown function	-
Os01g0798800	75.969	26.62	1.5	8.48e-05	0.0039	-	1	33812915	33815127	-	2126	protein_coding	PF13968:Domain of unknown function (DUF4220)|PF04578:Protein of unknown function, DUF594	-
Os03g0737300	52.786	19.253	1.447	8.69e-05	0.004	-	3	30224194	30226344	-	744	protein_coding	PF12689:Acid Phosphatase	-
Os04g0669700	60.797	29	1.069	8.85e-05	0.0041	-	4	34153140	34154923	-	1059	protein_coding	-	-
Os06g0711000	18.598	2.589	2.865	8.86e-05	0.0041	-	6	30066045	30066843	-	799	protein_coding	-	-
Os06g0140700	94.743	40.334	1.235	9.01e-05	0.0041	HOMEOBOX GENE 2	6	2137590	2139091	+	1391	protein_coding	PF02183:Homeobox associated leucine zipper|PF00046:Homeobox domain	Homeobox
Os11g0532200	73.563	33.571	1.142	9.13e-05	0.0042	-	11	19362542	19366130	+	1113	protein_coding	-	-
Os04g0505200	10.957	37.265	-1.779	9.14e-05	0.0042	-	4	25217872	25219670	+	1799	protein_coding	-	-
Os04g0521600	11.198	0.267	5.167	9.21e-05	0.0042	OsSTA127	4	26108162	26111320	+	2729	protein_coding	-	-
Os07g0475400	169.879	77.133	1.137	9.47e-05	0.0043	EXLA3	7	17162250	17165698	-	1360	protein_coding	PF01357:Pollen allergen	-
Os01g0584900	34.717	8.482	2.037	9.5e-05	0.0043	WRKY GENE 77	1	22731943	22733237	+	1091	protein_coding	PF03106:WRKY DNA -binding domain	WRKY
Os05g0271900	2.431	14.656	-2.604	9.58e-05	0.0043	-	5	11000428	11002069	+	1642	protein_coding	PF13041:PPR repeat family	-
Os05g0198200	294.571	87.407	1.753	9.71e-05	0.0044	GLUTAREDOXIN 16	5	6085887	6087017	+	1004	protein_coding	PF00462:Glutaredoxin	-
Os09g0527500	39.81	11.552	1.804	9.87e-05	0.0044	-	9	20629717	20633528	+	1197	protein_coding	PF00076:RNA recognition motif. (a.k.a. RRM, RBD, or RNP domain)	RRM_1
Os08g0330900	37.754	13.291	1.499	9.95e-05	0.0044	Os_F0451	8	14601466	14602232	+	756	protein_coding	-	-
novel.499	136.964	65.583	1.06	9.97e-05	0.0044	-	12	26424309	26425132	+	824	-	- && Q8RX29.1 RecName: Full=RING-H2 finger protein ATL70; AltName: Full=RING-type E3 ubiquitin transferase ATL70 && PF13639:Ring finger domain	-
Os03g0672300	45.046	12.886	1.804	0.0001	0.0045	-	3	26526743	26530676	-	1806	protein_coding	PF00224:Pyruvate kinase, barrel domain|PF02887:Pyruvate kinase, alpha/beta domain	PK
Os06g0146100	52.475	139.995	-1.418	0.0001	0.0045	PYRICULARIA ORYZAE RESISTANCE 9	6	2410176	2418566	+	4323	protein_coding	PF00931:NB-ARC domain	NB-ARC
Os03g0229500	456.363	967.104	-1.084	0.0001	0.0045	-	3	6854085	6856064	-	1980	protein_coding	PF01554:MatE	MatE
Os06g0704800	18.826	48.057	-1.35	0.0001	0.0045	HISTONE ACETYLTRANSFERASE HAC704	6	29768236	29780664	-	4320	protein_coding	PF02135:TAZ zinc finger|PF08214:Histone acetylation protein	zf-TAZ
Os07g0486700	0	6.731	-5.25	0.0001	0.0045	-	7	17945712	17947351	+	1479	protein_coding	PF00201:UDP-glucoronosyl and UDP-glucosyl transferase	UDPGT
Os07g0677100	27.445	5.259	2.378	0.0001	0.0045	PEROXIDASE 8.1	7	28669498	28671384	+	1254	protein_coding	PF00141:Peroxidase	-
Os10g0371100	48.421	108.488	-1.165	0.0001	0.0046	ETHYLENE RESPONSE FACTOR 51	10	11731475	11732720	+	1246	protein_coding	PF00847:AP2 domain	AP2
Os11g0629100	138.126	65.225	1.08	0.0001	0.0046	-	11	24638208	24639893	+	1134	protein_coding	-	-
Os02g0582800	14.727	0.829	4.241	0.0001	0.0046	-	2	22474634	22475689	-	932	protein_coding	-	-
Os02g0282000	111.903	25.449	2.131	0.0001	0.0046	-	2	10503049	10508541	+	4117	protein_coding	PF00931:NB-ARC domain	NB-ARC
Os11g0691500	61.392	7.937	2.955	0.0001	0.0047	-	11	28179078	28179995	+	918	protein_coding	PF07714:Protein tyrosine kinase	Pkinase_Tyr
Os03g0197175	47.313	7.218	2.704	0.0001	0.0047	-	3	5112590	5113777	-	1188	protein_coding	PF00083:Sugar (and other) transporter	Sugar_tr
Os07g0281800	16.833	53.706	-1.685	0.0001	0.0048	aldehyde oxidase	7	10735655	10738019	+	1472	protein_coding	PF02738:Molybdopterin-binding domain of aldehyde dehydrogenase	-
Os01g0585200	19.043	1.971	3.246	0.0001	0.0048	-	1	22747354	22748143	+	790	protein_coding	-	-
Os02g0527300	53.959	115.543	-1.101	0.0001	0.0048	HEAT STRESS TRANSCRIPTION FACTOR A3	2	19309756	19312859	-	1806	protein_coding	PF00447:HSF-type DNA-binding	HSF_DNA-bind
Os10g0570001	20.437	0.935	4.375	0.0001	0.0048	-	10	22600684	22601326	+	246	protein_coding	-	-
Os06g0176200	197.243	11.224	4.136	0.0001	0.0049	-	6	3840732	3844710	+	1366	protein_coding	PF01762:Galactosyltransferase|PF13334:Domain of unknown function (DUF4094)	Galactosyl_T
Os09g0274900	27.204	88.576	-1.698	0.0001	0.0049	-	9	5598755	5599840	+	590	protein_coding	-	-
Os06g0574100	214.958	500.745	-1.22	0.0001	0.0049	-	6	22269820	22270920	+	582	protein_coding	-	-
Os03g0236200	29.473	6.26	2.252	0.0001	0.005	GLUTAMATE DECARBOXYLASE	3	7181080	7184036	+	2017	protein_coding	PF00282:Pyridoxal-dependent decarboxylase conserved domain	-
Os10g0168900	4.61	27.182	-2.534	0.0001	0.005	-	10	4744350	4747440	+	1731	protein_coding	-	-
novel.1478	14.611	0.694	4.299	0.0001	0.0051	-	8	5890148	5893231	+	1089	-	- && C0LGH2.2 RecName: Full=Probable LRR receptor-like serine/threonine-protein kinase At1g56130; Flags: Precursor && PF07714:Protein tyrosine kinase	Pkinase_Tyr
Os09g0441000	1.911	24.09	-3.652	0.0001	0.0051	Subtilisin 57, SUBTILISIN 57	9	16356664	16359509	+	2386	protein_coding	PF00082:Subtilase family|PF02225:PA domain|PF05922:Peptidase inhibitor I9	Peptidase_S8
Os04g0197500	77.43	21.034	1.886	0.0001	0.0052	-	4	6654365	6655796	-	1432	protein_coding	PF00201:UDP-glucoronosyl and UDP-glucosyl transferase	UDPGT
Os03g0797300	139.502	47.561	1.554	0.0001	0.0052	-	3	33207531	33208198	-	668	protein_coding	-	-
Os02g0282600	10.366	36.205	-1.797	0.0001	0.0052	-	2	10540690	10543155	-	2466	protein_coding	-	-
novel.1412	20.272	1.013	4.315	0.0001	0.0052	-	7	9263671	9294942	-	277	-	- && - && -	-
Os07g0655600	13.739	0.802	4.151	0.0001	0.0052	PECTIN METHYLESTERASE 21	7	27569369	27571494	+	1012	protein_coding	PF01095:Pectinesterase	-
Os04g0674700	30.182	6.078	2.31	0.0001	0.0052	-	4	34444832	34446814	-	1897	protein_coding	PF13193:AMP-binding enzyme C-terminal domain|PF00501:AMP-binding enzyme	AMP-binding
Os03g0638400	7.807	0	5.371	0.0001	0.0052	-	3	24466606	24473558	+	2758	protein_coding	-	-
novel.257	21.444	0.588	5.367	0.0001	0.0052	-	10	22602029	22605399	+	2964	-	- && - && -	-
Os05g0576500	42.687	13.445	1.668	0.0001	0.0052	-	5	28705384	28708590	-	2650	protein_coding	-	-
Os12g0638300	349.655	745.118	-1.092	0.0001	0.0053	-	12	27359469	27361454	-	1986	protein_coding	PF00854:POT family	-
Os05g0271300	7.918	27.931	-1.821	0.0001	0.0054	-	5	10945629	10947989	+	954	protein_coding	PF00636:Ribonuclease III domain|PF00035:Double-stranded RNA binding motif	Ribonuclease_3
Os12g0556500	113.442	38.054	1.572	0.0001	0.0055	-	12	22648120	22656258	+	2320	protein_coding	PF07887:Calmodulin binding protein-like	-
Os03g0853200	11.595	0.294	5.223	0.0001	0.0055	TETRASPANIN 6	3	35922773	35923848	+	965	protein_coding	PF00335:Tetraspanin family	Tetraspannin
Os05g0149400	1873.58	852.819	1.135	0.0001	0.0056	AMINOCYCLOPROPANE-1-CARBOXYLIC ACID OXIDASE 5	5	2825324	2826912	+	1314	protein_coding	PF03171:2OG-Fe(II) oxygenase superfamily|PF14226:non-haem dioxygenase in morphine synthesis N-terminal	2OG-FeII_Oxy
Os11g0470966	76.041	154.773	-1.027	0.0001	0.0058	-	11	16195482	16198355	+	2830	protein_coding	-	-
novel.427	726.918	272.426	1.415	0.0001	0.0059	-	11	24421402	24438317	-	16583	-	- && Q1MX30.1 RecName: Full=Receptor kinase-like protein Xa21; Contains: RecName: Full=Receptor kinase-like protein Xa21, processed; Flags: Precursor && PF13855:Leucine rich repeat|PF00069:Protein kinase domain|PF00665:Integrase core domain	Pkinase
Os05g0336000	63.408	29.144	1.125	0.0002	0.006	-	5	15709282	15728922	+	1654	protein_coding	PF00854:POT family	-
Os09g0517600	61.928	131.634	-1.09	0.0002	0.006	FH15	9	20179714	20183008	+	2861	protein_coding	PF02181:Formin Homology 2 Domain	FH2
Os02g0176300	78.784	24.071	1.701	0.0002	0.0061	-	2	4182680	4184658	+	1979	protein_coding	-	-
Os03g0192600	39.623	13.059	1.616	0.0002	0.0061	GPI-anchored non-specific lipid transfer protein 3, type G nsLTP 3, type G non-specific lipid transfer protein 3	3	4820699	4822659	-	1074	protein_coding	PF14368:Probable lipid transfer	-
Os06g0539400	8.784	32.62	-1.888	0.0002	0.0062	cationic amino acid transporter 6	6	20251679	20253928	+	2250	protein_coding	PF13520:Amino acid permease|PF13906:C-terminus of AA_permease	-
Os10g0558850	35.365	7.362	2.244	0.0002	0.0062	-	10	21994497	21995273	-	777	protein_coding	PF00083:Sugar (and other) transporter	Sugar_tr
Os01g0186600	20.17	4.124	2.302	0.0002	0.0062	-	1	4614891	4615825	+	935	protein_coding	-	-
Os01g0798900	34.45	10.709	1.698	0.0002	0.0062	-	1	33815405	33816598	+	1194	protein_coding	PF00931:NB-ARC domain	NB-ARC
Os02g0302700	49.081	20.841	1.246	0.0002	0.0063	NICOTINAMINE AMINOTRANSFERASE 2	2	11749122	11753711	+	1621	protein_coding	PF00155:Aminotransferase class I and II	Aminotran_1_2
Os06g0200350	18.361	3.458	2.446	0.0002	0.0063	-	6	5082306	5083217	-	912	protein_coding	-	-
novel.94	285.686	133.444	1.097	0.0002	0.0063	-	1	40932432	40936291	+	2546	-	- && - && -	-
Os09g0460100	50.758	106.325	-1.069	0.0002	0.0064	-	9	17399884	17401177	+	1163	protein_coding	-	-
Os12g0456100	2.833	19.151	-2.744	0.0002	0.0064	-	12	15842439	15845828	+	3294	protein_coding	PF13041:PPR repeat family|PF12854:PPR repeat	-
Os12g0639600	61.937	16.998	1.851	0.0002	0.0065	-	12	27430195	27435072	+	2983	protein_coding	PF07995:Glucose / Sorbosone dehydrogenase	-
Os11g0540600	2467.35	923.703	1.417	0.0002	0.0065	-	11	19756568	19762592	+	1583	protein_coding	PF03140:Plant protein of unknown function	-
Os05g0589200	33.65	95.477	-1.505	0.0002	0.0065	SIGMA FACTOR 3	5	29341476	29344660	+	1428	protein_coding	PF04542:Sigma-70 region 2|PF04539:Sigma-70 region 3	Sigma70_r2
Os04g0611400	282.283	91.522	1.623	0.0002	0.0065	-	4	31003855	31007535	+	2255	protein_coding	PF02225:PA domain	-
Os05g0589700	54.964	124.861	-1.186	0.0002	0.0066	RECEPTOR-LIKE CYTOPLASMIC KINASE 191	5	29359930	29364139	-	3653	protein_coding	PF07714:Protein tyrosine kinase	Pkinase_Tyr
Os07g0539300	209.232	432.368	-1.049	0.0002	0.0066	beta-1, 3-glucanase 13	7	21238284	21241263	-	2380	protein_coding	PF00332:Glycosyl hydrolases family 17|PF07983:X8 domain	Glyco_hydro_17
Os05g0509300	94.7	201.561	-1.09	0.0002	0.0067	-	5	25218662	25224474	+	2745	protein_coding	-	-
Os07g0656300	24.187	6.37	1.924	0.0002	0.0067	-	7	27619014	27620570	-	717	protein_coding	-	-
Os01g0511100	89.304	31.238	1.508	0.0002	0.0068	-	1	17990846	17993750	-	1030	protein_coding	PF00582:Universal stress protein family	Usp
Os01g0837000	128.524	42.752	1.582	0.0002	0.0068	NPR1-like gene 4	1	35885095	35888562	-	2039	protein_coding	PF13962:Domain of unknown function|PF12796:Ankyrin repeats (3 copies)|PF13637:Ankyrin repeats (many copies)	-
Os02g0676800	11.548	43.478	-1.912	0.0002	0.0068	ETHYLENE RESPONSE FACTOR 20	2	27621222	27622912	+	1691	protein_coding	PF00847:AP2 domain	AP2
Os11g0665600	81.419	20.332	2.004	0.0002	0.0068	-	11	26831964	26832713	-	666	protein_coding	-	-
Os10g0427300	100.783	40.203	1.335	0.0002	0.0068	MATH-BTB protein 20, MDC protein with a BTB domain 20, MDC protein having BTB domain 20	10	15199437	15202163	+	2727	protein_coding	PF00651:BTB/POZ domain|PF00917:MATH domain	BTB
Os03g0197200	23.753	2.644	3.192	0.0002	0.0068	-	3	5112964	5114038	+	1075	protein_coding	PF00083:Sugar (and other) transporter	Sugar_tr
Os08g0487100	14.275	41.516	-1.541	0.0002	0.0069	b-ZIP TRANSCRIPTION FACTOR 67	8	24083101	24084735	-	1635	protein_coding	PF00170:bZIP transcription factor	bZIP_1
Os01g0342800	7.427	24.861	-1.738	0.0002	0.0069	-	1	13531040	13531777	-	620	protein_coding	-	-
novel.728	12.51	0.267	5.333	0.0002	0.007	-	3	1250422	1252774	+	358	-	- && - && -	-
Os07g0529600	8.527	30.168	-1.809	0.0002	0.007	PATHOGEN-INDUCED DEFENSE-RESPONSIVE PROTEIN 8	7	20724581	20726069	+	1489	protein_coding	PF01946:Thi4 family	-
Os12g0439201	68.571	26.425	1.374	0.0002	0.007	-	12	14540725	14541603	-	744	protein_coding	-	-
Os02g0301100	727.106	1505.27	-1.05	0.0002	0.0071	SWEET4	2	11592365	11596449	-	1383	protein_coding	PF03083:Sugar efflux transporter for intercellular exchange	-
Os07g0241500	8.591	29.751	-1.796	0.0002	0.0072	-	7	7900573	7902415	+	1618	protein_coding	PF00201:UDP-glucoronosyl and UDP-glucosyl transferase	UDPGT
Os06g0219500	77.706	30.378	1.349	0.0002	0.0073	-	6	6152338	6153502	-	930	protein_coding	PF00011:Hsp20/alpha crystallin family	-
Os08g0352100	12.918	0.747	4.095	0.0002	0.0074	-	8	16064547	16065718	-	663	protein_coding	-	-
Os11g0502700	69.816	31.567	1.145	0.0002	0.0075	-	11	17911046	17912013	+	968	protein_coding	-	-
Os08g0470700	25.864	87.024	-1.744	0.0002	0.0075	ALPHA-CARBONIC ANHYDRASE 7	8	23147294	23151464	-	878	protein_coding	PF00194:Eukaryotic-type carbonic anhydrase	-
Os09g0451000	2.202	28.101	-3.684	0.0002	0.0075	AMINOCYCLOPROPANE-1-CARBOXYLIC ACID OXIDASE 2	9	16886142	16887605	-	1326	protein_coding	PF14226:non-haem dioxygenase in morphine synthesis N-terminal|PF03171:2OG-Fe(II) oxygenase superfamily	2OG-FeII_Oxy
Os03g0650200	264.23	93.852	1.493	0.0002	0.0076	-	3	25219722	25221556	-	1767	protein_coding	-	-
novel.1146	31.515	5.416	2.55	0.0002	0.0076	-	5	18293381	18294488	-	620	-	- && - && -	-
Os02g0555700	40.446	86.059	-1.095	0.0002	0.0077	DnaJ domain protein C19	2	20994405	20997117	-	1722	protein_coding	PF14308:X-domain of DnaJ-containing|PF00226:DnaJ domain	DnaJ
Os11g0116600	6.958	0	5.208	0.0002	0.0077	WRKY GENE 52	11	750013	750897	-	534	protein_coding	-	-
Os11g0162900	51.338	108.098	-1.07	0.0002	0.0078	-	11	3063525	3066036	-	1514	protein_coding	-	-
Os09g0394300	150.678	64.864	1.214	0.0002	0.0078	glycoside hydrolase OsGH9B11	9	13631743	13640237	-	1605	protein_coding	PF00759:Glycosyl hydrolase family 9	-
Os07g0604800	316.871	135.275	1.226	0.0002	0.0079	UDP-ARABINOPYRANOSE MUTASE 3	7	24773276	24776519	+	1407	protein_coding	PF03214:Reversibly glycosylated polypeptide	-
Os03g0724700	90.621	41.434	1.13	0.0002	0.0079	-	3	29454977	29457859	+	2340	protein_coding	-	-
Os08g0527300	11.995	0.588	4.535	0.0002	0.0081	-	8	26245378	26250946	-	4852	protein_coding	-	-
Os01g0165200	43.995	102.853	-1.229	0.0002	0.0081	-	1	3362001	3367658	-	2770	protein_coding	PF01344:Kelch motif|PF10539:Development and cell death domain	Kelch_1
Os01g0283000	50.506	17.392	1.522	0.0002	0.0082	-	1	10113431	10119022	-	3037	protein_coding	-	-
Os02g0173200	82.516	34.253	1.271	0.0002	0.0082	VQ motif-containing protein 5	2	4008991	4010136	+	1146	protein_coding	PF05678:VQ motif	-
Os06g0336200	2515.42	6116.74	-1.282	0.0002	0.0082	TONOPLAST INTRINSIC PROTEIN 2;2	6	13407319	13408715	+	1214	protein_coding	PF00230:Major intrinsic protein	-
Os07g0542600	145.131	65.574	1.142	0.0002	0.0082	-	7	21441037	21444823	-	2017	protein_coding	PF00069:Protein kinase domain|PF01657:Salt stress response/antifungal	Pkinase
Os07g0191200	195.379	95.969	1.026	0.0002	0.0082	H+-ATPASE 2	7	4914656	4920788	+	3386	protein_coding	PF00690:Cation transporter/ATPase, N-terminus|PF00702:haloacid dehalogenase-like hydrolase|PF00122:E1-E2 ATPase	E1-E2_ATPase
Os08g0230800	50.363	12.364	2.045	0.0002	0.0082	Lectin Receptor Kinase paralog	8	7982512	7985309	+	2686	protein_coding	-	-
Os12g0544600	88.664	38.142	1.219	0.0002	0.0083	-	12	21964712	21970027	-	2003	protein_coding	PF13960:Domain of unknown function (DUF4218)|PF13952:Domain of unknown function (DUF4216)	-
Os01g0674400	73.662	31.666	1.21	0.0002	0.0083	-	1	27714540	27715226	+	568	protein_coding	-	-
Os11g0481301	29.214	68.359	-1.233	0.0002	0.0083	-	11	16885485	16886054	+	570	protein_coding	-	-
Os02g0649300	49.424	11.162	2.154	0.0002	0.0084	HOMEOBOX GENE 24	2	26143311	26144729	+	1332	protein_coding	PF02183:Homeobox associated leucine zipper|PF00046:Homeobox domain	Homeobox
Os07g0503500	51.904	152.955	-1.56	0.0002	0.0084	UDP-dependent glucosyltransferase 707A3	7	19045831	19047937	+	2107	protein_coding	-	-
Os05g0217700	2750.84	409.364	2.748	0.0002	0.0084	BURP domain-containing protein 7	5	7249980	7251356	+	1088	protein_coding	-	-
Os02g0312800	22.08	60.927	-1.465	0.0002	0.0085	-	2	12339729	12348527	-	2186	protein_coding	-	-
Os07g0471200	15.516	1.99	2.942	0.0003	0.0086	-	7	16893333	16895018	-	1686	protein_coding	PF16486:N-terminal domain of argonaute	-
Os06g0138400	1.388	15.584	-3.451	0.0003	0.0087	CCR4-associated factor 1-6, carbon catabolite repressor 4-associated factor 1-6, CCR4-associated factor 1D, carbon catabolite repressor 4-associated factor 1D	6	2036651	2037778	+	1128	protein_coding	PF04857:CAF1 family ribonuclease	CAF1
Os11g0544800	154.692	316.61	-1.033	0.0003	0.0088	GLUTAMYL-TRNA(GLN) AMIDOTRANSFERASE B SUBUNIT	11	20030056	20034630	-	1962	protein_coding	PF02637:GatB domain|PF02934:GatB/GatE catalytic domain	-
Os02g0163500	66.426	20.471	1.705	0.0003	0.009	-	2	3415483	3418396	-	814	protein_coding	-	-
Os03g0753100	7.746	43.778	-2.497	0.0003	0.0091	PANICLE PHYTOMER2	3	31048351	31055017	-	1283	protein_coding	PF00319:SRF-type transcription factor (DNA-binding and dimerisation domain)|PF01486:K-box region	K-box
Os01g0663300	8.375	29.921	-1.836	0.0003	0.0091	-	1	27081819	27085661	+	1656	protein_coding	PF00150:Cellulase (glycosyl hydrolase family 5)	-
Os06g0649000	32.677	10.975	1.562	0.0003	0.0091	WRKY GENE 28	6	26510006	26511606	-	1413	protein_coding	PF03106:WRKY DNA -binding domain	WRKY
Os03g0281300	20.709	3.834	2.39	0.0003	0.0091	-	3	9619836	9628261	-	2286	protein_coding	-	-
Os09g0339000	374.006	172.085	1.119	0.0003	0.0092	-	9	10365056	10368262	+	2188	protein_coding	PF00069:Protein kinase domain	Pkinase
Os07g0147600	22.966	60.31	-1.395	0.0003	0.0092	Catharanthus roseus receptor-like kinase1-like kinase 15	7	2458274	2461953	-	3522	protein_coding	PF12819:Carbohydrate-binding protein of the ER|PF07714:Protein tyrosine kinase	Pkinase_Tyr
Os09g0314200	149.634	63.293	1.238	0.0003	0.0092	-	9	8568980	8572069	+	3090	protein_coding	PF00931:NB-ARC domain	NB-ARC
Os12g0209200	48.953	18.705	1.381	0.0003	0.0092	B-box-containing protein 30	12	5699790	5702413	+	792	protein_coding	PF00643:B-box zinc finger	zf-B_box
Os12g0517100	0	6.313	-5.165	0.0003	0.0092	F-box protein 658	12	20100297	20103252	+	2151	protein_coding	-	-
Os10g0142600	389.107	114.785	1.759	0.0003	0.0093	WALL-ASSOCIATED KINASE GENE 101	10	2594665	2596299	+	1635	protein_coding	PF00069:Protein kinase domain	Pkinase
Os06g0320200	8.413	37.284	-2.152	0.0003	0.0093	BETA-GLUCOSIDASE 24	6	12437683	12442790	-	1967	protein_coding	PF00232:Glycosyl hydrolase family 1	Glyco_hydro_1
novel.1058	31.941	10.973	1.526	0.0003	0.0093	-	5	4828181	4830945	+	723	-	- && - && -	-
Os02g0598400	57.62	126.966	-1.142	0.0003	0.0094	-	2	23272523	23279668	+	3575	protein_coding	-	-
Os11g0525600	285.842	572.179	-1.002	0.0003	0.0095	-	11	19058420	19067600	+	3413	protein_coding	PF07748:Glycosyl hydrolases family 38 C-terminal domain|PF09261:Alpha mannosidase, middle domain|PF01074:Glycosyl hydrolases family 38 N-terminal domain	-
Os12g0579450	56.829	15.721	1.837	0.0003	0.0095	-	12	23983517	23992683	-	943	protein_coding	-	-
novel.1145	10.444	0.294	5.075	0.0003	0.0096	-	5	18213850	18225848	-	931	-	- && - && -	-
Os05g0596500	11.029	29.005	-1.397	0.0003	0.0096	RING finger protein OsRFPH2-1, RING-H2 protein 1	5	29718210	29719693	+	1484	protein_coding	PF13639:Ring finger domain	-
Os02g0297200	45.509	109.552	-1.262	0.0003	0.0097	-	2	11376851	11379304	-	2454	protein_coding	PF13968:Domain of unknown function (DUF4220)|PF04578:Protein of unknown function, DUF594	-
Os01g0233500	26.213	7.605	1.802	0.0003	0.0097	CYCLIN-A1-1	1	7389373	7393708	-	2073	protein_coding	PF00134:Cyclin, N-terminal domain|PF02984:Cyclin, C-terminal domain	Cyclin_C
Os11g0649600	6.527	47.193	-2.855	0.0003	0.0097	-	11	25893929	25895032	-	1003	protein_coding	PF04535:Domain of unknown function (DUF588)	-
Os07g0526400	14.276	0.719	4.252	0.0003	0.0097	POLYKETIDE SYNTHASE 15	7	20504692	20506402	-	1626	protein_coding	PF00195:Chalcone and stilbene synthases, N-terminal domain|PF02797:Chalcone and stilbene synthases, C-terminal domain	Chal_sti_synt_N
Os09g0548400	46.525	98.685	-1.089	0.0003	0.0098	-	9	21686098	21688723	-	1851	protein_coding	PF00743:Flavin-binding monooxygenase-like	FMO-like
Os06g0695500	12.794	34.187	-1.411	0.0003	0.0099	class III peroxidase 90	6	29051012	29054304	+	1617	protein_coding	PF00141:Peroxidase	-
Os04g0679967	36.048	10.917	1.723	0.0003	0.0099	-	4	34724030	34724991	+	962	protein_coding	PF13839:GDSL/SGNH-like Acyl-Esterase family found in Pmr5 and Cas1p	-
Os10g0164500	14.88	58.942	-1.988	0.0003	0.01	-	10	4445399	4466927	+	1602	protein_coding	PF00067:Cytochrome P450	p450
Os04g0477300	30.699	9.371	1.706	0.0003	0.01	BORON EXCESS TOLERANT 1	4	23885590	23887923	-	1501	protein_coding	-	-
Os04g0457300	9.779	0	5.703	0.0003	0.0101	-	4	22848936	22851573	+	1431	protein_coding	-	-
Os04g0330200	494.707	990.236	-1.002	0.0003	0.0101	-	4	15342893	15344478	-	607	protein_coding	PF01419:Jacalin-like lectin domain	-
Os11g0144900	31.407	8.724	1.834	0.0003	0.0101	-	11	2056281	2059194	+	2914	protein_coding	PF13962:Domain of unknown function	-
Os03g0180100	345.12	761.82	-1.142	0.0003	0.0101	-	3	4199851	4200735	-	885	protein_coding	PF07911:Protein of unknown function (DUF1677)	-
Os02g0119700	65.44	29.324	1.154	0.0003	0.0102	-	2	1038399	1039710	-	1312	protein_coding	PF13041:PPR repeat family	-
Os06g0106800	273.486	114.625	1.253	0.0003	0.0102	-	6	439064	441551	-	1841	protein_coding	PF00295:Glycosyl hydrolases family 28	-
Os05g0493100	11.386	0.749	3.906	0.0003	0.0102	-	5	24230695	24234784	+	2402	protein_coding	PF01657:Salt stress response/antifungal|PF07714:Protein tyrosine kinase	Pkinase_Tyr
Os11g0210201	34.081	10.249	1.736	0.0003	0.0102	RZ53	11	5710677	5711244	-	568	protein_coding	-	-
novel.889	27.515	5.469	2.295	0.0003	0.0103	-	3	35405726	35407292	-	839	-	- && - && -	-
Os04g0233400	264.663	774.316	-1.549	0.0003	0.0103	PLASMA MEMBRANE INTRINSIC PROTEIN 2;6	4	8948360	8949943	-	1307	protein_coding	PF00230:Major intrinsic protein	-
Os12g0123200	184.138	77.978	1.24	0.0003	0.0104	TAU GLUTATHIONE S-TRANSFERASE 52	12	1097476	1098442	+	899	protein_coding	PF02798:Glutathione S-transferase, N-terminal domain|PF00043:Glutathione S-transferase, C-terminal domain	GST_N
Os04g0369100	10.391	0.588	4.339	0.0003	0.0104	RECEPTOR-LIKE CYTOPLASMIC KINASE 145	4	17929442	17940263	+	1731	protein_coding	PF01419:Jacalin-like lectin domain	-
Os04g0653100	267.29	128.891	1.049	0.0003	0.0106	-	4	33311330	33313304	-	924	protein_coding	PF03647:Transmembrane proteins 14C	-
Os10g0580400	1853.75	760.468	1.286	0.0003	0.0107	high-affinity urea transporter OsDUR3	10	23156882	23159586	+	2513	protein_coding	PF00474:Sodium:solute symporter family	-
Os09g0266100	29.741	65.931	-1.154	0.0003	0.0107	-	9	4992064	4997394	-	4058	protein_coding	-	-
Os05g0106700	24.205	57.578	-1.246	0.0003	0.0107	-	5	362367	365961	+	2887	protein_coding	PF08381:Transcription factor regulating root and shoot growth via Pin3|PF01363:FYVE zinc finger|PF00415:Regulator of chromosome condensation (RCC1) repeat|PF13713:Transcription factor BRX N-terminal domain	FYVE
Os04g0433300	14.037	40.636	-1.533	0.0004	0.011	-	4	21525319	21526256	+	879	protein_coding	-	-
Os03g0776400	26.146	7.348	1.824	0.0004	0.011	-	3	32193639	32195091	-	1453	protein_coding	-	-
Os01g0527900	0.999	13.111	-3.749	0.0004	0.0111	-	1	18972507	18977135	-	1785	protein_coding	PF14303:No apical meristem-associated C-terminal domain	-
novel.330	8.396	28.959	-1.788	0.0004	0.0111	-	11	10430725	10431693	+	720	-	- && - && -	-
Os04g0515900	15.219	43.353	-1.511	0.0004	0.0111	NAC domain-containing protein 008, NAC domain-containing protein 8	4	25773347	25776183	+	1287	protein_coding	PF02365:No apical meristem (NAM) protein	NAM
Os11g0691800	89.569	44.724	1.007	0.0004	0.0111	RECEPTOR-LIKE CYTOPLASMIC KINASE 354	11	28224646	28228362	+	3616	protein_coding	-	-
Os07g0635300	331.729	160.643	1.044	0.0004	0.0113	-	7	26375648	26377615	+	1873	protein_coding	PF00067:Cytochrome P450	p450
Os11g0470500	35.297	79.493	-1.178	0.0004	0.0114	-	11	16144914	16161474	-	2111	protein_coding	PF01657:Salt stress response/antifungal|PF07714:Protein tyrosine kinase	Pkinase_Tyr
Os11g0687100	36.657	8.13	2.201	0.0004	0.0114	-	11	27828727	27835243	+	2348	protein_coding	PF13768:von Willebrand factor type A domain	-
Os09g0517200	10.418	0.508	4.343	0.0004	0.0115	-	9	20163094	20167803	-	2919	protein_coding	PF00931:NB-ARC domain	NB-ARC
Os11g0630300	59.329	25.495	1.21	0.0004	0.0115	-	11	24716906	24719902	+	2997	protein_coding	-	-
Os05g0435800	85.268	189.069	-1.15	0.0004	0.0115	Subtilisin 47, SUBTILISIN 47	5	21325749	21328295	-	2547	protein_coding	PF05922:Peptidase inhibitor I9|PF00082:Subtilase family	Peptidase_S8
Os05g0500700	29.751	7.451	2.022	0.0004	0.0115	-	5	24633029	24633940	+	912	protein_coding	-	-
Os09g0457100	189.182	393.999	-1.058	0.0004	0.0117	ABA-8'-HYDROXYLASE 3	9	17252034	17255420	-	1835	protein_coding	PF00067:Cytochrome P450	p450
Os04g0531100	57.88	141.169	-1.284	0.0004	0.0117	PHLOEM PROTEIN 16	4	26558962	26561236	+	760	protein_coding	PF00168:C2 domain	C2
Os12g0210800	47.705	109.668	-1.204	0.0004	0.0117	-	12	5801534	5807232	+	2872	protein_coding	PF00793:DAHP synthetase I family	-
Os05g0181700	159.644	63.452	1.329	0.0004	0.0117	-	5	4926710	4927411	+	702	protein_coding	-	-
Os06g0200700	6.189	0	5.041	0.0004	0.0117	-	6	5090599	5093127	-	2529	protein_coding	-	-
Os04g0177400	25.87	60.621	-1.228	0.0004	0.0117	-	4	5263669	5266752	-	2337	protein_coding	-	-
Os11g0229300	22.927	7.167	1.686	0.0004	0.0119	-	11	6872016	6877424	+	1983	protein_coding	PF00931:NB-ARC domain	NB-ARC
Os09g0344900	60.874	126.393	-1.052	0.0004	0.0119	-	9	10768866	10770277	+	1200	protein_coding	PF13639:Ring finger domain	-
Os11g0690466	10.833	0.493	4.405	0.0004	0.012	-	11	28075487	28079800	-	2287	protein_coding	-	-
Os05g0501350	78.826	36.093	1.123	0.0004	0.012	OsSTA157	5	24675289	24675934	-	552	protein_coding	-	-
Os02g0227700	77.88	35.689	1.129	0.0004	0.012	RLK5	2	7172422	7175962	-	3203	protein_coding	PF13855:Leucine rich repeat|PF07714:Protein tyrosine kinase	Pkinase_Tyr
Os05g0521300	470.348	995.244	-1.082	0.0004	0.0121	PSEUDO-PHOSPHOTRANSFER PROTEIN 3	5	25918401	25935287	-	9536	protein_coding	-	-
Os06g0650300	4.496	24.436	-2.436	0.0004	0.0123	GCN5-related N-acetyltransferase-like histone acetyltransferase 1, GNAT-like HAT1, Grain weight on chromosome 6-a	6	26591905	26593464	-	1260	protein_coding	PF00583:Acetyltransferase (GNAT) family	Acetyltransf_1
Os07g0275100	28.419	71.3	-1.33	0.0004	0.0125	-	7	10264253	10265311	+	917	protein_coding	PF01789:PsbP	-
Os05g0579800	72.525	33.387	1.12	0.0004	0.0126	anaphase-promoting complex subunit 10, ANAPHASE PROMOTING COMPLEX 10	5	28854843	28857818	+	977	protein_coding	PF03256:Anaphase-promoting complex, subunit 10 (APC10)	-
Os04g0499100	5.44	19.908	-1.862	0.0004	0.0127	-	4	24940515	24943098	+	2072	protein_coding	PF03092:BT1 family	-
Os01g0826000	385.354	179.154	1.103	0.0004	0.0128	antioxidant	1	35332717	35333445	+	449	protein_coding	-	-
Os10g0481500	7.126	0.267	4.524	0.0004	0.0128	FLOT1	10	18169120	18172321	+	1463	protein_coding	PF01145:SPFH domain / Band 7 family	-
Os04g0229100	73.373	26.404	1.479	0.0004	0.0128	CINNAMYL ALCOHOL DEHYDROGENASE 6	4	8637314	8639345	-	1376	protein_coding	PF00107:Zinc-binding dehydrogenase|PF08240:Alcohol dehydrogenase GroES-like domain	ADH_N
Os10g0370500	215.79	54.83	1.971	0.0004	0.0128	-	10	11666794	11673481	-	1814	protein_coding	PF00150:Cellulase (glycosyl hydrolase family 5)	-
Os03g0810100	12.923	39.818	-1.621	0.0004	0.0128	ADENOSINE PHOSPHATE ISOPENTENYLTRANSFERASE 4	3	33905826	33907496	+	1671	protein_coding	PF01715:IPP transferase	IPPT
Os11g0298000	24.451	357.07	-3.87	0.0004	0.0129	amino acid transporter-like 8	11	10998985	11000677	+	1452	protein_coding	PF01490:Transmembrane amino acid transporter protein	Aa_trans
Os05g0196200	69.033	234.284	-1.764	0.0004	0.0129	-	5	5914193	5916931	-	1322	protein_coding	PF03096:Ndr family	Ndr
novel.1425	8.724	0	5.534	0.0004	0.013	-	7	14793185	14794929	-	931	-	- && - && -	-
Os08g0529501	9.941	0.708	3.727	0.0004	0.0131	-	8	26367629	26369271	+	1643	protein_coding	-	-
Os01g0925100	56.51	23.621	1.257	0.0004	0.0131	-	1	40559547	40561419	-	1837	protein_coding	-	-
novel.1527	26.614	6.596	2.031	0.0005	0.0132	-	8	25039693	25043213	+	2233	-	- && - && -	-
Os01g0557500	4261.6	1910.18	1.158	0.0005	0.0133	Ca(2+)/H(+) EXCHANGER 1A	1	21071497	21076720	-	1961	protein_coding	PF01699:Sodium/calcium exchanger protein	Na_Ca_ex
Os05g0116500	28.052	5.677	2.286	0.0005	0.0135	-	5	890730	893457	-	2236	protein_coding	-	-
novel.1362	11.17	29.995	-1.418	0.0005	0.0135	-	7	16438215	16442251	+	1702	-	- && P93846.1 RecName: Full=Obtusifoliol 14-alpha demethylase; AltName: Full=CYPLI; AltName: Full=Cytochrome P450 51; AltName: Full=Cytochrome P450-LIA1 && PF00067:Cytochrome P450	p450
Os11g0664800	15.742	1.19	3.666	0.0005	0.0136	-	11	26794437	26799952	+	1632	protein_coding	PF07887:Calmodulin binding protein-like	-
Os11g0311300	16.437	53.064	-1.682	0.0005	0.0137	-	11	11980471	11988051	+	2314	protein_coding	PF01138:3' exoribonuclease family, domain 1|PF03725:3' exoribonuclease family, domain 2	RNase_PH
Os11g0102500	289.643	13.516	4.422	0.0005	0.0139	-	11	99472	99889	+	418	protein_coding	-	-
Os03g0363700	58.159	28.507	1.02	0.0005	0.0139	-	3	14174373	14176247	-	1875	protein_coding	PF12854:PPR repeat|PF13041:PPR repeat family	-
Os04g0556400	22.357	1.358	3.963	0.0005	0.014	-	4	27843255	27845708	-	2454	protein_coding	PF00201:UDP-glucoronosyl and UDP-glucosyl transferase	UDPGT
Os02g0199300	136.034	64.152	1.081	0.0005	0.0142	FK506 binding protein 16-1	2	5567953	5569801	-	879	protein_coding	PF00254:FKBP-type peptidyl-prolyl cis-trans isomerase	FKBP_C
novel.1273	6.833	0	5.185	0.0005	0.0142	-	6	12079677	12081745	-	405	-	- && - && -	-
Os03g0348500	84.353	40.678	1.053	0.0005	0.0142	-	3	13083595	13086627	+	510	protein_coding	-	-
Os12g0460100	133.781	268.093	-1	0.0005	0.0142	-	12	16144947	16146126	+	1180	protein_coding	PF14364:Domain of unknown function (DUF4408)	-
Os10g0560200	16.153	2.11	2.872	0.0005	0.0142	-	10	22062365	22065838	-	1081	protein_coding	PF04749:PLAC8 family	-
Os05g0417600	111.16	32.326	1.778	0.0005	0.0146	-	5	20455518	20456205	+	688	protein_coding	-	-
Os05g0171200	18.098	46.528	-1.364	0.0005	0.0146	-	5	4262642	4263449	+	715	protein_coding	PF06232:Embryo-specific protein 3, (ATS3)	-
Os03g0439500	2.625	36.052	-3.774	0.0005	0.0146	-	3	18569114	18572507	+	2611	protein_coding	PF03171:2OG-Fe(II) oxygenase superfamily|PF14226:non-haem dioxygenase in morphine synthesis N-terminal	2OG-FeII_Oxy
novel.1645	8.073	0	5.421	0.0005	0.0146	-	9	20420116	20422229	+	921	-	- && - && -	-
Os10g0543500	65.584	21.986	1.561	0.0005	0.0147	-	10	21224757	21226937	+	1471	protein_coding	PF03088:Strictosidine synthase	Str_synth
Os07g0521100	52.653	22.561	1.217	0.0005	0.0147	-	7	20129648	20131993	-	2251	protein_coding	-	-
Os06g0128800	15.53	1.815	3.107	0.0005	0.0148	-	6	1526538	1527491	-	954	protein_coding	-	-
Os03g0320600	60.831	27.313	1.163	0.0005	0.0148	VQ motif-containing protein 11	3	11568470	11569520	-	1051	protein_coding	PF05678:VQ motif	-
Os04g0284600	13.023	36.241	-1.471	0.0005	0.0148	-	4	12252529	12258695	-	1481	protein_coding	PF00004:ATPase family associated with various cellular activities (AAA)	AAA
Os01g0668100	0	10.322	-5.866	0.0005	0.0149	FASCICLIN-LIKE ARABINOGALACTAN PROTEIN 7	1	27340911	27341950	-	1040	protein_coding	PF02469:Fasciclin domain	-
Os07g0205900	0	5.864	-5.045	0.0005	0.0149	-	7	5702786	5711287	-	3844	protein_coding	-	-
novel.865	24.846	52.375	-1.074	0.0005	0.0149	-	3	27715212	27719606	-	1553	-	- && Q9LV16.2 RecName: Full=Hydroxyproline O-galactosyltransferase GALT6; AltName: Full=Beta-1,3-galactosyltransferase 19 && PF00337:Galactoside-binding lectin|PF01762:Galactosyltransferase	Galactosyl_T
Os10g0389200	209.408	61.18	1.772	0.0005	0.0149	RED CHLOROPHYLL CATABOLITE REDUCTASE 1	10	12886331	12888289	-	1222	protein_coding	PF06405:Red chlorophyll catabolite reductase (RCC reductase)	-
Os05g0120200	107.692	239.344	-1.153	0.0005	0.0149	ABC TRANSPORTER G FAMILY MEMBER 11	5	1050046	1052382	+	2337	protein_coding	PF00005:ABC transporter|PF01061:ABC-2 type transporter	ABC2_membrane
Os03g0850200	138.434	62.235	1.154	0.0005	0.0149	-	3	35777902	35778650	+	749	protein_coding	PF00067:Cytochrome P450	p450
novel.1222	47.302	6.651	2.855	0.0005	0.015	-	6	22599912	22602325	+	2316	-	- && Q9LYX1.1 RecName: Full=L-type lectin-domain containing receptor kinase VIII.2; Short=LecRK-VIII.2; Flags: Precursor && PF00139:Legume lectin domain	-
Os05g0267100	23.437	92.516	-1.987	0.0005	0.015	-	5	10537478	10546650	-	3379	protein_coding	-	-
Os03g0127500	9.85	28.177	-1.517	0.0006	0.0155	b-ZIP TRANSCRIPTION FACTOR 25	3	1551291	1554059	+	1654	protein_coding	PF00170:bZIP transcription factor	bZIP_1
novel.153	8.272	0.267	4.734	0.0006	0.0155	-	1	22031264	22033995	-	659	-	- && - && -	-
novel.598	305.549	632.648	-1.05	0.0006	0.0155	-	2	13881257	13892989	+	4210	-	- && - && -	-
Os01g0296166	48.972	100.255	-1.03	0.0006	0.0157	-	1	10830074	10832018	-	1676	protein_coding	PF00295:Glycosyl hydrolases family 28	-
Os09g0560200	67.704	32.08	1.078	0.0006	0.0158	-	9	22260384	22262115	+	1732	protein_coding	PF00004:ATPase family associated with various cellular activities (AAA)	AAA
Os01g0844500	19.918	55.176	-1.474	0.0006	0.016	-	1	36268205	36269639	-	1435	protein_coding	PF14543:Xylanase inhibitor N-terminal|PF14541:Xylanase inhibitor C-terminal	-
Os12g0510500	46.762	19.443	1.264	0.0006	0.016	-	12	19663449	19667757	+	3172	protein_coding	-	-
Os06g0241200	184.478	87.593	1.071	0.0006	0.016	-	6	7333167	7336677	+	2453	protein_coding	-	-
Os04g0693400	76.185	209.181	-1.457	0.0006	0.016	-	4	35499478	35501334	+	1857	protein_coding	PF01061:ABC-2 type transporter	ABC2_membrane
Os05g0390300	56.048	151.025	-1.428	0.0006	0.016	-	5	18919135	18920528	+	1257	protein_coding	PF11250:Fantastic Four meristem regulator	-
Os03g0563100	10.257	38.407	-1.913	0.0006	0.0161	-	3	20240367	20243969	+	1924	protein_coding	PF01565:FAD binding domain|PF04030:D-arabinono-1,4-lactone oxidase	FAD_binding_4
Os07g0261200	12.319	38.996	-1.674	0.0006	0.0161	HEADING DATE 7	7	9152377	9155030	-	1009	protein_coding	PF06203:CCT motif	CCT
novel.603	16.278	41.677	-1.36	0.0006	0.0162	-	2	15925551	15928853	+	1656	-	- && Q69PS6.2 RecName: Full=Thioredoxin reductase NTRA; AltName: Full=NADPH-dependent thioredoxin reductase A; Short=OsNTRA && -	-
novel.401	10.956	1.002	3.43	0.0006	0.0164	-	11	13280716	13283275	-	1610	-	- && - && -	-
Os11g0579900	19.21	3.058	2.646	0.0006	0.0164	-	11	21892875	21897222	-	2844	protein_coding	PF00806:Pumilio-family RNA binding repeat	PUF
Os05g0214900	27.609	55.796	-1.022	0.0006	0.0166	trichome birefringence-like 48	5	7123870	7127870	+	1014	protein_coding	PF13839:GDSL/SGNH-like Acyl-Esterase family found in Pmr5 and Cas1p|PF14416:PMR5 N terminal Domain	-
Os01g0887550	5.922	21.553	-1.847	0.0006	0.0167	-	1	38563355	38563756	-	402	protein_coding	-	-
Os06g0604300	210.962	548.859	-1.38	0.0006	0.0168	PHOSPHOLIPASE D ALPHA 5	6	23921940	23924919	+	2783	protein_coding	PF00168:C2 domain|PF12357:Phospholipase D C terminal|PF00614:Phospholipase D Active site motif	C2
Os04g0684100	21.001	3.739	2.482	0.0006	0.0168	-	4	34930170	34932191	-	2022	protein_coding	-	-
Os08g0405700	2.518	15.71	-2.617	0.0006	0.0168	-	8	19382952	19386574	+	1070	protein_coding	PF00403:Heavy-metal-associated domain	HMA
Os08g0206400	34.943	11.163	1.655	0.0006	0.0169	HIGH-AFFINITY POTASSIUM(K+) TRANSPORTER 12	8	6206039	6211417	+	3199	protein_coding	-	-
Os11g0614500	89.153	233.805	-1.392	0.0006	0.0169	Patatin-related phospholipase A II iota	11	23852063	23860876	+	3957	protein_coding	-	-
novel.503	25.182	7.603	1.727	0.0007	0.0171	-	12	789090	791036	-	1676	-	- && Q9FL62.1 RecName: Full=Probable WRKY transcription factor 30; AltName: Full=WRKY DNA-binding protein 30 && PF03106:WRKY DNA -binding domain	WRKY
Os02g0504000	187.19	387.62	-1.049	0.0007	0.0173	-	2	17880882	17886285	+	1916	protein_coding	-	-
Os09g0268000	10.413	0.482	4.356	0.0007	0.0173	-	9	5120497	5122573	-	2077	protein_coding	PF00069:Protein kinase domain|PF00139:Legume lectin domain	Pkinase
Os10g0531400	21.389	2.324	3.208	0.0007	0.0173	TAU GLUTATHIONE S-TRANSFERASE 10	10	20645931	20646880	+	950	protein_coding	PF13417:Glutathione S-transferase, N-terminal domain|PF13410:Glutathione S-transferase, C-terminal domain	-
Os03g0153100	8.852	34.437	-1.954	0.0007	0.0173	-	3	2934839	2943217	+	1237	protein_coding	PF01494:FAD binding domain	FAD_binding_3
Os11g0151002	17.625	56.179	-1.671	0.0007	0.0173	-	11	2367903	2372136	-	1425	protein_coding	-	-
Os08g0189400	5.627	0	4.907	0.0007	0.0173	GERMIN-LIKE PROTEIN 8-5	8	5233864	5234719	+	675	protein_coding	PF00190:Cupin	-
Os04g0494100	16.987	61.15	-1.845	0.0007	0.0173	CHITINASE 5	4	24708801	24709910	-	1022	protein_coding	PF00187:Chitin recognition protein|PF00182:Chitinase class I	-
Os12g0225900	24.067	57.059	-1.248	0.0007	0.0175	-	12	6869987	6872291	+	1348	protein_coding	PF00107:Zinc-binding dehydrogenase|PF16884:N-terminal domain of oxidoreductase	ADH_zinc_N
Os01g0701700	84.059	24.916	1.767	0.0007	0.0176	-	1	29050777	29053445	-	1433	protein_coding	PF03492:SAM dependent carboxyl methyltransferase	-
Os05g0128000	52.537	24.218	1.11	0.0007	0.0177	-	5	1643484	1644746	+	1263	protein_coding	PF13837:Myb/SANT-like DNA-binding domain	-
novel.417	1.196	11.401	-3.244	0.0007	0.0178	-	11	20732353	20733144	-	704	-	- && - && -	-
novel.1219	12.971	1.068	3.644	0.0007	0.0179	-	6	22542338	22546773	+	705	-	- && - && -	-
Os03g0760500	137.803	275.387	-1.002	0.0007	0.0179	-	3	31453545	31455626	+	1905	protein_coding	PF00067:Cytochrome P450	p450
Os01g0712700	303.412	110.462	1.457	0.0007	0.0179	-	1	29605141	29606513	-	1373	protein_coding	PF08211:Cytidine and deoxycytidylate deaminase zinc-binding region|PF00383:Cytidine and deoxycytidylate deaminase zinc-binding region	-
Os05g0567300	118.104	237.214	-1.003	0.0007	0.0179	-	5	28242072	28244772	-	1611	protein_coding	-	-
Os04g0401700	323.7	59.399	2.444	0.0007	0.0179	HIGH-AFFINITY POTASSIUM(K+) TRANSPORTER 1	4	19886674	19892355	+	3183	protein_coding	PF02705:K+ potassium transporter	K_trans
Os03g0332201	1.242	11.493	-3.249	0.0007	0.0182	-	3	12249455	12250355	+	901	protein_coding	-	-
Os06g0579201	9.457	0.508	4.203	0.0007	0.0182	-	6	22560982	22561397	+	416	protein_coding	-	-
Os06g0174300	688.589	312.637	1.139	0.0007	0.0183	sulfiredoxin	6	3759843	3762120	+	666	protein_coding	PF02195:ParB-like nuclease domain	ParBc
Os08g0401100	4.359	17.728	-2.03	0.0007	0.0184	-	8	19139675	19142676	+	2302	protein_coding	PF12796:Ankyrin repeats (3 copies)|PF13962:Domain of unknown function	-
Os04g0463800	29.329	70.064	-1.26	0.0007	0.0184	-	4	23153453	23158544	-	4012	protein_coding	PF13041:PPR repeat family	-
novel.976	39.044	79.383	-1.03	0.0007	0.0184	-	4	1482556	1485713	-	2321	-	- && - && -	-
novel.1010	98.166	18.46	2.416	0.0007	0.0184	-	4	16425334	16432713	-	2638	-	- && - && -	-
Os03g0282232	5.447	0	4.858	0.0007	0.0184	-	3	9680890	9681390	-	501	protein_coding	-	-
Os08g0553750	19.75	43.987	-1.148	0.0007	0.0184	-	8	27693974	27696402	+	847	protein_coding	PF03087:Arabidopsis protein of unknown function	-
Os11g0207400	59.124	29.326	1.003	0.0007	0.0184	-	11	5467512	5469283	-	1772	protein_coding	-	-
Os05g0480400	19.044	45.311	-1.252	0.0007	0.0184	-	5	23605439	23610991	-	2835	protein_coding	PF00069:Protein kinase domain|PF08263:Leucine rich repeat N-terminal domain	Pkinase
Os04g0400000	0.999	9.506	-3.302	0.0007	0.0185	-	4	19796632	19800392	-	855	protein_coding	-	-
Os02g0550400	122.744	50.334	1.284	0.0007	0.0186	-	2	20703718	20704907	-	1190	protein_coding	PF13414:TPR repeat|PF13432:Tetratricopeptide repeat	-
Os11g0117600	32.4	4.793	2.8	0.0007	0.0186	WRKY GENE 50	11	794803	795540	-	465	protein_coding	PF03106:WRKY DNA -binding domain	WRKY
Os08g0419100	6.469	0	5.103	0.0007	0.0188	-	8	20038821	20041204	+	1049	protein_coding	-	-
Os01g0706700	221.397	481.277	-1.121	0.0007	0.0188	-	1	29318195	29322559	-	2426	protein_coding	PF04547:Calcium-activated chloride channel	-
Os04g0375900	18.134	3.481	2.366	0.0007	0.0188	KIN10B	4	18361265	18366200	-	2531	protein_coding	PF12836:Helix-hairpin-helix motif|PF00225:Kinesin motor domain	Kinesin
novel.697	16.769	3.788	2.144	0.0008	0.0188	-	2	22090180	22091388	-	592	-	- && - && -	-
Os02g0738200	27.294	6.524	2.061	0.0008	0.019	plant U-box-containing protein 40, U-box protein 40	2	30805988	30807610	-	1623	protein_coding	PF04564:U-box domain	U-box
Os09g0467200	2829.22	1299.76	1.122	0.0008	0.019	TAU GLUTATHIONE S-TRANSFERASE 17	9	17747275	17748705	+	941	protein_coding	PF02798:Glutathione S-transferase, N-terminal domain|PF00043:Glutathione S-transferase, C-terminal domain	GST_N
novel.481	10.801	1.241	3.101	0.0008	0.019	-	12	18967453	18970890	+	1587	-	- && - && -	-
Os01g0267300	21.885	5.179	2.092	0.0008	0.0191	serpin-Z12	1	9171328	9172907	+	1580	protein_coding	PF00079:Serpin (serine protease inhibitor)	Serpin
Os01g0901600	337.3	144.949	1.221	0.0008	0.0192	acyl-CoA synthetase 6	1	39257838	39261362	+	2036	protein_coding	PF00501:AMP-binding enzyme|PF13193:AMP-binding enzyme C-terminal domain	AMP-binding
Os03g0816500	41.086	120.59	-1.554	0.0008	0.0197	-	3	34234446	34238406	+	2725	protein_coding	-	-
Os10g0508700	99.955	525.089	-2.394	0.0008	0.0199	-	10	19530118	19532281	-	1229	protein_coding	PF04043:Plant invertase/pectin methylesterase inhibitor	-
Os02g0258800	401.916	894.855	-1.155	0.0008	0.0199	-	2	8973633	8977322	+	653	protein_coding	-	-
novel.144	34.596	14.614	1.251	0.0008	0.02	-	1	18863964	18867081	-	1514	-	- && - && -	-
Os07g0106200	634.458	316.851	1.001	0.0009	0.0205	monosaccharide transporter 3	7	349201	353686	-	1986	protein_coding	PF00083:Sugar (and other) transporter	Sugar_tr
Os11g0153000	48.264	17.904	1.425	0.0009	0.0206	-	11	2476756	2477463	-	708	protein_coding	-	-
Os05g0391600	158.515	368.203	-1.217	0.0009	0.0208	-	5	19021698	19030826	-	2602	protein_coding	PF04577:Protein of unknown function (DUF563)	-
Os05g0307100	30.655	80.883	-1.399	0.0009	0.0208	-	5	13927674	13929113	+	863	protein_coding	-	-
novel.1646	42.27	14.204	1.58	0.0009	0.0209	-	9	20742906	20744164	+	1167	-	- && - && -	-
Os05g0391300	10.614	0.561	4.358	0.0009	0.0209	-	5	18999307	19000135	-	829	protein_coding	-	-
novel.588	92.883	30.032	1.627	0.0009	0.0209	-	2	10520654	10523289	+	950	-	- && - && -	-
Os02g0769100	78.781	162.736	-1.047	0.0009	0.0209	SMALL AUXIN-UP RNA 12	2	32418493	32419361	+	869	protein_coding	PF02519:Auxin responsive protein	Auxin_inducible
Os01g0819800	19.015	4.913	1.963	0.0009	0.0209	-	1	34946618	34949027	+	2410	protein_coding	-	-
Os10g0491000	254.971	116.922	1.123	0.0009	0.0209	-	10	18640397	18641882	+	856	protein_coding	PF04450:Peptidase of plants and bacteria	-
Os11g0228800	29.015	3.69	2.932	0.0009	0.0211	-	11	6845486	6851812	+	1527	protein_coding	-	-
Os01g0183950	11.142	1.256	3.131	0.0009	0.0211	-	1	4440933	4441314	-	382	protein_coding	-	-
Os04g0338100	7678.92	3647.84	1.074	0.0009	0.0213	-	4	15924375	15928109	+	1078	protein_coding	PF00248:Aldo/keto reductase family	Aldo_ket_red
novel.973	4.966	19.654	-1.972	0.0009	0.0214	-	4	34536813	34537888	+	975	-	- && - && -	-
novel.1220	10.161	0.986	3.336	0.0009	0.0214	-	6	22550674	22551992	+	1319	-	- && - && -	-
Os03g0300100	46.904	97.461	-1.057	0.0009	0.0215	-	3	10547697	10550188	+	2492	protein_coding	PF05637:galactosyl transferase GMA12/MNN10 family	-
Os05g0432200	44.044	1.643	4.711	0.0009	0.0215	-	5	21198105	21198987	+	665	protein_coding	-	-
Os07g0136800	13.963	1.402	3.396	0.0009	0.0218	-	7	1944420	1960442	+	3933	protein_coding	-	-
Os05g0451900	8.75	26.917	-1.606	0.0009	0.0218	OsSTA151	5	22184180	22188759	+	2171	protein_coding	PF10250:GDP-fucose protein O-fucosyltransferase	-
Os01g0217000	12.138	37.789	-1.648	0.0009	0.0218	trichome birefringence-like 19	1	6387691	6391467	-	1769	protein_coding	PF13839:GDSL/SGNH-like Acyl-Esterase family found in Pmr5 and Cas1p|PF14416:PMR5 N terminal Domain	-
Os05g0585800	14.499	0.964	3.864	0.0009	0.0219	OsSTA161	5	29154625	29156888	+	2264	protein_coding	PF07714:Protein tyrosine kinase|PF06760:Protein of unknown function (DUF1221)	Pkinase_Tyr
Os01g0873000	52.349	142.095	-1.438	0.0009	0.0219	-	1	37862635	37863183	-	549	protein_coding	PF14303:No apical meristem-associated C-terminal domain	-
Os02g0568600	39.425	9.369	2.071	0.0009	0.0219	-	2	21625022	21625725	+	552	protein_coding	-	-
Os08g0201700	11.32	0.759	3.898	0.0009	0.0219	-	8	5893697	5894289	+	522	protein_coding	-	-
Os03g0108500	3.507	18.753	-2.408	0.001	0.022	-	3	499919	501855	-	1276	protein_coding	PF04116:Fatty acid hydroxylase superfamily	-
Os11g0483900	32.667	67.619	-1.051	0.001	0.0221	-	11	17030040	17032586	+	1127	protein_coding	PF04727:ELMO/CED-12 family	-
Os08g0482600	53.82	141.955	-1.401	0.001	0.0221	UCLACYANIN-LIKE PROTEIN 29	8	23853339	23854314	-	832	protein_coding	PF02298:Plastocyanin-like domain	Cu_bind_like
Os04g0223600	25.971	0.294	6.388	0.001	0.0225	-	4	8246733	8247495	-	763	protein_coding	-	-
Os04g0613700	28.639	81.211	-1.504	0.001	0.0226	UDP-N-ACETYLGLUCOSAMINE PYROPHOSPHORYLASE 2	4	31108938	31113437	-	2014	protein_coding	PF01704:UTP--glucose-1-phosphate uridylyltransferase	-
Os11g0128700	50.955	20.621	1.294	0.001	0.0226	-	11	1325587	1328972	-	2330	protein_coding	PF08311:Mad3/BUB1 homology region 1	-
Os11g0278300	1.13	10.76	-3.203	0.001	0.0229	-	11	9896885	9898239	-	1355	protein_coding	PF03140:Plant protein of unknown function	-
Os11g0236932	18.964	5.63	1.759	0.001	0.0229	-	11	7327021	7327544	-	524	protein_coding	-	-
Os01g0864200	295.67	124.423	1.246	0.001	0.0229	-	1	37403082	37403883	+	802	protein_coding	-	-
Os07g0628700	1047.41	2390.6	-1.191	0.001	0.0229	-	7	26052222	26055831	-	2365	protein_coding	PF07714:Protein tyrosine kinase|PF01657:Salt stress response/antifungal	Pkinase_Tyr
Os10g0569800	17.311	1.292	3.752	0.001	0.0229	Defense-related gene/RIR1b, Rapid alkalization factor 30	10	22587847	22592131	+	564	protein_coding	-	-
novel.1148	79.374	26.741	1.565	0.001	0.023	-	5	21047635	21050755	-	1560	-	- && Q9FIK0.1 RecName: Full=ATP-dependent 6-phosphofructokinase 2; Short=ATP-PFK 2; Short=Phosphofructokinase 2; AltName: Full=Phosphohexokinase 2 && -	-
Os11g0227200	99.334	49.544	1.004	0.001	0.023	NBS-LRR disease resistance protein	11	6668507	6680770	+	3160	protein_coding	PF00931:NB-ARC domain	NB-ARC
Os09g0298200	11.338	30.234	-1.429	0.001	0.0231	ADP-GLUCOSE PYROPHOSPHORYLASE SMALL SUBUNIT 1	9	7245434	7249813	-	1951	protein_coding	PF00483:Nucleotidyl transferase	-
novel.528	21.903	57.256	-1.378	0.001	0.0232	-	12	12400254	12403097	-	2754	-	- && - && -	-
Os06g0195800	77.606	32.522	1.254	0.001	0.0232	DnaJ domain protein C53	6	4868189	4870144	+	828	protein_coding	PF00226:DnaJ domain	DnaJ
Os11g0428500	85.578	34.081	1.323	0.001	0.0233	-	11	13707271	13709975	-	2705	protein_coding	-	-
Os02g0788133	10.359	1.227	3.046	0.001	0.0234	-	2	33490232	33491122	-	796	protein_coding	-	-
Os05g0199500	66.21	31.393	1.077	0.001	0.0235	-	5	6191144	6196093	-	1863	protein_coding	PF01762:Galactosyltransferase	Galactosyl_T
Os08g0331800	5.861	0	4.965	0.001	0.0235	-	8	14663398	14664089	-	562	protein_coding	-	-
Os03g0130300	59.03	18.592	1.664	0.001	0.0236	defensin-like 8	3	1714575	1715192	+	538	protein_coding	-	-
novel.42	46.279	117.244	-1.342	0.0011	0.0237	-	1	17484778	17487034	+	2176	-	- && - && -	-
Os01g0872900	31.836	87.18	-1.453	0.0011	0.024	-	1	37860133	37861943	-	1497	protein_coding	PF04827:Plant transposon protein	DUF635
Os05g0209000	157.573	66.165	1.25	0.0011	0.024	-	5	6750835	6751956	+	1122	protein_coding	-	-
Os08g0351300	111.817	32.702	1.768	0.0011	0.0241	-	8	15987000	15991648	-	3535	protein_coding	-	-
Os05g0449100	43.232	21.296	1.027	0.0011	0.0242	-	5	22038866	22047589	-	2015	protein_coding	-	-
Os09g0458800	44.943	111.209	-1.308	0.0011	0.0243	-	9	17332814	17333131	+	318	protein_coding	PF13202:EF hand	-
Os10g0566400	17.502	3.523	2.305	0.0011	0.0244	-	10	22435311	22436873	+	1563	protein_coding	PF13639:Ring finger domain	-
Os06g0157700	201.128	1256.88	-2.644	0.0011	0.0245	HEADING DATE 3A	6	2940004	2942452	+	847	protein_coding	PF01161:Phosphatidylethanolamine-binding protein	-
Os01g0898600	85.075	40.694	1.062	0.0011	0.0246	-	1	39070132	39072668	-	542	protein_coding	-	-
Os04g0438900	10.792	1.282	3.078	0.0011	0.0246	-	4	21826905	21830399	-	1194	protein_coding	-	-
Os07g0121750	62.936	29.952	1.077	0.0011	0.0246	-	7	1140062	1142002	-	1869	protein_coding	PF08224:Domain of unknown function (DUF1719)	-
Os05g0459000	71.161	26.162	1.429	0.0011	0.0247	-	5	22553306	22561005	-	2416	protein_coding	PF00249:Myb-like DNA-binding domain	Myb_DNA-binding
Os12g0143900	73.922	36.274	1.026	0.0011	0.0249	LONG-CHAIN ACYL-COA SYNTHETASE 7	12	2161664	2170063	-	2525	protein_coding	PF00501:AMP-binding enzyme	AMP-binding
Os12g0603300	5.834	0	4.952	0.0011	0.0249	ETHYLENE RESPONSE FACTOR 112	12	25414541	25418738	-	2141	protein_coding	PF00847:AP2 domain	AP2
Os01g0939600	3.505	17.263	-2.332	0.0011	0.025	glycerol-3-phosphate dehydrogenase 2	1	41245588	41249894	+	2079	protein_coding	PF07479:NAD-dependent glycerol-3-phosphate dehydrogenase C-terminus|PF01210:NAD-dependent glycerol-3-phosphate dehydrogenase N-terminus	NAD_Gly3P_dh_C
novel.297	38.303	16.787	1.191	0.0011	0.025	-	10	15371952	15375532	-	1656	-	- && - && -	-
Os04g0121100	154.469	393.859	-1.35	0.0012	0.0254	Subtilisin 34, SUBTILISIN 34	4	1248450	1260282	+	2455	protein_coding	PF05922:Peptidase inhibitor I9|PF00082:Subtilase family	Peptidase_S8
Os06g0157900	0.451	13.632	-4.843	0.0012	0.0254	non-specific lipid transfer protein 1.5, lipid transfer protein 1.5, type 1 non-specific lipid transfer protein 5	6	2947702	2948085	+	384	protein_coding	PF00234:Protease inhibitor/seed storage/LTP family	-
Os05g0468900	155.128	71.373	1.115	0.0012	0.0255	-	5	23020500	23021600	+	1101	protein_coding	PF13639:Ring finger domain	-
novel.333	37.188	286.566	-2.946	0.0012	0.0255	-	11	12900773	12911988	+	1808	-	- && - && -	-
Os04g0338950	13.187	0.8	4.086	0.0012	0.026	-	4	15986497	15989460	-	1457	protein_coding	-	-
Os07g0282401	2.848	14.702	-2.354	0.0012	0.0261	-	7	10762643	10763602	+	960	protein_coding	PF02738:Molybdopterin-binding domain of aldehyde dehydrogenase	-
Os03g0149700	0	8.236	-5.542	0.0012	0.0261	-	3	2771187	2772433	-	1241	protein_coding	PF13639:Ring finger domain	-
Os08g0201500	16.404	2.658	2.591	0.0012	0.0262	-	8	5878083	5879812	+	814	protein_coding	-	-
Os02g0324400	3.204	20.437	-2.683	0.0012	0.0264	FON2 SPARE1, CLV3/ESR-related 202, CLAVATA3/ENDOSPERM SURROUNDING REGION (ESR)-related (CLE) protein 202	2	13014487	13015524	+	1038	protein_coding	-	-
Os04g0630800	43.092	11.728	1.865	0.0012	0.0264	-	4	32085612	32088272	+	1239	protein_coding	PF01370:NAD dependent epimerase/dehydratase family	Epimerase
Os01g0685100	91.679	39.849	1.207	0.0012	0.0265	-	1	28240209	28242532	+	2324	protein_coding	-	-
Os09g0424200	41.393	291.376	-2.816	0.0013	0.0267	-	9	15381632	15384391	+	1294	protein_coding	PF00117:Glutamine amidotransferase class-I	GATase
Os02g0536500	328.582	130.942	1.327	0.0013	0.0267	-	2	19797819	19798718	-	782	protein_coding	-	-
Os12g0633700	24.188	8.634	1.463	0.0013	0.0268	-	12	27165898	27167702	+	1523	protein_coding	-	-
Os06g0567200	29.691	7.775	1.927	0.0013	0.0269	ASCORBATE OXIDASE 1	6	21893256	21898174	+	2014	protein_coding	PF07731:Multicopper oxidase|PF00394:Multicopper oxidase|PF07732:Multicopper oxidase	-
Os01g0915900	17.261	4.095	2.083	0.0013	0.027	-	1	39918940	39920664	-	1491	protein_coding	-	-
Os12g0159100	9.669	0.226	4.966	0.0013	0.027	-	12	2954867	2964873	+	2386	protein_coding	PF16900:Replication protein A OB domain	-
Os03g0210200	39.866	11.736	1.749	0.0013	0.027	-	3	5755354	5755913	-	560	protein_coding	PF16845:Aspartic acid proteinase inhibitor	-
Os04g0602600	44.205	95.386	-1.109	0.0013	0.0271	-	4	30410105	30413160	+	3056	protein_coding	PF13041:PPR repeat family	-
Os03g0664800	79.502	19.242	2.04	0.0013	0.0271	-	3	26119970	26120830	+	861	protein_coding	PF13302:Acetyltransferase (GNAT) domain	-
Os03g0789600	57.079	27.082	1.065	0.0013	0.0272	-	3	32826350	32828545	-	2196	protein_coding	-	-
Os08g0485800	77.796	27.404	1.497	0.0013	0.0272	-	8	24020865	24022693	-	834	protein_coding	PF03330:Rare lipoprotein A (RlpA)-like double-psi beta-barrel	-
Os09g0354300	22.787	68.997	-1.6	0.0013	0.0273	-	9	11348309	11350044	-	1054	protein_coding	-	-
Os02g0209300	34.069	11.826	1.523	0.0013	0.0274	-	2	6146113	6146678	-	566	protein_coding	-	-
Os01g0225000	220.103	63.342	1.799	0.0013	0.0274	-	1	6879860	6881980	-	1026	protein_coding	PF00153:Mitochondrial carrier protein	Mito_carr
Os08g0276400	19.71	47.436	-1.27	0.0013	0.0276	-	8	10655519	10658544	-	3026	protein_coding	PF13855:Leucine rich repeat|PF07714:Protein tyrosine kinase	Pkinase_Tyr
Os01g0266500	169.031	371.553	-1.137	0.0013	0.0278	-	1	9114579	9117424	-	1159	protein_coding	PF02567:Phenazine biosynthesis-like protein	-
Os04g0445700	51.275	135.397	-1.403	0.0013	0.0279	-	4	22216936	22221343	-	1906	protein_coding	PF02801:Beta-ketoacyl synthase, C-terminal domain|PF00109:Beta-ketoacyl synthase, N-terminal domain	ketoacyl-synt
Os04g0278000	58.028	116.59	-1.005	0.0013	0.0279	-	4	11743893	11747090	+	2038	protein_coding	-	-
Os06g0558300	51.415	15.136	1.757	0.0014	0.0283	-	6	21315872	21317578	-	1707	protein_coding	PF01554:MatE	MatE
Os01g0214600	5.142	26.386	-2.365	0.0014	0.0284	GDSL ESTERASE/LIPASE PROTEIN 2	1	6267440	6270770	+	1412	protein_coding	PF00657:GDSL-like Lipase/Acylhydrolase	Lipase_GDSL
Os01g0124000	1515.66	576.662	1.394	0.0014	0.0284	BOWMAN-BIRK INHIBITOR 2-1	1	1341368	1342277	-	910	protein_coding	PF00228:Bowman-Birk serine protease inhibitor family	-
Os09g0522800	31.717	13.443	1.237	0.0014	0.0285	-	9	20423141	20425017	+	1766	protein_coding	PF07762:Protein of unknown function (DUF1618)	-
Os12g0588200	6.284	0	5.061	0.0014	0.0285	-	12	24589162	24591131	-	1889	protein_coding	-	-
Os11g0293300	7.238	23.341	-1.682	0.0014	0.0286	-	11	10691940	10698318	+	1419	protein_coding	PF04938:Survival motor neuron (SMN) interacting protein 1 (SIP1)	-
Os11g0673600	15.954	2.066	2.962	0.0014	0.0287	YR2, YR6, YR9, YR10, YR21, YR23	11	27223472	27224956	+	1485	protein_coding	-	-
Os02g0199800	44.851	21.98	1.029	0.0014	0.0289	OsSTA54	2	5587185	5593645	-	3709	protein_coding	PF16016:Domain of unknown function (DUF4782)|PF02893:GRAM domain|PF00168:C2 domain	C2
novel.738	45.777	7.031	2.708	0.0014	0.029	-	3	5112094	5112585	+	396	-	- && Q8VZ80.2 RecName: Full=Polyol transporter 5; AltName: Full=Protein POLYOL TRANSPORTER 5; Short=AtPLT5; AltName: Full=Sugar-proton symporter PLT5 && PF00083:Sugar (and other) transporter	Sugar_tr
Os05g0336200	29.7	10.553	1.473	0.0014	0.0291	-	5	15728409	15729123	-	381	protein_coding	-	-
Os09g0491740	115.616	29.712	1.954	0.0014	0.0291	PIN likes 1	9	18978153	18983471	-	2345	protein_coding	PF03547:Membrane transport protein	-
Os06g0126500	32.279	117.965	-1.868	0.0014	0.0291	BCL-2-ASSOCIATED ATHANOGENE 3	6	1414221	1416298	+	1790	protein_coding	PF02179:BAG domain|PF00240:Ubiquitin family	ubiquitin
novel.171	6.562	0.294	4.408	0.0014	0.0291	-	1	30626130	30629545	-	1506	-	- && - && -	-
Os09g0433000	6.832	35.906	-2.397	0.0014	0.0293	-	9	15896393	15897948	-	1556	protein_coding	PF01762:Galactosyltransferase	Galactosyl_T
Os08g0510700	639.097	299.488	1.093	0.0014	0.0294	-	8	25326021	25329360	-	2682	protein_coding	PF00439:Bromodomain|PF00249:Myb-like DNA-binding domain	Myb_DNA-binding
Os11g0210300	580.196	266.47	1.121	0.0014	0.0294	ALCOHOL DEHYDROGENASE 1	11	5712671	5716288	-	1867	protein_coding	PF00107:Zinc-binding dehydrogenase|PF08240:Alcohol dehydrogenase GroES-like domain	ADH_zinc_N
Os08g0403300	61.599	18.858	1.719	0.0014	0.0295	-	8	19244409	19245490	+	770	protein_coding	PF00403:Heavy-metal-associated domain	HMA
Os07g0539900	814.221	329.421	1.305	0.0014	0.0295	-	7	21280322	21282626	-	2062	protein_coding	PF00332:Glycosyl hydrolases family 17|PF07983:X8 domain	Glyco_hydro_17
novel.1623	9.99	1.081	3.275	0.0015	0.0295	-	9	12132416	12137682	+	624	-	- && - && -	-
Os05g0273500	12.145	32.619	-1.421	0.0015	0.0295	-	5	11087660	11090384	+	2071	protein_coding	-	-
Os01g0176400	94.129	209.832	-1.156	0.0015	0.0295	-	1	3938234	3939192	+	867	protein_coding	-	-
Os11g0549635	14.425	38.777	-1.418	0.0015	0.0295	-	11	20359909	20368828	+	1666	protein_coding	PF03109:ABC1 family	ABC1
Os04g0683800	57.941	18.8	1.616	0.0015	0.0297	-	4	34915815	34919982	+	3729	protein_coding	PF08372:Plant phosphoribosyltransferase C-terminal|PF00168:C2 domain	C2
Os01g0686700	19.788	50.461	-1.349	0.0015	0.03	-	1	28325379	28327645	-	1087	protein_coding	-	-
Os11g0182500	527.97	79.377	2.733	0.0015	0.0302	Ankyrin Repeat-Containing Protein OsPIANK1	11	4150087	4154740	-	1317	protein_coding	PF12796:Ankyrin repeats (3 copies)	-
Os04g0487400	19.264	6.017	1.665	0.0015	0.0302	-	4	24356759	24357616	-	858	protein_coding	PF13639:Ring finger domain	-
Os12g0431100	56.163	15.044	1.902	0.0015	0.0303	-	12	13879364	13881474	+	1620	protein_coding	PF14363:Domain associated at C-terminal with AAA|PF00004:ATPase family associated with various cellular activities (AAA)	AAA
Os03g0197300	12.349	0.561	4.57	0.0015	0.0304	-	3	5116435	5119048	+	2129	protein_coding	PF00190:Cupin	-
Os04g0227000	42.528	15.895	1.426	0.0015	0.0308	-	4	8507962	8511064	+	3016	protein_coding	-	-
novel.335	43.352	16.679	1.377	0.0015	0.0308	-	11	14153458	14162139	+	1040	-	- && - && -	-
Os04g0405700	11.191	2.229	2.304	0.0015	0.0308	-	4	20131283	20133400	+	2118	protein_coding	-	-
Os01g0933900	98.244	39.987	1.294	0.0016	0.0311	PHI GLUTATHIONE S-TRANSFERASE 4	1	40962722	40964240	-	963	protein_coding	PF00043:Glutathione S-transferase, C-terminal domain|PF02798:Glutathione S-transferase, N-terminal domain	GST_N
Os12g0184167	28.237	10.355	1.455	0.0016	0.0312	-	12	4230175	4232642	-	2468	protein_coding	PF05754:Domain of unknown function (DUF834)	DUF834
Os08g0437300	12.738	2.458	2.436	0.0016	0.0312	-	8	21240597	21241862	+	1010	protein_coding	PF00249:Myb-like DNA-binding domain	Myb_DNA-binding
Os03g0644600	15.602	2.775	2.479	0.0016	0.0317	-	3	24865500	24866379	-	880	protein_coding	PF05553:Cotton fibre expressed protein	-
Os01g0847300	24.953	8.986	1.476	0.0016	0.0317	-	1	36398984	36401707	-	762	protein_coding	PF04535:Domain of unknown function (DUF588)	-
Os05g0360400	5.983	0.267	4.27	0.0016	0.0317	-	5	17175702	17176974	+	1273	protein_coding	PF13639:Ring finger domain	-
Os05g0462500	42.015	17.338	1.287	0.0016	0.0317	-	5	22719262	22721007	+	1746	protein_coding	PF06814:Lung seven transmembrane receptor	-
Os12g0538800	8.313	25.787	-1.65	0.0016	0.0317	-	12	21488044	21493700	+	2595	protein_coding	PF13418:Galactose oxidase, central domain	-
Os04g0546100	43.727	21.715	1.001	0.0016	0.0317	-	4	27345290	27347008	+	1719	protein_coding	PF11955:Plant organelle RNA recognition domain	-
Os05g0142400	11.496	1.815	2.679	0.0016	0.0319	-	5	2464329	2465034	-	706	protein_coding	-	-
Os08g0189600	4.838	0	4.682	0.0016	0.0319	GERMIN-LIKE PROTEIN 8-7	8	5242497	5243656	+	982	protein_coding	PF00190:Cupin	-
Os10g0569400	1456.38	198.651	2.874	0.0016	0.032	RICE PATHOGEN-RELATED PROTEIN	10	22575212	22576531	+	631	protein_coding	-	-
Os12g0264800	1.135	11.06	-3.232	0.0016	0.0321	-	12	9374938	9375975	+	1038	protein_coding	-	-
Os09g0472700	26.905	57.289	-1.086	0.0016	0.0322	-	9	18058240	18058985	+	645	protein_coding	PF03330:Rare lipoprotein A (RlpA)-like double-psi beta-barrel	-
Os08g0508800	574.123	95.604	2.585	0.0016	0.0322	lipoxygenase Lox2:Os:1, lipoxygenase 9, lipoxygenase 8, herbivore-induced type 2 13-lipoxygenase, RLL2 lipoxygenase	8	25216460	25224078	-	3152	protein_coding	PF01477:PLAT/LH2 domain|PF00305:Lipoxygenase	Lipoxygenase
Os01g0678000	128.573	37.089	1.79	0.0017	0.0324	-	1	27875639	27878341	+	2703	protein_coding	PF11145:Protein of unknown function (DUF2921)	-
Os04g0223300	0	5.448	-4.936	0.0017	0.0324	ASCORBATE PEROXIDASE 3	4	8239288	8241854	-	1060	protein_coding	PF00141:Peroxidase	-
Os04g0572200	3.964	23.949	-2.605	0.0017	0.0326	ETHYLENE RESPONSE FACTOR 23	4	28813791	28814782	+	992	protein_coding	PF00847:AP2 domain	AP2
Os02g0200000	148.089	69.971	1.079	0.0017	0.0328	-	2	5604321	5609451	+	1559	protein_coding	PF03765:CRAL/TRIO, N-terminal domain|PF00650:CRAL/TRIO domain	CRAL_TRIO_N
Os10g0498000	35.813	89.757	-1.328	0.0017	0.0328	-	10	18989312	18991116	-	1165	protein_coding	PF12697:Alpha/beta hydrolase family	-
Os12g0291033	16.505	41.445	-1.322	0.0017	0.0328	-	12	11260276	11260721	+	446	protein_coding	-	-
Os03g0757900	148.439	70.533	1.072	0.0017	0.033	UGD3	3	31315908	31318366	+	1942	protein_coding	PF00984:UDP-glucose/GDP-mannose dehydrogenase family, central domain|PF03720:UDP-glucose/GDP-mannose dehydrogenase family, UDP binding domain|PF03721:UDP-glucose/GDP-mannose dehydrogenase family, NAD binding domain	-
Os01g0841100	21.842	7.826	1.473	0.0017	0.033	FASCICLIN-LIKE ARABINOGALACTAN PROTEIN 12	1	36102687	36104273	-	1587	protein_coding	PF02469:Fasciclin domain	-
Os03g0755625	16.174	34.454	-1.086	0.0017	0.0331	-	3	31179872	31180829	-	958	protein_coding	-	-
Os07g0494700	25.707	8.956	1.511	0.0017	0.0333	-	7	18496789	18497820	-	1032	protein_coding	-	-
Os01g0570601	9.391	0.749	3.631	0.0017	0.0335	-	1	21886899	21887840	-	942	protein_coding	-	-
Os07g0119100	245.109	93.023	1.395	0.0018	0.0339	-	7	1023878	1026370	+	483	protein_coding	-	-
Os01g0564300	324.892	103.493	1.648	0.0018	0.0339	FK506 binding protein 46	1	21525509	21549819	+	1590	protein_coding	PF00254:FKBP-type peptidyl-prolyl cis-trans isomerase	FKBP_C
Os11g0582801	12.989	1.869	2.835	0.0018	0.034	-	11	22030012	22031935	-	697	protein_coding	-	-
Os01g0183600	8.39	24.329	-1.529	0.0018	0.034	P-450 96E1	1	4421318	4423105	+	1788	protein_coding	PF00067:Cytochrome P450	p450
Os06g0109500	28.821	9.787	1.579	0.0018	0.034	-	6	555518	556419	-	902	protein_coding	PF13419:Haloacid dehalogenase-like hydrolase	-
Os02g0675700	24.679	52.752	-1.1	0.0018	0.034	-	2	27531016	27534623	-	2288	protein_coding	PF03141:Putative S-adenosyl-L-methionine-dependent methyltransferase	-
Os12g0610300	14.186	45.359	-1.672	0.0018	0.0341	-	12	25780954	25781952	-	655	protein_coding	-	-
Os03g0246050	73.504	36.569	1.004	0.0018	0.0341	-	3	7706013	7707072	+	1060	protein_coding	-	-
Os07g0622200	201.863	97.689	1.05	0.0018	0.0342	phospho-2-dehydro-3-deoxyheptonate aldolase, 3-deoxy-D-arabinoheptulosonate 7-phosphate synthase, 3-deoxy-D-arabino-heptulosonate 7-phosphate synthase 2	7	25726437	25730027	-	1966	protein_coding	PF01474:Class-II DAHP synthetase family	-
Os05g0542900	84.844	39.225	1.111	0.0018	0.0343	-	5	26943380	26945786	+	1473	protein_coding	PF00295:Glycosyl hydrolases family 28	-
Os02g0818900	18.78	2.512	2.892	0.0018	0.0345	-	2	35130674	35131877	+	1095	protein_coding	-	-
Os07g0603300	16.399	64.819	-1.976	0.0018	0.0346	Grain Length on Chromosome 7, grain width QTL on chromosome 7	7	24664328	24669321	-	3128	protein_coding	PF14309:Domain of unknown function (DUF4378)	-
Os08g0138700	9.08	24.642	-1.441	0.0018	0.0346	RECEPTOR-LIKE CYTOPLASMIC KINASE 245	8	2159517	2162918	-	1676	protein_coding	PF07714:Protein tyrosine kinase	Pkinase_Tyr
Os09g0327600	20.081	6.862	1.544	0.0019	0.0348	PYRICULARIA ORYZAE RESISTANCE 3, PYRICULARIA ORYZAE RESISTANCE 5	9	9672226	9674673	-	1425	protein_coding	PF00931:NB-ARC domain	NB-ARC
novel.1497	16.859	5.033	1.738	0.0019	0.0353	-	8	12875341	12876853	+	510	-	- && - && -	-
Os11g0229500	55.513	11.047	2.312	0.0019	0.0356	RICE PROBENAZOL RESPONSIBLE 1	11	6888365	6896307	+	3068	protein_coding	PF00931:NB-ARC domain	NB-ARC
novel.1427	2.428	16.561	-2.769	0.0019	0.0358	-	7	15013426	15018245	-	4045	-	- && - && -	-
Os06g0146700	33.164	11.246	1.559	0.0019	0.036	-	6	2446226	2447357	-	1059	protein_coding	-	-
Os06g0610350	18.612	3.845	2.272	0.0019	0.036	MONOCULM 1, monoculm1, Monoculm 1, Protein MONOCULM 1	6	24313523	24316697	+	3175	protein_coding	PF03514:GRAS domain family	GRAS
Os02g0776900	1.166	9.806	-3.059	0.0019	0.036	GROWTH-REGULATING FACTOR 1	2	32840364	32842456	-	1882	protein_coding	PF08879:WRC|PF08880:QLQ	-
Os09g0438500	2.802	12.997	-2.194	0.0019	0.0361	-	9	16229833	16231065	-	1233	protein_coding	-	-
Os02g0761200	50.537	22.431	1.175	0.0019	0.0361	-	2	32052568	32055886	-	1650	protein_coding	-	-
Os12g0138050	21.178	6.587	1.709	0.0019	0.0362	-	12	1851425	1855059	+	837	protein_coding	PF13499:EF-hand domain pair	-
Os03g0607200	6.015	21.382	-1.827	0.002	0.0363	-	3	22816933	22817774	-	772	protein_coding	PF02704:Gibberellin regulated protein	-
Os01g0949700	56.88	20.191	1.493	0.002	0.0365	TAU GLUTATHIONE S-TRANSFERASE 7	1	41839952	41841440	+	1146	protein_coding	PF13417:Glutathione S-transferase, N-terminal domain|PF00043:Glutathione S-transferase, C-terminal domain	GST_C
Os04g0556600	26.399	56.894	-1.105	0.002	0.0366	CIS-ZEATIN O-GLUCOSYLTRANSFERASE 2	4	27853304	27854961	-	1658	protein_coding	PF00201:UDP-glucoronosyl and UDP-glucosyl transferase	UDPGT
Os04g0387000	56.15	18.714	1.589	0.002	0.0366	-	4	19005244	19005588	-	345	protein_coding	-	-
Os04g0472300	2.098	12.206	-2.525	0.002	0.0367	-	4	23606790	23611023	+	2605	protein_coding	PF03009:Glycerophosphoryl diester phosphodiesterase family	-
Os04g0105400	244.807	116.592	1.069	0.002	0.0367	-	4	357603	360450	-	1664	protein_coding	PF07690:Major Facilitator Superfamily	MFS_1
Os01g0783100	117.31	250.677	-1.095	0.002	0.0367	-	1	33182589	33186141	+	2600	protein_coding	PF12854:PPR repeat|PF13041:PPR repeat family	-
novel.478	136.909	21.478	2.675	0.002	0.0368	-	12	15989562	15991866	+	2305	-	- && - && -	-
Os02g0483500	10.017	28.147	-1.496	0.002	0.037	malonyltransferase 2, flavonol 3-O-glucoside malonyltransferase	2	16678288	16680030	-	1743	protein_coding	PF02458:Transferase family	-
Os09g0359900	20.785	53.973	-1.374	0.002	0.0371	-	9	11707235	11710472	+	1369	protein_coding	-	-
Os09g0395400	69.254	31.104	1.159	0.002	0.0373	-	9	13771248	13771892	-	645	protein_coding	-	-
Os12g0558400	4.475	15.453	-1.771	0.0021	0.0373	-	12	22783377	22785768	-	2002	protein_coding	-	-
Os04g0430600	102.765	39.406	1.377	0.0021	0.0374	-	4	21350888	21353253	+	1384	protein_coding	-	-
Os02g0734800	14.814	3.297	2.221	0.0021	0.0379	-	2	30655287	30656368	+	1082	protein_coding	PF01657:Salt stress response/antifungal	-
Os05g0114000	108.417	246.986	-1.187	0.0021	0.0379	-	5	739658	742961	-	1161	protein_coding	PF00719:Inorganic pyrophosphatase	Pyrophosphatase
Os04g0115200	6.868	0.294	4.47	0.0021	0.0382	-	4	899618	900877	-	1260	protein_coding	-	-
Os02g0108800	5.743	24.53	-2.073	0.0021	0.0382	-	2	488913	490611	+	1699	protein_coding	PF00067:Cytochrome P450	p450
Os09g0491788	27.014	58.063	-1.1	0.0021	0.0382	-	9	18994543	18998420	-	1341	protein_coding	PF01370:NAD dependent epimerase/dehydratase family	Epimerase
Os11g0687200	18.901	4.338	2.165	0.0021	0.0382	-	11	27841513	27846793	+	4913	protein_coding	PF13768:von Willebrand factor type A domain	-
Os01g0207400	176.057	396.388	-1.171	0.0021	0.0383	-	1	5837660	5838639	-	980	protein_coding	PF12222:Peptide N-acetyl-beta-D-glucosaminyl asparaginase amidase A	-
Os01g0690600	13.584	2.238	2.584	0.0022	0.039	-	1	28513039	28517678	+	2539	protein_coding	-	-
Os11g0160400	31.348	8.234	1.909	0.0022	0.0392	-	11	2932659	2933842	+	1184	protein_coding	-	-
Os01g0736100	1.14	9.303	-2.988	0.0022	0.0393	UDP-dependent glucosyltransferase 706C1	1	30694936	30696704	-	1769	protein_coding	PF00201:UDP-glucoronosyl and UDP-glucosyl transferase	UDPGT
Os08g0453700	30.886	9.222	1.737	0.0022	0.0393	RESPIRATORY BURST OXIDASE HOMOLOG F	8	22210390	22219247	+	3061	protein_coding	PF08030:Ferric reductase NAD binding domain|PF08414:Respiratory burst NADPH oxidase|PF01794:Ferric reductase like transmembrane component|PF08022:FAD-binding domain	FAD_binding_8
Os02g0204700	1.204	18.746	-3.961	0.0022	0.0393	CYTOCHROME P450 HYDROXYLASE 734A2	2	5863278	5865569	-	1674	protein_coding	PF00067:Cytochrome P450	p450
Os01g0974701	48.462	19.517	1.327	0.0022	0.0393	-	1	43071516	43072507	+	634	protein_coding	PF00076:RNA recognition motif. (a.k.a. RRM, RBD, or RNP domain)	RRM_1
Os02g0456500	11.899	32.255	-1.445	0.0022	0.0394	-	2	15153796	15172431	-	3059	protein_coding	-	-
Os06g0640599	387.311	778.687	-1.008	0.0022	0.0394	-	6	26064727	26065292	-	566	protein_coding	PF00067:Cytochrome P450	p450
Os03g0797500	9.999	0.241	5.013	0.0022	0.0395	-	3	33226461	33228543	-	1387	protein_coding	PF00290:Tryptophan synthase alpha chain	-
Os01g0719000	5.23	17.73	-1.764	0.0022	0.0396	-	1	29960694	29963065	+	1435	protein_coding	PF04570:zinc-finger of the FCS-type, C2-C2	-
Os01g0751600	10.018	28.609	-1.512	0.0022	0.0396	THIS1, This1	1	31524164	31527114	-	1553	protein_coding	-	-
Os06g0683500	9.033	1.068	3.128	0.0022	0.0397	-	6	28488022	28488642	+	621	protein_coding	PF13456:Reverse transcriptase-like	-
Os05g0513900	50.077	104.345	-1.06	0.0023	0.0398	-	5	25477117	25483468	-	936	protein_coding	PF00561:alpha/beta hydrolase fold	Abhydrolase_1
Os02g0142800	20.266	40.35	-1	0.0023	0.0398	-	2	2369616	2371348	+	1733	protein_coding	PF07893:Protein of unknown function (DUF1668)	-
Os04g0468600	106.275	37.794	1.485	0.0023	0.0398	-	4	23408498	23410250	-	1641	protein_coding	-	-
Os11g0215100	14.147	48.001	-1.764	0.0023	0.0398	-	11	5996508	5997392	+	885	protein_coding	PF03018:Dirigent-like protein	-
Os09g0321900	5.299	17.278	-1.7	0.0023	0.0398	UBIQUITIN-CONJUGATING ENZYME 6	9	9357985	9362379	+	897	protein_coding	PF00179:Ubiquitin-conjugating enzyme	UQ_con
Os02g0594651	47.018	108.542	-1.208	0.0023	0.0398	-	2	23045157	23047102	-	1946	protein_coding	-	-
Os06g0579800	15.659	4.887	1.692	0.0023	0.04	-	6	22598231	22598990	+	760	protein_coding	-	-
Os11g0258900	36.8	11.96	1.622	0.0023	0.04	-	11	8597091	8598972	-	1882	protein_coding	-	-
Os04g0632901	12.863	51.288	-1.995	0.0023	0.04	-	4	32199986	32202721	-	1953	protein_coding	PF01453:D-mannose binding lectin|PF00069:Protein kinase domain|PF00954:S-locus glycoprotein domain|PF08276:PAN-like domain	Pkinase
Os01g0805900	35.437	86.402	-1.283	0.0023	0.04	BETA-TUBULIN 4	1	34167936	34171573	+	1636	protein_coding	PF03953:Tubulin C-terminal domain|PF00091:Tubulin/FtsZ family, GTPase domain	Tubulin
Os03g0764000	210.243	85.857	1.29	0.0023	0.0402	-	3	31597160	31599655	+	2143	protein_coding	PF00583:Acetyltransferase (GNAT) family	Acetyltransf_1
Os01g0927300	4.205	34.506	-3.026	0.0023	0.0402	-	1	40668641	40671873	-	729	protein_coding	PF00403:Heavy-metal-associated domain	HMA
ENSRNA049476086	24.371	8.118	1.579	0.0023	0.0402	MIR169_2	9	19792131	19792291	+	161	pre_miRNA	-	-
Os01g0944700	182.486	462.643	-1.342	0.0023	0.0405	beta-1, 3-glucanase, beta-1, 3-glucanase 4, endo-1, 3-beta-glucanase	1	41533329	41535615	-	1289	protein_coding	PF00332:Glycosyl hydrolases family 17	Glyco_hydro_17
Os01g0744000	6.908	25.976	-1.924	0.0023	0.0405	KIN14C	1	31099412	31106801	+	3312	protein_coding	PF00225:Kinesin motor domain|PF00307:Calponin homology (CH) domain	Kinesin
Os05g0278500	34.644	8.335	2.055	0.0023	0.0407	ACYLTRANSFERASE 5	5	11609491	11615022	-	1551	protein_coding	PF02458:Transferase family	-
Os07g0498400	18.97	54.174	-1.525	0.0024	0.0415	-	7	18688392	18692308	-	3828	protein_coding	PF00069:Protein kinase domain|PF08263:Leucine rich repeat N-terminal domain|PF13855:Leucine rich repeat	Pkinase
Os04g0480900	17.247	35.539	-1.045	0.0024	0.0415	-	4	24054885	24058958	+	1993	protein_coding	PF00150:Cellulase (glycosyl hydrolase family 5)	-
Os05g0514600	0.758	10.701	-3.855	0.0024	0.0415	GIBBERELLIN 2-OXIDASE 4	5	25514447	25516258	-	1389	protein_coding	PF03171:2OG-Fe(II) oxygenase superfamily|PF14226:non-haem dioxygenase in morphine synthesis N-terminal	2OG-FeII_Oxy
Os09g0471550	42.973	18.647	1.205	0.0024	0.042	-	9	17976511	17979418	-	2600	protein_coding	-	-
Os01g0144100	529.196	1112.48	-1.072	0.0024	0.042	-	1	2383611	2385593	-	873	protein_coding	PF00805:Pentapeptide repeats (8 copies)	Pentapeptide
Os12g0225700	14.551	34.843	-1.258	0.0024	0.042	-	12	6865308	6867028	+	1721	protein_coding	-	-
Os05g0501001	12.494	2.83	2.158	0.0025	0.0423	-	5	24647103	24648137	-	834	protein_coding	-	-
Os02g0460200	419.05	188.091	1.155	0.0025	0.0423	-	2	15397485	15398605	-	1121	protein_coding	-	-
Os11g0112000	1.757	10.331	-2.601	0.0025	0.0424	Hypoxia-Induced Gene Domain 3, Hypoxia-Induced Gene Domain Protein 3	11	563239	563851	-	613	protein_coding	-	-
Os03g0178500	43.399	90.893	-1.066	0.0025	0.0426	-	3	4136960	4142715	-	1347	protein_coding	PF12697:Alpha/beta hydrolase family	-
Os01g0919100	14.223	38.228	-1.425	0.0025	0.0429	FRD3-like protein 4	1	40093456	40097016	+	1915	protein_coding	PF01554:MatE	MatE
Os03g0125600	737.131	1892.13	-1.36	0.0025	0.0429	-	3	1457515	1461362	+	1930	protein_coding	PF07714:Protein tyrosine kinase	Pkinase_Tyr
Os09g0449400	0.712	8.028	-3.473	0.0025	0.0429	indeterminate domain 13	9	16822425	16825383	+	2261	protein_coding	-	-
Os09g0432300	31.4	10.157	1.619	0.0025	0.043	-	9	15868300	15869024	-	725	protein_coding	-	-
Os02g0168400	37.635	16.967	1.138	0.0025	0.043	-	2	3696212	3699700	+	2033	protein_coding	-	-
Os02g0233200	21.136	3.604	2.554	0.0025	0.043	BZR4	2	7548547	7551644	-	1080	protein_coding	PF05687:BES1/BZR1 plant transcription factor, N-terminal	-
Os01g0670500	10.925	1.88	2.471	0.0025	0.0432	-	1	27491023	27492614	-	1592	protein_coding	-	-
Os01g0249200	34.959	128.385	-1.878	0.0026	0.0434	GERMIN-LIKE PROTEIN 1-1	1	8203832	8206969	-	1039	protein_coding	PF00190:Cupin	-
Os02g0720450	52.516	22.358	1.222	0.0026	0.0435	-	2	29889553	29890655	-	1103	protein_coding	PF14541:Xylanase inhibitor C-terminal|PF14543:Xylanase inhibitor N-terminal	-
Os06g0674000	466.734	226.962	1.04	0.0026	0.0435	-	6	27967268	27972701	-	5404	protein_coding	-	-
Os04g0506800	6.417	0.241	4.372	0.0026	0.0439	STLP3	4	25307143	25308493	+	1351	protein_coding	PF00777:Glycosyltransferase family 29 (sialyltransferase)	Glyco_transf_29
Os04g0128700	30.103	11.01	1.443	0.0026	0.0442	-	4	1791428	1792971	-	1544	protein_coding	-	-
Os01g0880300	22.832	8.065	1.497	0.0026	0.0443	PECTIN METHYLESTERASE 7	1	38206952	38211683	-	1827	protein_coding	PF01095:Pectinesterase	-
Os11g0111101	41.421	18.352	1.165	0.0026	0.0443	-	11	534660	535274	+	615	protein_coding	-	-
Os12g0427600	7.872	27.13	-1.8	0.0026	0.0443	Subtilisin 63, SUBTILISIN 63	12	13625375	13627550	-	2176	protein_coding	PF00082:Subtilase family|PF02225:PA domain	Peptidase_S8
Os12g0601400	12.07	39.992	-1.728	0.0027	0.0444	IAA31	12	25325555	25327111	+	1163	protein_coding	PF02309:AUX/IAA family	-
novel.677	80.536	7.07	3.526	0.0027	0.0444	-	2	8735068	8739768	-	2506	-	- && - && PF04434:SWIM zinc finger	SWIM
Os05g0396900	4.639	20.45	-2.116	0.0027	0.0444	-	5	19311394	19313597	-	2204	protein_coding	-	-
Os12g0609600	0.745	16.74	-4.512	0.0027	0.0444	SMALL AUXIN-UP RNA 57	12	25744009	25745100	-	1092	protein_coding	-	-
Os11g0492300	41.703	12.894	1.683	0.0027	0.0444	-	11	17434258	17436861	-	2604	protein_coding	PF00931:NB-ARC domain	NB-ARC
Os12g0573800	6.885	20.15	-1.548	0.0027	0.0445	-	12	23670086	23673047	+	1713	protein_coding	-	-
Os03g0223900	34.664	14.336	1.262	0.0027	0.0446	-	3	6493908	6498974	+	1392	protein_coding	-	-
Os06g0107100	171.363	420.266	-1.295	0.0027	0.0448	-	6	454843	457220	+	1612	protein_coding	PF05684:Protein of unknown function (DUF819)	-
Os03g0195300	214.648	442.55	-1.044	0.0027	0.0449	SULPHATE TRANSPORTER 2;2	3	4946360	4950941	-	2421	protein_coding	PF01740:STAS domain|PF00916:Sulfate permease family	Sulfate_transp
Os02g0323600	398.163	843.133	-1.083	0.0027	0.0451	P-450 51H4	2	12970223	12972230	+	1911	protein_coding	PF00067:Cytochrome P450	p450
Os04g0101700	10.537	2.256	2.209	0.0027	0.0451	-	4	115620	119698	+	1264	protein_coding	PF04727:ELMO/CED-12 family	-
Os07g0108900	0	70.823	-8.65	0.0027	0.0451	RICE APETALA 1A	7	471234	477655	-	2680	protein_coding	PF01486:K-box region|PF00319:SRF-type transcription factor (DNA-binding and dimerisation domain)	K-box
Os04g0608600	50.632	102.196	-1.009	0.0027	0.0451	-	4	30806290	30808461	-	2172	protein_coding	-	-
Os03g0785800	27.163	10.72	1.329	0.0028	0.0454	PROLIFERATING CELL FACTOR 6	3	32614060	32618299	+	1857	protein_coding	PF03634:TCP family transcription factor	TCP
Os10g0569600	180.435	22.02	3.031	0.0028	0.0454	-	10	22582333	22582812	+	246	protein_coding	-	-
Os04g0495500	16.262	2.618	2.647	0.0028	0.0455	b-ZIP TRANSCRIPTION FACTOR 36	4	24769684	24771562	-	1879	protein_coding	-	-
Os10g0153900	4.416	15.205	-1.81	0.0028	0.0456	-	10	3341675	3342916	+	1242	protein_coding	PF00069:Protein kinase domain	Pkinase
Os05g0181300	32.846	12.768	1.354	0.0028	0.0458	-	5	4895311	4895815	+	505	protein_coding	-	-
Os09g0283600	28.554	10.162	1.514	0.0028	0.0459	-	9	6195158	6196917	+	1392	protein_coding	PF01485:IBR domain, a half RING-finger domain	IBR
Os12g0503000	2.239	19.74	-3.113	0.0028	0.0462	-	12	19180665	19185915	-	3774	protein_coding	PF07168:Ureide permease	-
Os06g0140300	7.51	0.734	3.307	0.0028	0.0462	-	6	2112539	2116561	-	3240	protein_coding	-	-
Os05g0532800	0.75	7.77	-3.414	0.0028	0.0463	-	5	26435097	26435723	-	627	protein_coding	-	-
Os11g0151500	10.928	1.819	2.6	0.0028	0.0463	EFFLUX TRANSPORTER OF NICOTIANAMINE 1	11	2413598	2417423	-	1771	protein_coding	PF07690:Major Facilitator Superfamily	MFS_1
Os11g0141400	19.491	4.331	2.138	0.0028	0.0463	-	11	1931458	1932198	+	741	protein_coding	PF13499:EF-hand domain pair	-
Os03g0395801	81.055	27.52	1.547	0.0028	0.0463	-	3	15968994	15970303	+	1310	protein_coding	-	-
Os01g0152687	0.484	6.793	-3.819	0.0028	0.0463	RECEPTOR-LIKE CYTOPLASMIC KINASE 24	1	2835281	2836233	+	812	protein_coding	PF07714:Protein tyrosine kinase	Pkinase_Tyr
Os08g0522400	36.039	93.112	-1.37	0.0028	0.0463	-	8	25971764	25974872	-	1402	protein_coding	PF00141:Peroxidase	-
Os05g0561800	172.167	84.801	1.018	0.0029	0.0464	-	5	27950781	27955317	-	2167	protein_coding	-	-
Os08g0553700	16.566	41.346	-1.321	0.0029	0.0465	-	8	27691880	27692897	+	1018	protein_coding	PF03087:Arabidopsis protein of unknown function	-
Os09g0520800	12.571	2.751	2.251	0.0029	0.0466	-	9	20349158	20350901	-	1576	protein_coding	PF01120:Alpha-L-fucosidase	Alpha_L_fucos
Os03g0817800	41.041	18.682	1.153	0.0029	0.0467	trichome birefringence-like 6	3	34311282	34314797	-	3438	protein_coding	-	-
Os08g0198300	26.59	7.164	1.912	0.0029	0.0469	-	8	5681460	5683088	+	1294	protein_coding	-	-
Os04g0371000	87.652	26.976	1.696	0.0029	0.047	-	4	18056917	18057576	-	660	protein_coding	PF13947:Wall-associated receptor kinase galacturonan-binding	-
Os04g0218701	21.329	7.45	1.5	0.0029	0.047	-	4	7935869	7938887	+	1041	protein_coding	-	-
Os03g0208600	8.701	0.882	3.448	0.0029	0.0473	-	3	5669927	5671969	+	1950	protein_coding	PF13041:PPR repeat family	-
Os07g0169600	330.642	149.498	1.144	0.0029	0.0473	-	7	3699627	3701537	+	1301	protein_coding	PF03171:2OG-Fe(II) oxygenase superfamily|PF14226:non-haem dioxygenase in morphine synthesis N-terminal	2OG-FeII_Oxy
Os02g0712500	5.54	23.119	-2.055	0.003	0.0474	-	2	29502677	29506587	-	2247	protein_coding	PF01697:Glycosyltransferase family 92	-
Os09g0347800	26.427	59.787	-1.173	0.003	0.0474	HISTONE ACETYLTRANSFERASE HAG704	9	10922427	10926901	+	1650	protein_coding	PF10394:Histone acetyl transferase HAT1 N-terminus	-
Os02g0809800	36.119	85.549	-1.245	0.003	0.0474	PHOSPHATE TRANSPORTER 1;2	2	34609725	34615015	+	2977	protein_coding	PF03105:SPX domain|PF03124:EXS family	SPX
Os04g0621500	60.73	130.758	-1.108	0.003	0.0474	-	4	31577517	31582927	+	5049	protein_coding	PF00931:NB-ARC domain	NB-ARC
Os07g0636900	21.421	8.024	1.43	0.003	0.0477	-	7	26464176	26469970	-	2920	protein_coding	-	-
Os02g0142875	2.456	11.731	-2.27	0.003	0.048	-	2	2372240	2374416	+	288	protein_coding	-	-
Os05g0386900	19.583	41.298	-1.082	0.003	0.048	-	5	18728817	18734916	+	3008	protein_coding	-	-
Os10g0166600	76.397	169.491	-1.15	0.003	0.0483	-	10	4599943	4602849	+	1640	protein_coding	PF00067:Cytochrome P450	p450
Os01g0631700	33.287	115.027	-1.791	0.003	0.0483	-	1	25282067	25286614	+	2223	protein_coding	PF00069:Protein kinase domain	Pkinase
Os09g0530275	40.534	15.225	1.411	0.003	0.0483	-	9	20768633	20771680	+	1308	protein_coding	PF00067:Cytochrome P450	p450
Os11g0297000	82.865	41.22	1.003	0.0031	0.0491	-	11	10925275	10926515	+	1122	protein_coding	-	-
Os02g0609900	21.443	6.483	1.74	0.0031	0.0491	-	2	23952926	23954302	+	1377	protein_coding	PF08263:Leucine rich repeat N-terminal domain|PF13855:Leucine rich repeat	LRRNT_2
Os01g0843700	23.511	7.01	1.721	0.0031	0.0496	-	1	36232930	36233540	+	611	protein_coding	-	-
Os12g0123700	105.705	29.671	1.832	0.0031	0.0496	NAC DOMAIN-CONTAINING PROTEIN 131	12	1139026	1141362	+	1945	protein_coding	PF02365:No apical meristem (NAM) protein	NAM
Os11g0667700	26.716	6.209	2.11	0.0032	0.0497	RECEPTOR-LIKE CYTOPLASMIC KINASE 348	11	26946159	26946885	+	727	protein_coding	PF07714:Protein tyrosine kinase	Pkinase_Tyr
