# Supplementary material for: Overexpression of a methyl-CpG-binding protein gene OsMBD707 leads to larger tiller angles and reduced photoperiod sensitivity in rice
Source: BMC Plant Biol. 2021 Feb 18;21:100. doi: 10.1186/s12870-021-02880-3 (PMC7893954; doi:10.1186/s12870-021-02880-3)
Supplement: Supplementary file 6 — Additional file 6: Table S4. DEGs between the OsMBD707-overexpression line OX707-#21 and wild-type under long day condition. (XLS 486 kb) [file 12870_2021_2880_MOESM6_ESM.xls]

## Sheet: Table S3
Additional file 6: Table S4. DEGs between the OsMBD707-overexpression line OX707-#21 and wild-type under long day condition
Gene_id	OX707-#21	NPB (WT)	log2FoldChange	pvalue	padj	Gene_name	Gene_chr	Gene_start	Gene_end	Gene_strand	Gene_length	Gene_biotype	Gene_description	Tf_family
Os08g0174300	717.544	175.418	2.032	5.27e-38	1.33e-33	-	8	4325892	4329843	+	1545	protein_coding	PF02458:Transferase family	-
Os08g0240200	0.964	536.33	-9.132	1.16e-30	1.46e-26	-	8	8479583	8481489	+	1907	protein_coding	-	-
Os05g0256500	46.508	421.781	-3.176	1.13e-27	9.52e-24	-	5	9517563	9527490	+	1908	protein_coding	PF07714:Protein tyrosine kinase	Pkinase_Tyr
Os11g0634500	376.756	83.338	2.176	2.45e-23	1.54e-19	-	11	24973683	24975298	+	495	protein_coding	-	-
Os04g0451200	178.167	630.089	-1.825	3.32e-23	1.67e-19	-	4	22481487	22483248	+	1762	protein_coding	-	-
Os12g0150100	435.77	123.194	1.823	4.95e-23	2.08e-19	-	12	2460638	2461309	-	672	protein_coding	PF16906:Ribosomal proteins L26 eukaryotic, L24P archaeal|PF00467:KOW motif	KOW
Os03g0345200	739.236	218.521	1.758	5.99e-20	2.02e-16	RIBOSOMAL PROTEIN S21	3	12869436	12871135	+	521	protein_coding	PF01249:Ribosomal protein S21e	Ribosomal_S21e
Os04g0677000	181.838	14.145	3.687	6.41e-20	2.02e-16	-	4	34573462	34575042	+	1308	protein_coding	PF07893:Protein of unknown function (DUF1668)	-
Os04g0349500	1067.55	451.09	1.243	1.18e-18	3.05e-15	-	4	16645729	16648381	-	1021	protein_coding	PF01201:Ribosomal protein S8e	-
Os01g0190300	56.329	529.723	-3.237	1.26e-18	3.05e-15	IAA2	1	4816831	4818958	+	1790	protein_coding	PF02309:AUX/IAA family	-
Os02g0284600	594.955	167.82	1.826	1.33e-18	3.05e-15	-	2	10700829	10701516	-	688	protein_coding	PF01777:Ribosomal L27e protein family	-
novel.1026	1340.89	104.964	3.676	1.73e-18	3.64e-15	-	4	22066686	22073679	-	6994	-	- && P04146.3 RecName: Full=Copia protein; AltName: Full=Gag-int-pol protein; Contains: RecName: Full=Copia VLP protein; Contains: RecName: Full=Copia protease && PF07727:Reverse transcriptase (RNA-dependent DNA polymerase)|PF13976:GAG-pre-integrase domai	RVT_2
Os01g0777200	173.182	630.358	-1.866	1.9e-18	3.69e-15	-	1	32886869	32892451	+	1952	protein_coding	PF14541:Xylanase inhibitor C-terminal|PF14543:Xylanase inhibitor N-terminal	-
Os11g0202300	414.846	1717.83	-2.051	3.63e-17	6.54e-14	-	11	5168780	5172092	-	2077	protein_coding	PF00646:F-box domain	F-box
Os10g0411800	687.05	229.501	1.582	4.43e-17	7.46e-14	-	10	14330689	14331424	+	736	protein_coding	PF00833:Ribosomal S17	-
Os03g0314500	37.014	456.989	-3.625	1.06e-16	1.66e-13	-	3	11266821	11270098	+	2494	protein_coding	-	-
Os04g0340800	746.707	1672.14	-1.163	1.69e-16	2.5e-13	-	4	16099448	16102393	+	2860	protein_coding	-	-
Os05g0527800	11.77	109.745	-3.226	2.53e-16	3.54e-13	-	5	26225665	26227661	-	1838	protein_coding	PF00201:UDP-glucoronosyl and UDP-glucosyl transferase	UDPGT
Os09g0537700	422.809	2802.36	-2.729	4.12e-16	5.47e-13	RIBONUCLEASE 4	9	21155963	21157945	-	1072	protein_coding	PF00445:Ribonuclease T2 family	Ribonuclease_T2
Os03g0807800	1019.15	366.655	1.475	4.68e-16	5.91e-13	Omnipotent suppressor protein SUP44	3	33769018	33770893	+	1083	protein_coding	PF00333:Ribosomal protein S5, N-terminal domain|PF03719:Ribosomal protein S5, C-terminal domain	-
Os03g0728900	174.579	35.093	2.316	5.54e-16	6.66e-13	basic helix-loop-helix protein 084	3	29774858	29778471	-	1685	protein_coding	-	-
Os01g0179600	14922.2	6037.76	1.305	7.09e-16	8.13e-13	-	1	4153077	4154674	-	1598	protein_coding	PF00201:UDP-glucoronosyl and UDP-glucosyl transferase	UDPGT
Os10g0114300	125.982	22.804	2.469	8.45e-16	9.27e-13	-	10	923908	926465	+	1253	protein_coding	PF00248:Aldo/keto reductase family	Aldo_ket_red
Os02g0816300	133.046	561.682	-2.076	1.03e-15	1.09e-12	-	2	34982175	34989869	+	3896	protein_coding	PF12348:CLASP N terminal	-
Os12g0620400	26001.8	7108.45	1.871	1.85e-15	1.87e-12	methyl-CpG binding domain protein, Methyl-CpG binding domain containing protein	12	26425353	26430083	-	1621	protein_coding	-	-
Os11g0127900	565.736	200.417	1.497	2.17e-15	2.11e-12	ribosomal protein 1	11	1285452	1286251	-	800	protein_coding	PF00380:Ribosomal protein S9/S16	-
Os07g0229900	505.198	170.352	1.569	2.37e-15	2.22e-12	-	7	7233158	7235197	-	2040	protein_coding	PF01248:Ribosomal protein L7Ae/L30e/S12e/Gadd45 family	-
Os05g0459900	1117.86	385.581	1.536	2.79e-15	2.51e-12	-	5	22596427	22598350	+	1107	protein_coding	PF01158:Ribosomal protein L36e	-
Os05g0569300	673.31	1432.02	-1.089	5.94e-15	5.17e-12	b-ZIP TRANSCRIPTION FACTOR 45	5	28334780	28339606	+	1852	protein_coding	PF16596:Disordered region downstream of MFMR|PF07777:G-box binding protein MFMR|PF00170:bZIP transcription factor	MFMR
Os04g0121100	153.331	482.883	-1.657	9.24e-15	7.77e-12	Subtilisin 34, SUBTILISIN 34	4	1248450	1260282	+	2455	protein_coding	PF05922:Peptidase inhibitor I9|PF00082:Subtilase family	Peptidase_S8
Os02g0601300	824.071	346.539	1.25	9.62e-15	7.83e-12	glyceraldehydephosphate dehydrogenase, glyceraldehyde-3-phosphate dehydrogenase, cytosolic GAPDH1, cytosolic glyceraldehyde-3-phosphate dehydrogenase 1	2	23527139	23530459	+	1456	protein_coding	PF00044:Glyceraldehyde 3-phosphate dehydrogenase, NAD binding domain|PF02800:Glyceraldehyde 3-phosphate dehydrogenase, C-terminal domain	-
Os02g0111700	404.382	108.639	1.896	2.54e-14	2e-11	-	2	633586	635778	+	511	protein_coding	-	-
Os01g0328400	1146.96	521.384	1.137	4.45e-14	3.4e-11	UBIQUITIN 5	1	12645608	12646401	-	794	protein_coding	PF00240:Ubiquitin family|PF01599:Ribosomal protein S27a	ubiquitin
Os01g0220400	954.243	396.468	1.267	5.44e-14	4.04e-11	-	1	6587146	6587940	-	487	protein_coding	-	-
Os02g0758000	655.5	140.111	2.226	5.71e-14	4.11e-11	24.1 KDA CLASS I HEAT SHOCK PROTEIN	2	31920854	31922068	+	1110	protein_coding	PF00011:Hsp20/alpha crystallin family	-
Os05g0355500	404.862	153.138	1.403	6.58e-14	4.61e-11	-	5	16861470	16862900	-	506	protein_coding	-	-
Os02g0804100	250.89	63.367	1.983	6.77e-14	4.62e-11	-	2	34295918	34296452	-	424	protein_coding	-	-
Os08g0116500	1224.78	537.72	1.188	8.14e-14	5.4e-11	-	8	904128	905609	+	631	protein_coding	PF00428:60s Acidic ribosomal protein	-
Os02g0115900	764.058	319.171	1.26	8.72e-14	5.64e-11	ER chaperone BiP1, Binding protein 1, binding protein, endosperm lumenal binding protein, endoplasmic reticulum (ER) chaperone BiP3, Polypeptide chain-binding protein, Mediator 37_2	2	838743	842672	-	2450	protein_coding	PF00012:Hsp70 protein	HSP70
Os12g0577100	285.44	622.201	-1.125	9.37e-14	5.91e-11	-	12	23842441	23845218	+	1599	protein_coding	PF00076:RNA recognition motif. (a.k.a. RRM, RBD, or RNP domain)	RRM_1
Os08g0524501	411.946	142.413	1.533	1.07e-13	6.51e-11	-	8	26091092	26092692	-	416	protein_coding	PF01655:Ribosomal protein L32	-
Os02g0591700	705.94	255.675	1.465	1.08e-13	6.51e-11	-	2	22882165	22884156	-	964	protein_coding	PF03868:Ribosomal protein L6, N-terminal domain|PF01159:Ribosomal protein L6e	-
Os03g0146100	1649.14	439.673	1.907	1.13e-13	6.65e-11	TONOPLAST INTRINSIC PROTEIN 1;1	3	2562812	2564646	-	1081	protein_coding	PF00230:Major intrinsic protein	-
Os05g0198200	1238.39	360.311	1.781	1.69e-13	9.69e-11	GLUTAREDOXIN 16	5	6085887	6087017	+	1004	protein_coding	PF00462:Glutaredoxin	-
Os06g0351500	152.023	747.432	-2.297	1.73e-13	9.69e-11	GDSL ESTERASE/LIPASE PROTEIN 83	6	14281547	14290711	+	1206	protein_coding	PF00657:GDSL-like Lipase/Acylhydrolase	Lipase_GDSL
Os03g0424800	764.461	295.142	1.373	2.3e-13	1.26e-10	RPS19A	3	17727085	17728835	+	714	protein_coding	PF01090:Ribosomal protein S19e	-
Os06g0581500	476.028	136.056	1.808	2.55e-13	1.37e-10	-	6	22710845	22714666	-	3656	protein_coding	PF08263:Leucine rich repeat N-terminal domain|PF00069:Protein kinase domain|PF13855:Leucine rich repeat	Pkinase
Os02g0175600	632.889	229.435	1.463	2.78e-13	1.44e-10	-	2	4134903	4135628	+	726	protein_coding	PF00828:Ribosomal protein L18e/L15	-
Os12g0567700	1398.9	599.857	1.222	2.79e-13	1.44e-10	RIBOSOMAL PROTEIN L2	12	23349996	23351824	+	1071	protein_coding	PF03947:Ribosomal Proteins L2, C-terminal domain|PF00181:Ribosomal Proteins L2, RNA binding domain	Ribosomal_L2_C
Os08g0249900	396.003	127.492	1.636	2.91e-13	1.47e-10	-	8	9165968	9167452	-	804	protein_coding	PF14226:non-haem dioxygenase in morphine synthesis N-terminal	-
Os01g0123700	19.152	133.685	-2.811	3.67e-13	1.78e-10	-	1	1333752	1334769	-	909	protein_coding	PF03145:Seven in absentia protein family	-
Os12g0431100	174.31	21.737	3.006	4.47e-13	2.13e-10	-	12	13879364	13881474	+	1620	protein_coding	PF14363:Domain associated at C-terminal with AAA|PF00004:ATPase family associated with various cellular activities (AAA)	AAA
novel.1293	728.792	226.52	1.686	5.15e-13	2.41e-10	-	6	23013141	23014934	-	982	-	- && - && -	-
Os12g0124200	699.642	283.619	1.303	6.57e-13	3.01e-10	RPS16A	12	1169749	1170460	-	712	protein_coding	PF00380:Ribosomal protein S9/S16	-
Os02g0717800	665.076	274.506	1.277	9.79e-13	4.39e-10	-	2	29794965	29797238	-	2274	protein_coding	-	-
Os11g0289700	9.426	111.371	-3.554	9.91e-13	4.39e-10	-	11	10474866	10477658	+	1726	protein_coding	PF00067:Cytochrome P450	p450
Os03g0598800	406.618	143.303	1.504	1.02e-12	4.44e-10	-	3	22336686	22338322	-	890	protein_coding	PF00827:Ribosomal L15	-
Os05g0140100	70.096	332.375	-2.247	1.09e-12	4.61e-10	MYB2 phosphate-responsive gene 1, MYB transcription factor	5	2311396	2315442	+	3728	protein_coding	PF00249:Myb-like DNA-binding domain	Myb_DNA-binding
Os08g0126300	5838.1	2726.26	1.099	1.1e-12	4.61e-10	GLYCERALDEHYDE-3-PHOSPHATE DEHYDROGENASE, CYTOSOLIC	8	1525411	1529192	+	1516	protein_coding	PF02800:Glyceraldehyde 3-phosphate dehydrogenase, C-terminal domain|PF00044:Glyceraldehyde 3-phosphate dehydrogenase, NAD binding domain	-
novel.171	56.069	4.148	3.763	1.24e-12	5.1e-10	-	1	30626130	30629545	-	1506	-	- && - && -	-
Os03g0603600	531.608	1105.18	-1.056	1.25e-12	5.1e-10	-	3	22616005	22619553	+	1473	protein_coding	PF03009:Glycerophosphoryl diester phosphodiesterase family	-
Os01g0541800	308.083	841.73	-1.452	1.31e-12	5.23e-10	SWEET2A	1	19959667	19961939	+	1212	protein_coding	PF03083:Sugar efflux transporter for intercellular exchange	-
Os05g0445500	1401.19	582.857	1.266	1.63e-12	6.44e-10	-	5	21835435	21837665	+	781	protein_coding	PF00428:60s Acidic ribosomal protein	-
Os09g0485900	949.35	329.597	1.527	1.74e-12	6.76e-10	RPL9	9	18752464	18754195	-	884	protein_coding	PF00347:Ribosomal protein L6	-
Os10g0564300	393.822	142.355	1.468	2.03e-12	7.76e-10	-	10	22288665	22289384	-	720	protein_coding	PF01777:Ribosomal L27e protein family	-
Os03g0177500	1715.39	794.579	1.111	2.49e-12	9.37e-10	ELONGATION FACTOR 1A4	3	4099985	4102960	+	1722	protein_coding	PF03144:Elongation factor Tu domain 2|PF00009:Elongation factor Tu GTP binding domain|PF03143:Elongation factor Tu C-terminal domain	GTP_EFTU
Os06g0242900	334.222	1111.78	-1.734	2.58e-12	9.57e-10	-	6	7419443	7423046	-	3604	protein_coding	-	-
Os01g0750500	18.542	148.11	-3.007	2.66e-12	9.72e-10	-	1	31453335	31457548	-	1148	protein_coding	PF05670:Domain of unknown function (DUF814)	-
novel.1276	457.431	1057.62	-1.209	3.93e-12	1.42e-09	-	6	16099959	16102076	-	2024	-	- && - && -	-
Os07g0671000	90.147	3.785	4.575	4.07e-12	1.43e-09	-	7	28367865	28368260	+	396	protein_coding	-	-
Os03g0796501	554.672	220.905	1.329	4.07e-12	1.43e-09	-	3	33143530	33146079	-	1597	protein_coding	PF00573:Ribosomal protein L4/L1 family|PF14374:60S ribosomal protein L4 C-terminal domain	-
Os08g0128500	333.281	123.421	1.432	4.99e-12	1.72e-09	-	8	1619222	1621388	+	513	protein_coding	-	-
Os05g0244700	193.648	51.004	1.927	5.15e-12	1.76e-09	aminotransferase, class IV family protein	5	8785502	8787555	-	1236	protein_coding	PF01063:Amino-transferase class IV	-
Os03g0424500	566.745	242.352	1.226	7.66e-12	2.54e-09	RPS19A	3	17714875	17716765	+	860	protein_coding	PF01090:Ribosomal protein S19e	-
Os01g0815800	248.705	86.906	1.518	7.95e-12	2.61e-09	brassinosteroid receptor kinase (BRI1)-interacting protein 123, BRI1-interacting protein 123, brassinosteroid receptor kinase-interacting protein 123	1	34682524	34685373	+	842	protein_coding	PF01246:Ribosomal protein L24e	-
Os12g0508300	437.052	187.534	1.22	8.24e-12	2.67e-09	-	12	19536639	19538295	+	457	protein_coding	-	-
Os02g0489400	308.863	116.693	1.405	9.43e-12	3.01e-09	RIBOSOMAL PROTEIN S8	2	17035598	17038087	+	931	protein_coding	PF01201:Ribosomal protein S8e	-
Os01g0140500	439.137	157.723	1.477	1.04e-11	3.27e-09	-	1	2137800	2138539	+	499	protein_coding	PF16906:Ribosomal proteins L26 eukaryotic, L24P archaeal	-
Os04g0605900	190.311	47.802	1.995	1.29e-11	4e-09	RIBOSOMAL PROTEIN L7	4	30599917	30602262	+	1039	protein_coding	PF08079:Ribosomal L30 N-terminal domain|PF00327:Ribosomal protein L30p/L7e	-
Os06g0172600	611.669	279.206	1.131	1.32e-11	4.07e-09	-	6	3656494	3657055	+	488	protein_coding	-	-
Os12g0261300	62.508	253.721	-2.02	1.43e-11	4.35e-09	-	12	9179690	9182665	+	2833	protein_coding	-	-
Os08g0434632	238.793	863.92	-1.856	1.54e-11	4.62e-09	CELLULOSE SYNTHASE LIKE A11	8	21083276	21086649	+	2633	protein_coding	PF00535:Glycosyl transferase family 2	Glycos_transf_2
Os07g0180900	800.622	326.817	1.293	1.82e-11	5.41e-09	-	7	4263172	4265561	+	1486	protein_coding	PF00573:Ribosomal protein L4/L1 family|PF14374:60S ribosomal protein L4 C-terminal domain	-
Os08g0530200	455.199	219.433	1.053	2.12e-11	6.22e-09	-	8	26406032	26408527	-	838	protein_coding	PF00237:Ribosomal protein L22p/L17e	-
Os08g0351300	148.321	23.112	2.685	2.33e-11	6.71e-09	-	8	15987000	15991648	-	3535	protein_coding	-	-
Os02g0686100	75.367	242.649	-1.69	2.35e-11	6.71e-09	-	2	28096979	28098029	-	1051	protein_coding	PF13639:Ring finger domain	-
Os03g0408300	910.499	376.737	1.273	2.37e-11	6.71e-09	-	3	16787183	16787911	+	729	protein_coding	PF00828:Ribosomal protein L18e/L15	-
Os03g0764000	338.355	82.202	2.04	2.61e-11	7.31e-09	-	3	31597160	31599655	+	2143	protein_coding	PF00583:Acetyltransferase (GNAT) family	Acetyltransf_1
Os07g0543700	867.023	327.498	1.404	2.73e-11	7.46e-09	-	7	21520377	21522053	+	1225	protein_coding	-	-
Os01g0644000	112.579	4.494	4.652	2.75e-11	7.46e-09	-	1	25926370	25928206	+	636	protein_coding	-	-
Os09g0491740	77.158	12.743	2.601	2.75e-11	7.46e-09	PIN likes 1	9	18978153	18983471	-	2345	protein_coding	PF03547:Membrane transport protein	-
Os10g0542900	130.842	17.784	2.875	2.83e-11	7.6e-09	CHITINASE 8	10	21205700	21207611	+	1072	protein_coding	PF00182:Chitinase class I	-
Os06g0710700	14.577	102.154	-2.81	2.88e-11	7.61e-09	-	6	30051761	30053353	-	1593	protein_coding	PF02458:Transferase family	-
Os06g0592500	283.212	57.628	2.299	2.9e-11	7.61e-09	-	6	23293383	23294073	-	691	protein_coding	PF01381:Helix-turn-helix|PF08523:Multiprotein bridging factor 1	HTH_3
Os04g0461600	58.311	314.876	-2.434	3.82e-11	9.94e-09	-	4	23059610	23060936	-	986	protein_coding	PF04749:PLAC8 family	-
Os08g0460600	1084.02	388.878	1.479	4.23e-11	1.09e-08	CYTOKININ OXIDASE/DEHYDROGENASE 11	8	22616852	22618558	-	1707	protein_coding	PF09265:Cytokinin dehydrogenase 1, FAD and cytokinin binding	-
Os10g0465800	640.996	264.856	1.275	4.33e-11	1.1e-08	-	10	17184397	17184789	-	393	protein_coding	-	-
novel.124	207.178	559.826	-1.435	4.36e-11	1.1e-08	-	1	8250752	8263566	-	7933	-	- && - && -	-
Os06g0701400	388.713	184.61	1.075	5.33e-11	1.33e-08	-	6	29527397	29528953	-	642	protein_coding	PF00428:60s Acidic ribosomal protein	-
Os01g0124000	268.1	1124.77	-2.068	6.05e-11	1.5e-08	BOWMAN-BIRK INHIBITOR 2-1	1	1341368	1342277	-	910	protein_coding	PF00228:Bowman-Birk serine protease inhibitor family	-
Os01g0856500	710.171	1565.86	-1.141	7.58e-11	1.86e-08	like aux1-1, related to AUX1-1, auxin transporter 1	1	36998338	37004643	+	2712	protein_coding	PF01490:Transmembrane amino acid transporter protein	Aa_trans
Os01g0686800	791.944	328.073	1.272	9.08e-11	2.17e-08	RECEPTOR FOR ACTIVATED C-KINASE 1	1	28330800	28333317	+	1356	protein_coding	PF00400:WD domain, G-beta repeat	WD40
Os04g0611700	0.224	46.823	-7.331	9.12e-11	2.17e-08	ENT-KAURENE SYNTHASE 3	4	31019367	31024094	+	2220	protein_coding	PF03936:Terpene synthase family, metal binding domain|PF01397:Terpene synthase, N-terminal domain	-
Os04g0535600	202.884	477.815	-1.238	1.06e-10	2.49e-08	vacuolar acid invertase 2, vacuolar invertase 1	4	26765388	26771869	+	2242	protein_coding	PF11837:Domain of unknown function (DUF3357)|PF00251:Glycosyl hydrolases family 32 N-terminal domain|PF08244:Glycosyl hydrolases family 32 C terminal	-
Os02g0814700	448.386	197.479	1.184	1.1e-10	2.58e-08	-	2	34911047	34913456	+	697	protein_coding	PF00238:Ribosomal protein L14p/L23e	-
Os09g0451000	1.047	55.789	-5.841	1.16e-10	2.68e-08	AMINOCYCLOPROPANE-1-CARBOXYLIC ACID OXIDASE 2	9	16886142	16887605	-	1326	protein_coding	PF14226:non-haem dioxygenase in morphine synthesis N-terminal|PF03171:2OG-Fe(II) oxygenase superfamily	2OG-FeII_Oxy
Os05g0382900	594.26	1408.4	-1.246	1.19e-10	2.73e-08	ANNEXIN 4	5	18500678	18503010	+	1407	protein_coding	PF00191:Annexin	-
novel.528	9.906	67.071	-2.75	1.23e-10	2.8e-08	-	12	12400254	12403097	-	2754	-	- && - && -	-
Os07g0656200	28.195	120.402	-2.099	1.35e-10	3.03e-08	BETA-GLUCOSIDASE 26	7	27615673	27618594	+	1896	protein_coding	-	-
Os04g0580800	26.623	130.176	-2.288	1.4e-10	3.12e-08	RING finger protein OsRFPH2-6, RING-H2 protein 6	4	29317364	29318451	-	1088	protein_coding	PF13639:Ring finger domain	-
Os12g0622900	99.954	26.366	1.921	1.51e-10	3.34e-08	-	12	26599762	26604728	+	1642	protein_coding	PF01398:JAB1/Mov34/MPN/PAD-1 ubiquitin protease	Mov34
Os03g0650200	670.393	202.687	1.725	1.62e-10	3.55e-08	-	3	25219722	25221556	-	1767	protein_coding	-	-
Os11g0470966	45.697	160.021	-1.805	1.63e-10	3.55e-08	-	11	16195482	16198355	+	2830	protein_coding	-	-
Os06g0550000	145.111	47.398	1.613	1.69e-10	3.64e-08	-	6	20851191	20853613	-	709	protein_coding	PF00281:Ribosomal protein L5|PF00673:ribosomal L5P family C-terminus	-
Os10g0170200	471.127	183.047	1.364	1.71e-10	3.66e-08	-	10	4832054	4835031	+	709	protein_coding	PF00338:Ribosomal protein S10p/S20e	Ribosomal_S10
Os02g0162500	480.73	220.813	1.123	1.73e-10	3.67e-08	-	2	3358928	3360718	-	775	protein_coding	PF00411:Ribosomal protein S11	-
Os06g0320801	86.355	222.084	-1.363	1.74e-10	3.67e-08	-	6	12471713	12476482	+	4119	protein_coding	-	-
Os04g0473400	360.149	141.404	1.348	1.77e-10	3.69e-08	-	4	23660835	23663001	-	932	protein_coding	PF01159:Ribosomal protein L6e	-
Os12g0222300	54.504	1.703	4.992	1.98e-10	4.1e-08	-	12	6625464	6626040	+	577	protein_coding	-	-
Os07g0153150	1595.5	176.352	3.178	2.13e-10	4.3e-08	-	7	2806936	2815086	-	2568	protein_coding	-	-
Os10g0144700	66.157	220.676	-1.737	2.67e-10	5.35e-08	-	10	2709163	2711992	-	1626	protein_coding	PF00067:Cytochrome P450	p450
Os10g0466700	545.269	211.092	1.369	2.7e-10	5.36e-08	-	10	17227374	17229369	-	632	protein_coding	PF00238:Ribosomal protein L14p/L23e	-
Os08g0505300	107.22	24.292	2.138	2.96e-10	5.84e-08	-	8	24993082	24993406	-	325	protein_coding	-	-
Os06g0253100	422.069	165.095	1.354	3.7e-10	7.24e-08	HSP16.0	6	7940956	7941680	-	725	protein_coding	PF00011:Hsp20/alpha crystallin family	-
Os09g0115900	27.375	133.355	-2.287	3.87e-10	7.5e-08	-	9	1255785	1257020	+	1150	protein_coding	-	-
Os03g0200500	817.719	348.282	1.232	3.92e-10	7.55e-08	cyc07, T151	3	5274929	5277136	+	1032	protein_coding	PF01015:Ribosomal S3Ae family	-
Os06g0604200	42.13	226.887	-2.431	3.95e-10	7.56e-08	PHOSPHOLIPASE D ALPHA 4	6	23908918	23913796	-	2820	protein_coding	PF00168:C2 domain|PF00614:Phospholipase D Active site motif|PF12357:Phospholipase D C terminal	C2
Os08g0156800	252.023	89.109	1.5	4.06e-10	7.7e-08	-	8	3293131	3295889	+	665	protein_coding	PF01199:Ribosomal protein L34e	-
Os03g0327800	148.541	23.548	2.662	4.27e-10	8.04e-08	NAC DOMAIN-CONTAINING PROTEIN 58	3	11973989	11976381	-	1782	protein_coding	PF02365:No apical meristem (NAM) protein	NAM
Os08g0436800	329.893	150.006	1.136	5.35e-10	9.92e-08	-	8	21221307	21223052	-	647	protein_coding	PF01199:Ribosomal protein L34e	-
Os01g0176200	148.822	37.765	1.98	5.59e-10	1.02e-07	-	1	3924401	3926323	+	1751	protein_coding	PF00201:UDP-glucoronosyl and UDP-glucosyl transferase	UDPGT
Os10g0389000	653.323	309.96	1.076	5.64e-10	1.02e-07	CALMODULIN-LIKE PROTEIN 8	10	12870906	12874037	-	1061	protein_coding	PF13499:EF-hand domain pair	-
Os07g0529600	86.21	7.875	3.448	5.69e-10	1.02e-07	PATHOGEN-INDUCED DEFENSE-RESPONSIVE PROTEIN 8	7	20724581	20726069	+	1489	protein_coding	PF01946:Thi4 family	-
Os03g0139100	974.294	378.909	1.363	5.95e-10	1.06e-07	-	3	2142726	2145398	+	608	protein_coding	PF00238:Ribosomal protein L14p/L23e	-
Os11g0540600	1678.18	608.538	1.464	6.05e-10	1.07e-07	-	11	19756568	19762592	+	1583	protein_coding	PF03140:Plant protein of unknown function	-
Os10g0437000	259.796	736.459	-1.504	6.53e-10	1.15e-07	-	10	15621355	15624666	+	1730	protein_coding	PF02485:Core-2/I-Branching enzyme	-
Os03g0343500	298.619	126.182	1.243	6.91e-10	1.21e-07	brassinosteroid receptor kinase (BRI1)-interacting protein 108, BRI1-interacting protein 108, brassinosteroid receptor kinase-interacting protein 108, development-specific protein 217, EBER-associated protein	3	12798173	12799742	-	791	protein_coding	PF01776:Ribosomal L22e protein family	-
Os03g0192700	7281.27	3110.64	1.227	7.64e-10	1.33e-07	INOSITOL 1-PHOSPHATE SYNTHASE-1	3	4825697	4829533	-	1913	protein_coding	PF07994:Myo-inositol-1-phosphate synthase|PF01658:Myo-inositol-1-phosphate synthase	-
Os11g0151300	552.783	216.694	1.351	7.8e-10	1.35e-07	-	11	2382462	2383247	-	786	protein_coding	PF16906:Ribosomal proteins L26 eukaryotic, L24P archaeal|PF00467:KOW motif	KOW
Os11g0471300	4.417	85.344	-4.29	7.9e-10	1.36e-07	-	11	16205860	16214048	+	3667	protein_coding	-	-
Os03g0182600	639.735	267.384	1.259	9.16e-10	1.55e-07	-	3	4336742	4338901	-	1317	protein_coding	PF00318:Ribosomal protein S2	-
Os02g0699600	517.115	205.218	1.333	9.91e-10	1.67e-07	-	2	28772935	28774108	+	830	protein_coding	PF00298:Ribosomal protein L11, RNA binding domain|PF03946:Ribosomal protein L11, N-terminal domain	-
Os11g0125900	690.271	1651.21	-1.258	1.01e-09	1.68e-07	-	11	1175912	1179106	+	1700	protein_coding	PF01150:GDA1/CD39 (nucleoside phosphatase) family	-
Os05g0406300	28.898	206.474	-2.842	1.03e-09	1.71e-07	-	5	19795128	19805706	+	2639	protein_coding	-	-
Os01g0674800	224.563	541.641	-1.271	1.14e-09	1.87e-07	-	1	27737142	27739719	+	1395	protein_coding	PF07714:Protein tyrosine kinase	Pkinase_Tyr
Os02g0753500	0.241	37.416	-7.008	1.22e-09	2e-07	OsSTA78	2	31686188	31689398	-	1244	protein_coding	PF13414:TPR repeat	-
Os11g0614500	53.043	254.383	-2.262	1.36e-09	2.21e-07	Patatin-related phospholipase A II iota	11	23852063	23860876	+	3957	protein_coding	-	-
Os07g0622100	619.168	255.306	1.278	1.43e-09	2.31e-07	-	7	25722884	25725402	+	1076	protein_coding	PF01092:Ribosomal protein S6e	-
Os05g0196200	98.808	292.191	-1.567	1.44e-09	2.31e-07	-	5	5914193	5916931	-	1322	protein_coding	PF03096:Ndr family	Ndr
Os04g0623300	3946.46	12305.1	-1.641	1.49e-09	2.38e-07	POLYAMINE OXIDASE 3	4	31669220	31674595	-	4103	protein_coding	PF01593:Flavin containing amine oxidoreductase	Amino_oxidase
Os04g0418800	0.224	42.984	-7.209	1.55e-09	2.46e-07	-	4	20708033	20709830	+	1798	protein_coding	-	-
Os12g0167900	679.883	338.571	1.006	1.76e-09	2.76e-07	RIBOSOMAL PROTEIN L3A	12	3429223	3431766	+	1468	protein_coding	PF00297:Ribosomal protein L3	-
novel.1599	85.543	257.617	-1.589	1.78e-09	2.76e-07	-	9	1663790	1668012	+	2810	-	- && - && -	-
Os02g0168100	2342.62	1143.45	1.035	1.8e-09	2.79e-07	4-hydroxyphenylpyruvate dioxygenase, p-hydroxyphenylpyruvate dioxygenase	2	3677525	3679266	-	984	protein_coding	PF00903:Glyoxalase/Bleomycin resistance protein/Dioxygenase superfamily	Glyoxalase
Os04g0518400	1027.62	2702.81	-1.395	1.83e-09	2.82e-07	Phenylalanine ammonia-lyase 07	4	25927077	25929716	-	2549	protein_coding	PF00221:Aromatic amino acid lyase	-
Os06g0181566	332.108	133.142	1.318	1.97e-09	3.01e-07	RPL39C	6	4033605	4034172	-	389	protein_coding	-	-
Os01g0276000	436.273	166.033	1.394	2.08e-09	3.15e-07	RPL30	1	9658174	9661275	-	630	protein_coding	PF01248:Ribosomal protein L7Ae/L30e/S12e/Gadd45 family	-
Os10g0519400	83.526	14.354	2.535	2.09e-09	3.15e-07	-	10	20082065	20083650	+	1586	protein_coding	PF00004:ATPase family associated with various cellular activities (AAA)	AAA
Os09g0394600	22.787	89.502	-1.977	2.3e-09	3.46e-07	-	9	13688245	13690936	-	1665	protein_coding	PF03372:Endonuclease/Exonuclease/phosphatase family	Exo_endo_phos
novel.273	295.683	48.142	2.621	2.33e-09	3.46e-07	-	10	2499873	2502404	-	2287	-	- && - && -	-
Os06g0531751	75.312	344.115	-2.193	2.33e-09	3.46e-07	-	6	19855529	19856131	-	603	protein_coding	-	-
Os04g0591100	264.074	551.761	-1.064	2.72e-09	4e-07	-	4	29894815	29896857	-	1473	protein_coding	PF04640:PLATZ transcription factor	-
Os01g0227500	1749.55	761.769	1.2	2.73e-09	4e-07	-	1	7053100	7056373	+	1888	protein_coding	PF00067:Cytochrome P450	p450
Os10g0400200	50.316	188.425	-1.903	2.76e-09	4.02e-07	GLUTELIN SUBFAMILY A2 FROM WILD RICE SPECIES	10	13497363	13499401	-	1764	protein_coding	PF00190:Cupin	-
Os06g0493100	301.715	26.979	3.485	2.9e-09	4.21e-07	brown planthopper induced008a, Brown planthopper induced 008a, Rapid alkalization factor 22	6	17066928	17068612	-	529	protein_coding	-	-
Os11g0210300	513.214	212.611	1.272	2.93e-09	4.22e-07	ALCOHOL DEHYDROGENASE 1	11	5712671	5716288	-	1867	protein_coding	PF00107:Zinc-binding dehydrogenase|PF08240:Alcohol dehydrogenase GroES-like domain	ADH_zinc_N
Os05g0510100	997.375	363.451	1.456	2.98e-09	4.27e-07	-	5	25266272	25267148	+	877	protein_coding	PF04525:LURP-one-related	-
Os03g0856500	145.269	490.15	-1.756	3.24e-09	4.62e-07	-	3	36132354	36134532	+	1339	protein_coding	PF02482:Sigma 54 modulation protein / S30EA ribosomal protein|PF16321:Sigma 54 modulation/S30EA ribosomal protein C terminus	-
Os01g0286100	93.549	312.054	-1.742	3.42e-09	4.85e-07	PIL15	1	10271157	10274304	-	2513	protein_coding	PF00010:Helix-loop-helix DNA-binding domain	HLH
Os03g0576700	563.311	251.576	1.164	3.46e-09	4.87e-07	-	3	21086470	21088562	-	906	protein_coding	PF01294:Ribosomal protein L13e	-
Os01g0220300	174.377	63.186	1.462	3.66e-09	5.13e-07	-	1	6583687	6587107	+	794	protein_coding	PF01250:Ribosomal protein S6	-
Os09g0542000	208.244	78.208	1.414	3.84e-09	5.36e-07	-	9	21343538	21346643	-	1234	protein_coding	PF01918:Alba	-
novel.811	204.243	1.032	7.629	4e-09	5.54e-07	-	3	33702036	33707215	+	5180	-	- && P04146.3 RecName: Full=Copia protein; AltName: Full=Gag-int-pol protein; Contains: RecName: Full=Copia VLP protein; Contains: RecName: Full=Copia protease && PF00098:Zinc knuckle|PF00665:Integrase core domain|PF07727:Reverse transcriptase (RNA-depend	RVT_2
Os04g0127500	58.867	7.526	2.965	4.22e-09	5.82e-07	WALL-ASSOCIATED KINASE GENE 29	4	1723217	1727297	+	2215	protein_coding	PF07714:Protein tyrosine kinase|PF13947:Wall-associated receptor kinase galacturonan-binding	Pkinase_Tyr
Os03g0773150	401.2	198.088	1.017	4.45e-09	6.11e-07	-	3	32041607	32043400	-	498	protein_coding	-	-
Os01g0734800	620.202	234.675	1.403	4.82e-09	6.57e-07	-	1	30655306	30657083	+	1778	protein_coding	PF00201:UDP-glucoronosyl and UDP-glucosyl transferase	UDPGT
Os07g0674200	478.254	204.891	1.223	4.92e-09	6.67e-07	-	7	28500920	28502362	+	681	protein_coding	PF01776:Ribosomal L22e protein family	-
Os03g0113100	139.415	55.027	1.343	5.06e-09	6.79e-07	thymidine kinase	3	736183	739777	+	1295	protein_coding	PF00265:Thymidine kinase	TK
Os03g0177900	1706.59	830.68	1.039	5.46e-09	7.28e-07	ELONGATION FACTOR 1A3	3	4110375	4113592	+	1665	protein_coding	PF03144:Elongation factor Tu domain 2|PF00009:Elongation factor Tu GTP binding domain|PF03143:Elongation factor Tu C-terminal domain	GTP_EFTU
Os12g0538700	27.135	147.77	-2.443	5.68e-09	7.54e-07	GLUTAREDOXIN 29	12	21480112	21481099	+	988	protein_coding	PF00462:Glutaredoxin	-
Os01g0557500	2959.59	1394.31	1.086	5.88e-09	7.73e-07	Ca(2+)/H(+) EXCHANGER 1A	1	21071497	21076720	-	1961	protein_coding	PF01699:Sodium/calcium exchanger protein	Na_Ca_ex
Os09g0482600	42.475	3.725	3.498	5.88e-09	7.73e-07	rice 90kDa heat shock protein, heat-shock protein 90, heat-shock protein 82, heat shock protein 82, heat-shock protein 86	9	18537082	18541201	-	2375	protein_coding	PF00183:Hsp90 protein|PF02518:Histidine kinase-, DNA gyrase B-, and HSP90-like ATPase	HATPase_c
Os09g0266100	12.641	73.819	-2.545	6.2e-09	8.07e-07	-	9	4992064	4997394	-	4058	protein_coding	-	-
Os11g0308600	149.26	56.328	1.407	6.85e-09	8.86e-07	-	11	11760348	11760956	-	526	protein_coding	-	-
Os11g0641800	5.077	108.527	-4.401	6.89e-09	8.87e-07	LACCASE 24	11	25432425	25434791	+	2094	protein_coding	PF00394:Multicopper oxidase|PF07731:Multicopper oxidase|PF07732:Multicopper oxidase	-
Os07g0663800	201.061	675.426	-1.747	7.31e-09	9.37e-07	short-chain alcohol dehydrogenase/reductase 110C-MI4, OsSDR110C family member MI4	7	28004961	28006171	+	1032	protein_coding	PF00106:short chain dehydrogenase	adh_short
Os04g0689700	389.944	1123.17	-1.527	7.77e-09	9.82e-07	-	4	35280703	35282692	+	1464	protein_coding	-	-
Os09g0345300	378.903	925.389	-1.287	7.78e-09	9.82e-07	-	9	10785144	10793869	+	3369	protein_coding	-	-
Os08g0167800	8637.28	31610.3	-1.872	8.48e-09	1.07e-06	terpene synthase, terpene synthase 30	8	3961276	3965426	+	1542	protein_coding	-	-
Os06g0198500	177.714	65.641	1.439	8.84e-09	1.1e-06	-	6	5002456	5004747	-	698	protein_coding	PF06172:Cupin superfamily (DUF985)	-
Os03g0125600	343.324	886.824	-1.369	9.44e-09	1.17e-06	-	3	1457515	1461362	+	1930	protein_coding	PF07714:Protein tyrosine kinase	Pkinase_Tyr
Os03g0140100	371.529	878.458	-1.241	9.59e-09	1.18e-06	midchain alkane hydroxylase 1, Cytochrome P450 96B5, P-450 96B5	3	2199772	2201456	+	1685	protein_coding	PF00067:Cytochrome P450	p450
Os01g0723200	298.025	107.781	1.468	9.73e-09	1.19e-06	-	1	30157961	30159769	-	780	protein_coding	PF01282:Ribosomal protein S24e	Ribosomal_S24e
Os06g0137700	222.228	96.975	1.196	1.01e-08	1.23e-06	-	6	2017778	2020679	+	2818	protein_coding	PF16363:GDP-mannose 4,6 dehydratase	-
Os07g0614500	728.87	349.438	1.061	1.05e-08	1.26e-06	EUKARYOTIC ELONGATION FACTOR 1-BETA	7	25313897	25316660	-	1027	protein_coding	PF00736:EF-1 guanine nucleotide exchange domain	-
Os07g0613200	307.978	146.732	1.069	1.05e-08	1.26e-06	-	7	25236713	25237453	-	741	protein_coding	PF00828:Ribosomal protein L18e/L15	-
Os05g0429100	637.168	302.167	1.075	1.07e-08	1.29e-06	-	5	21055247	21056891	+	1645	protein_coding	-	-
Os03g0637600	13.366	78.186	-2.559	1.08e-08	1.29e-06	-	3	24401251	24402892	-	1642	protein_coding	PF13855:Leucine rich repeat	-
Os03g0744650	271.775	584.009	-1.106	1.19e-08	1.41e-06	-	3	30564703	30566267	-	1565	protein_coding	-	-
Os04g0196600	132.23	20.154	2.713	1.19e-08	1.41e-06	-	4	6593198	6595756	-	1765	protein_coding	PF04577:Protein of unknown function (DUF563)	-
Os01g0744000	12.711	56.809	-2.163	1.21e-08	1.43e-06	KIN14C	1	31099412	31106801	+	3312	protein_coding	PF00225:Kinesin motor domain|PF00307:Calponin homology (CH) domain	Kinesin
Os10g0491400	127.865	27.269	2.226	1.27e-08	1.49e-06	-	10	18656488	18657276	+	594	protein_coding	-	-
Os02g0122100	131.859	40.434	1.707	1.3e-08	1.51e-06	-	2	1162134	1165062	+	1826	protein_coding	-	-
Os01g0231700	271.302	107.232	1.34	1.31e-08	1.51e-06	-	1	7278745	7280241	-	705	protein_coding	PF00428:60s Acidic ribosomal protein	-
Os09g0467200	3895.35	1572.44	1.309	1.31e-08	1.51e-06	TAU GLUTATHIONE S-TRANSFERASE 17	9	17747275	17748705	+	941	protein_coding	PF02798:Glutathione S-transferase, N-terminal domain|PF00043:Glutathione S-transferase, C-terminal domain	GST_N
Os10g0445900	80.063	14.42	2.473	1.32e-08	1.52e-06	-	10	16106220	16107411	+	607	protein_coding	-	-
Os10g0495416	119.884	260.002	-1.116	1.34e-08	1.53e-06	-	10	18847139	18848521	+	1383	protein_coding	PF12854:PPR repeat|PF13041:PPR repeat family	-
Os03g0773600	116.134	316.31	-1.445	1.35e-08	1.55e-06	KIN8B	3	32064251	32071104	+	2834	protein_coding	PF00225:Kinesin motor domain	Kinesin
Os10g0528900	4.982	92.385	-4.235	1.56e-08	1.75e-06	TAU GLUTATHIONE S-TRANSFERASE 14	10	20574829	20576053	+	1134	protein_coding	PF13417:Glutathione S-transferase, N-terminal domain|PF13410:Glutathione S-transferase, C-terminal domain	-
Os03g0448600	242.591	112.71	1.107	1.57e-08	1.76e-06	OsWD40-76	3	19184047	19191279	-	1354	protein_coding	-	-
Os08g0410500	113.936	262.785	-1.206	1.6e-08	1.79e-06	-	8	19647725	19649962	+	1697	protein_coding	PF07690:Major Facilitator Superfamily	MFS_1
Os03g0177400	3025.16	1441	1.07	1.64e-08	1.83e-06	ELONGATION FACTOR 1A1	3	4094567	4097436	+	1636	protein_coding	PF03144:Elongation factor Tu domain 2|PF00009:Elongation factor Tu GTP binding domain|PF03143:Elongation factor Tu C-terminal domain	GTP_EFTU
Os06g0725200	36.966	128.15	-1.788	1.66e-08	1.84e-06	GDSL ESTERASE/LIPASE PROTEIN 90	6	30838067	30839951	-	1426	protein_coding	PF00657:GDSL-like Lipase/Acylhydrolase	Lipase_GDSL
Os03g0730500	9.838	114.297	-3.531	1.72e-08	1.89e-06	SERINE CARBOXYPEPTIDASE 20	3	29871085	29878399	+	3050	protein_coding	PF00450:Serine carboxypeptidase	Peptidase_S10
Os10g0389200	350.137	98.929	1.824	1.79e-08	1.96e-06	RED CHLOROPHYLL CATABOLITE REDUCTASE 1	10	12886331	12888289	-	1222	protein_coding	PF06405:Red chlorophyll catabolite reductase (RCC reductase)	-
Os03g0654400	1097.56	2825.53	-1.364	1.8e-08	1.97e-06	cationic amino acid transporter 4, MEU22 homolog	3	25504243	25509983	-	2463	protein_coding	PF13906:C-terminus of AA_permease|PF13520:Amino acid permease	-
Os07g0111900	107.689	382.869	-1.829	1.83e-08	1.99e-06	-	7	673173	674603	+	1431	protein_coding	PF00743:Flavin-binding monooxygenase-like	FMO-like
Os02g0724000	113.559	256.905	-1.18	1.86e-08	2.02e-06	CONSTANS-like gene N, B-box-containing protein 7, CCT domain-containing gene 8, CCT (CO, CO-LIKE and TOC1) domain protein 8, CCT domain protein 8, Days to heading on chromosome 2	2	30094300	30099072	+	2023	protein_coding	-	-
Os07g0614600	185.543	57.876	1.681	1.88e-08	2.03e-06	-	7	25320455	25323447	+	1963	protein_coding	PF06814:Lung seven transmembrane receptor	-
Os10g0173000	355.136	115.598	1.618	1.97e-08	2.12e-06	-	10	4994500	4995160	-	661	protein_coding	-	-
novel.1505	71.71	4.198	4.108	2.04e-08	2.18e-06	-	8	16227417	16229453	+	2037	-	- && - && -	-
Os08g0472000	303.475	148.299	1.032	2.13e-08	2.27e-06	TRANSCRIPTION FACTOR RESPONSIBLE FOR ABA REGULATION 1	8	23234477	23240624	+	1169	protein_coding	PF00170:bZIP transcription factor	bZIP_1
Os05g0346300	540.692	238.304	1.182	2.33e-08	2.47e-06	RPS7	5	16302910	16306134	-	910	protein_coding	PF01251:Ribosomal protein S7e	-
Os09g0467700	470.75	178.22	1.4	2.34e-08	2.47e-06	-	9	17773479	17774354	-	876	protein_coding	-	-
Os07g0677200	355.711	39.948	3.156	2.35e-08	2.47e-06	PEROXIDASE 22.3	7	28673754	28675351	+	1302	protein_coding	PF00141:Peroxidase	-
Os01g0246400	1193.6	368.483	1.696	2.38e-08	2.49e-06	EARLY LIGHT INDUCIBLE PROTEIN	1	8061858	8062892	+	942	protein_coding	PF00504:Chlorophyll A-B binding protein	-
Os08g0506500	104.975	36.731	1.512	2.44e-08	2.54e-06	-	8	25064640	25066853	-	735	protein_coding	PF00588:SpoU rRNA Methylase family	SpoU_methylase
Os01g0731100	93.584	297.561	-1.673	2.61e-08	2.71e-06	-	1	30512281	30513627	-	1128	protein_coding	-	-
Os04g0404900	101.471	489.04	-2.273	2.89e-08	2.98e-06	-	4	20083925	20091641	-	1621	protein_coding	PF07786:Protein of unknown function (DUF1624)	-
Os06g0212900	16.161	79.559	-2.306	3e-08	3.08e-06	-	6	5745188	5747209	-	1723	protein_coding	PF00012:Hsp70 protein	HSP70
Os06g0582600	601.183	159.321	1.916	3.36e-08	3.43e-06	-	6	22779409	22781032	+	1364	protein_coding	PF08246:Cathepsin propeptide inhibitor domain (I29)|PF00112:Papain family cysteine protease	Peptidase_C1
Os01g0629900	232.374	481.428	-1.052	3.4e-08	3.46e-06	MAP kinase 20-1	1	25152108	25158338	-	2751	protein_coding	PF00069:Protein kinase domain	Pkinase
Os06g0278000	60.144	233.778	-1.955	3.63e-08	3.66e-06	-	6	9564356	9566944	-	1002	protein_coding	PF03080:Domain of unknown function (DUF239)|PF14365:Domain of unknown function (DUF4409)	-
Os10g0344500	897.289	384.722	1.222	3.69e-08	3.71e-06	-	10	10243221	10252736	-	1560	protein_coding	PF01554:MatE	MatE
Os02g0576700	332.681	135.797	1.294	3.75e-08	3.76e-06	OsNAPL6	2	22151598	22156041	-	1312	protein_coding	PF00956:Nucleosome assembly protein (NAP)	-
Os05g0314100	233.473	104.999	1.152	3.88e-08	3.87e-06	-	5	14449684	14452183	-	693	protein_coding	PF01423:LSM domain	LSM
Os01g0896700	1084.81	507.769	1.096	3.9e-08	3.87e-06	RPL5B	1	38968295	38971038	+	1208	protein_coding	PF14204:Ribosomal L18 C-terminal region|PF00861:Ribosomal L18p/L5e family	-
Os01g0606400	367.186	747.243	-1.026	3.94e-08	3.9e-06	-	1	23895058	23897435	+	2378	protein_coding	-	-
Os09g0354300	116.636	397.354	-1.769	4.73e-08	4.62e-06	-	9	11348309	11350044	-	1054	protein_coding	-	-
Os05g0202800	2054.27	16.409	6.969	4.88e-08	4.75e-06	METALLOTHIONEIN 3B	5	6393899	6396069	+	667	protein_coding	-	-
Os10g0118000	17.767	105.469	-2.577	5.4e-08	5.24e-06	-	10	1139929	1141433	-	1269	protein_coding	-	-
Os10g0555600	1.704	30.476	-4.181	5.42e-08	5.24e-06	BETA-EXPANSIN 6	10	21830158	21831694	-	1261	protein_coding	PF01357:Pollen allergen|PF03330:Rare lipoprotein A (RlpA)-like double-psi beta-barrel	-
Os03g0670000	206.951	93.034	1.153	5.52e-08	5.31e-06	-	3	26442731	26444288	+	983	protein_coding	PF08213:Mitochondrial domain of unknown function (DUF1713)	-
Os04g0461400	285.562	610.99	-1.098	5.69e-08	5.45e-06	-	4	23045683	23056619	-	3390	protein_coding	-	-
Os05g0390300	128.659	28.772	2.162	5.71e-08	5.45e-06	-	5	18919135	18920528	+	1257	protein_coding	PF11250:Fantastic Four meristem regulator	-
Os02g0785800	517.884	251.088	1.044	5.8e-08	5.5e-06	-	2	33359344	33361394	+	718	protein_coding	PF01247:Ribosomal protein L35Ae	-
Os05g0537300	502.623	1200.57	-1.257	5.81e-08	5.5e-06	-	5	26701863	26705017	+	1971	protein_coding	-	-
Os08g0506400	105.556	35.981	1.552	5.82e-08	5.5e-06	RECEPTOR-LIKE CYTOPLASMIC KINASE 257	8	25060794	25063403	+	2527	protein_coding	PF13855:Leucine rich repeat|PF00069:Protein kinase domain|PF08263:Leucine rich repeat N-terminal domain	Pkinase
Os11g0691400	76.768	2.031	5.23	6.02e-08	5.66e-06	-	11	28174981	28175691	+	711	protein_coding	PF13947:Wall-associated receptor kinase galacturonan-binding	-
Os03g0635800	48.003	149.473	-1.639	6.12e-08	5.74e-06	-	3	24271414	24277905	-	2331	protein_coding	PF05703:Auxin canalisation	-
Os04g0372400	290.758	129.421	1.166	6.38e-08	5.96e-06	-	4	18149383	18150888	+	1506	protein_coding	-	-
Os09g0458800	4.546	44.729	-3.301	7e-08	6.52e-06	-	9	17332814	17333131	+	318	protein_coding	PF13202:EF hand	-
Os11g0648400	222.342	101.001	1.139	7.06e-08	6.55e-06	-	11	25806201	25810387	-	1569	protein_coding	PF12274:Protein of unknown function (DUF3615)	-
Os05g0382600	983.168	2355.18	-1.261	7.1e-08	6.56e-06	ANNEXIN 3	5	18494334	18496011	-	1284	protein_coding	PF00191:Annexin	-
Os01g0117200	105.761	12.731	3.057	7.16e-08	6.6e-06	RECEPTOR-LIKE CYTOPLASMIC KINASE 16	1	969340	973327	-	2341	protein_coding	PF00069:Protein kinase domain	Pkinase
Os02g0533300	384.951	773.983	-1.008	7.62e-08	6.97e-06	ALPHA-CARBONIC ANHYDRASE 1	2	19636276	19638854	+	1032	protein_coding	PF00194:Eukaryotic-type carbonic anhydrase	-
Os01g0127600	12.13	62.071	-2.352	8.14e-08	7.41e-06	-	1	1515837	1516714	+	878	protein_coding	PF00228:Bowman-Birk serine protease inhibitor family	-
Os08g0117300	612.946	306.083	1.002	8.39e-08	7.58e-06	-	8	962587	964531	-	931	protein_coding	PF08069:Ribosomal S13/S15 N-terminal domain|PF00312:Ribosomal protein S15	-
Os07g0450100	120.732	270.491	-1.163	8.83e-08	7.92e-06	-	7	15458182	15460126	-	1841	protein_coding	-	-
Os07g0674700	213.287	101.218	1.075	9.37e-08	8.39e-06	-	7	28537617	28540104	+	849	protein_coding	-	-
Os01g0364000	45.275	117.366	-1.376	9.69e-08	8.61e-06	-	1	14823230	14825669	-	2440	protein_coding	PF13947:Wall-associated receptor kinase galacturonan-binding	-
Os01g0840700	61.153	14.446	2.078	9.91e-08	8.77e-06	-	1	36083073	36084198	-	318	protein_coding	-	-
Os06g0306300	79.901	17.861	2.164	1.01e-07	8.91e-06	class III peroxidase 78	6	11559570	11560896	+	1327	protein_coding	-	-
Os10g0344000	223.603	84.041	1.414	1.07e-07	9.42e-06	-	10	10231802	10234439	-	1782	protein_coding	-	-
Os05g0177500	2988.61	1056.25	1.5	1.1e-07	9.65e-06	-	5	4626474	4628310	-	1837	protein_coding	PF00201:UDP-glucoronosyl and UDP-glucosyl transferase	UDPGT
Os12g0166700	157.665	70.144	1.169	1.11e-07	9.69e-06	-	12	3383995	3385735	-	1741	protein_coding	-	-
Os11g0492100	61.983	6.561	3.245	1.16e-07	1.01e-05	-	11	17416016	17417528	-	1513	protein_coding	-	-
Os08g0389700	4139.7	8469.67	-1.033	1.2e-07	1.04e-05	-	8	18452698	18458055	+	2015	protein_coding	PF01925:Sulfite exporter TauE/SafE	-
Os09g0293601	204.472	65.603	1.639	1.24e-07	1.06e-05	-	9	6973353	6974004	+	652	protein_coding	-	-
Os04g0182200	165.313	525.107	-1.667	1.25e-07	1.07e-05	-	4	5590414	5592679	+	1386	protein_coding	PF14226:non-haem dioxygenase in morphine synthesis N-terminal|PF03171:2OG-Fe(II) oxygenase superfamily	2OG-FeII_Oxy
Os03g0123500	3.181	47.035	-3.905	1.27e-07	1.08e-05	HOMEOBOX ORYZA SATIVA 66	3	1340067	1345240	+	1426	protein_coding	PF03791:KNOX2 domain|PF05920:Homeobox KN domain	Coprinus_mating
Os04g0101400	23.584	116.312	-2.312	1.28e-07	1.09e-05	P-450 93G1	4	99797	101630	-	1736	protein_coding	PF00067:Cytochrome P450	p450
Os08g0559200	466.612	217.613	1.101	1.29e-07	1.1e-05	-	8	27973023	27974647	+	620	protein_coding	PF03297:S25 ribosomal protein	-
Os07g0199000	50.71	4.466	3.506	1.36e-07	1.15e-05	-	7	5348937	5353611	-	1688	protein_coding	-	-
Os07g0151200	382.194	184.067	1.054	1.4e-07	1.18e-05	-	7	2686548	2689650	+	1798	protein_coding	PF00083:Sugar (and other) transporter	Sugar_tr
Os02g0202250	145.369	352.036	-1.273	1.41e-07	1.18e-05	-	2	5709870	5724705	-	3913	protein_coding	PF11894:Nuclear pore complex scaffold, nucleoporins 186/192/205	-
Os12g0628600	155.367	30.521	2.349	1.41e-07	1.18e-05	PATHOGENESIS-RELATED GENE 5	12	26913087	26913851	-	765	protein_coding	PF00314:Thaumatin family	Thaumatin
Os07g0110200	139.611	51.478	1.44	1.43e-07	1.19e-05	-	7	559367	560890	-	1425	protein_coding	PF08155:NOGCT (NUC087) domain	-
Os03g0211500	486.471	233.938	1.057	1.46e-07	1.21e-05	-	3	5814166	5816687	-	1400	protein_coding	PF03763:Remorin, C-terminal region	-
Os09g0433000	65.17	195.625	-1.586	1.47e-07	1.22e-05	-	9	15896393	15897948	-	1556	protein_coding	PF01762:Galactosyltransferase	Galactosyl_T
Os07g0631500	78.037	19.188	2.025	1.48e-07	1.22e-05	-	7	26192824	26194365	+	1542	protein_coding	-	-
Os01g0951400	171.402	69.919	1.296	1.57e-07	1.29e-05	UMP synthase 2	1	41892688	41896238	+	1696	protein_coding	PF00156:Phosphoribosyl transferase domain|PF00215:Orotidine 5'-phosphate decarboxylase / HUMPS family	Pribosyltran
Os08g0173600	150.334	47.85	1.653	1.69e-07	1.39e-05	-	8	4300574	4301421	+	585	protein_coding	-	-
Os05g0344200	155.025	458.891	-1.567	1.71e-07	1.39e-05	-	5	16178796	16179674	-	879	protein_coding	-	-
Os03g0588100	132.594	339.665	-1.36	1.72e-07	1.39e-05	-	3	21728279	21731479	-	1565	protein_coding	-	-
Os11g0143200	12.18	52.7	-2.127	1.72e-07	1.39e-05	CPD1	11	2007030	2010116	-	1758	protein_coding	PF00067:Cytochrome P450	p450
Os07g0109500	291.447	107.518	1.438	1.72e-07	1.39e-05	-	7	523766	525765	-	863	protein_coding	PF00572:Ribosomal protein L13	-
novel.427	574.595	139.934	2.038	1.77e-07	1.42e-05	-	11	24421402	24438317	-	16583	-	- && Q1MX30.1 RecName: Full=Receptor kinase-like protein Xa21; Contains: RecName: Full=Receptor kinase-like protein Xa21, processed; Flags: Precursor && PF13855:Leucine rich repeat|PF00069:Protein kinase domain|PF00665:Integrase core domain	Pkinase
Os01g0813700	11.5	82.752	-2.849	1.79e-07	1.43e-05	BETA-GLUCOSIDASE 2	1	34588835	34602432	-	1749	protein_coding	PF00232:Glycosyl hydrolase family 1	Glyco_hydro_1
Os07g0616600	207.514	87.925	1.24	1.85e-07	1.47e-05	40S ribosomal protein	7	25413432	25415684	-	1341	protein_coding	PF00318:Ribosomal protein S2|PF16122:40S ribosomal protein SA C-terminus	-
Os03g0809400	142.763	51.02	1.486	1.86e-07	1.47e-05	-	3	33850363	33855273	-	1688	protein_coding	-	-
Os03g0664700	195.343	89.686	1.124	1.89e-07	1.5e-05	-	3	26117499	26119699	-	1483	protein_coding	PF05179:RNA pol II accessory factor, Cdc73 family, C-terminal|PF16050:Paf1 complex subunit CDC73 N-terminal	-
Os02g0815000	227.551	82.085	1.471	1.92e-07	1.52e-05	-	2	34918065	34919918	+	638	protein_coding	PF01907:Ribosomal protein L37e	-
novel.732	76.25	24.056	1.666	2.04e-07	1.61e-05	-	3	2250862	2258803	+	5473	-	- && - && -	-
Os06g0685400	66.225	0.337	7.487	2.08e-07	1.63e-05	-	6	28566194	28566973	+	666	protein_coding	-	-
Os01g0695100	1383.6	558.211	1.31	2.09e-07	1.63e-05	Phosphoethanolamine N-Methyltransferase 1	1	28739988	28744712	+	3219	protein_coding	-	-
Os01g0620301	109.485	31.004	1.824	2.1e-07	1.64e-05	-	1	24712185	24713658	+	1474	protein_coding	PF00201:UDP-glucoronosyl and UDP-glucosyl transferase	UDPGT
Os02g0167600	351.827	144.053	1.289	2.12e-07	1.65e-05	SMALL AUXIN-UP RNA 6	2	3655252	3656179	+	576	protein_coding	-	-
Os11g0516800	81.455	11.864	2.788	2.15e-07	1.66e-05	-	11	18531653	18541501	-	3006	protein_coding	-	-
Os04g0598200	283.573	97.858	1.535	2.19e-07	1.68e-05	-	4	30180330	30181981	+	812	protein_coding	PF03946:Ribosomal protein L11, N-terminal domain|PF00298:Ribosomal protein L11, RNA binding domain	-
Os10g0570200	57.822	14.191	2.03	2.36e-07	1.81e-05	-	10	22607642	22608671	+	505	protein_coding	-	-
Os04g0231800	4.5	35.644	-3.024	2.49e-07	1.9e-05	-	4	8811012	8815165	-	913	protein_coding	-	-
Os04g0685100	143.238	66.667	1.103	2.5e-07	1.91e-05	-	4	34992137	34994799	-	1261	protein_coding	PF04939:Ribosome biogenesis regulatory protein (RRS1)	-
Os06g0295900	16.843	67.869	-1.999	2.56e-07	1.94e-05	-	6	10926731	10928479	+	1749	protein_coding	-	-
Os05g0527700	21.411	0	6.816	2.57e-07	1.95e-05	-	5	26223422	26224327	-	906	protein_coding	-	-
Os04g0530200	563.477	207.12	1.443	2.58e-07	1.95e-05	-	4	26522892	26523482	+	591	protein_coding	-	-
Os05g0341450	52.027	12.465	2.067	2.69e-07	2.01e-05	-	5	16014828	16018002	-	3175	protein_coding	-	-
Os03g0356400	214.377	93.933	1.189	2.84e-07	2.11e-05	GRX-like protein 6, glutaredoxin-like protein 6	3	13631395	13632372	+	978	protein_coding	PF00462:Glutaredoxin	-
Os06g0219500	142.124	52.849	1.426	2.95e-07	2.19e-05	-	6	6152338	6153502	-	930	protein_coding	PF00011:Hsp20/alpha crystallin family	-
Os01g0878900	5.672	45.222	-3.017	2.98e-07	2.2e-05	-	1	38144793	38146141	-	1205	protein_coding	PF02900:Catalytic LigB subunit of aromatic ring-opening dioxygenase	-
Os11g0213000	20.509	72.118	-1.814	2.98e-07	2.2e-05	RECEPTOR-LIKE CYTOPLASMIC KINASE 318	11	5873537	5881813	-	2542	protein_coding	-	-
novel.120	1929.7	3961.59	-1.038	3.01e-07	2.22e-05	-	1	6738206	6763929	-	4366	-	- && - && -	-
Os01g0108400	6.206	50.828	-3.034	3.04e-07	2.23e-05	-	1	455707	457425	+	772	protein_coding	-	-
Os12g0637400	1.602	26.428	-3.999	3.04e-07	2.23e-05	-	12	27316457	27317290	-	834	protein_coding	PF16656:Purple acid Phosphatase, N-terminal domain	-
novel.1562	50.208	1.061	5.595	3.1e-07	2.25e-05	-	8	11179391	11240147	-	12152	-	- && - && -	-
novel.440	97.608	21.373	2.194	3.27e-07	2.37e-05	-	11	28090612	28092508	-	1897	-	- && Q9LMN8.2 RecName: Full=Wall-associated receptor kinase 3; Flags: Precursor && PF00069:Protein kinase domain|PF07714:Protein tyrosine kinase	Pkinase_Tyr
Os03g0246500	247.179	1019.64	-2.045	3.29e-07	2.38e-05	-	3	7740991	7749358	+	4050	protein_coding	-	-
Os03g0750100	1013.24	499.56	1.02	3.31e-07	2.38e-05	-	3	30904264	30909752	-	1062	protein_coding	-	-
Os12g0612500	70.526	19.631	1.849	3.34e-07	2.4e-05	-	12	25911188	25914643	-	1676	protein_coding	PF13847:Methyltransferase domain	-
Os12g0226700	8195.69	4031.96	1.023	3.42e-07	2.45e-05	-	12	6911276	6913929	+	1246	protein_coding	PF16884:N-terminal domain of oxidoreductase|PF00107:Zinc-binding dehydrogenase	ADH_zinc_N
Os03g0349600	670.734	323.638	1.051	3.48e-07	2.49e-05	-	3	13122682	13124496	-	1815	protein_coding	-	-
Os06g0130500	244.255	110.851	1.138	3.55e-07	2.51e-05	CYCLOPHILIN 18-1	6	1635098	1635912	+	726	protein_coding	PF00160:Cyclophilin type peptidyl-prolyl cis-trans isomerase/CLD	Pro_isomerase
Os04g0399000	410.941	202.649	1.021	3.62e-07	2.56e-05	-	4	19710955	19716627	+	579	protein_coding	PF01667:Ribosomal protein S27	-
Os01g0348700	256.003	118.153	1.116	3.77e-07	2.65e-05	-	1	13896299	13898120	+	684	protein_coding	PF03939:Ribosomal protein L23, N-terminal domain|PF00276:Ribosomal protein L23	-
Os07g0151800	90.963	23.889	1.931	3.8e-07	2.66e-05	-	7	2721785	2723535	-	702	protein_coding	-	-
Os11g0602600	196.246	85.372	1.201	3.85e-07	2.68e-05	-	11	23184448	23187520	+	945	protein_coding	PF01479:S4 domain|PF00163:Ribosomal protein S4/S9 N-terminal domain	S4
Os09g0482860	15.627	72.073	-2.209	4.01e-07	2.78e-05	-	9	18642413	18643998	-	1586	protein_coding	-	-
Os08g0174100	662.362	245.025	1.434	4.07e-07	2.81e-05	-	8	4316104	4318545	-	1476	protein_coding	PF02458:Transferase family	-
novel.736	1.906	24.734	-3.696	4.07e-07	2.81e-05	-	3	4391839	4393258	+	1160	-	- && - && -	-
Os06g0187500	204.336	71.167	1.521	4.08e-07	2.81e-05	-	6	4418788	4420340	-	1553	protein_coding	PF00201:UDP-glucoronosyl and UDP-glucosyl transferase	UDPGT
Os05g0406100	288.306	704.553	-1.291	4.1e-07	2.82e-05	-	5	19780173	19784550	-	2729	protein_coding	PF01156:Inosine-uridine preferring nucleoside hydrolase	-
Os06g0547400	1.337	34.071	-4.605	4.12e-07	2.82e-05	class III peroxidase 86, peroxidase FLXPER4, PER4	6	20705378	20706934	-	1344	protein_coding	PF00141:Peroxidase	-
Os02g0188000	2343.32	888.337	1.399	4.18e-07	2.86e-05	-	2	4888511	4890272	-	1615	protein_coding	PF00201:UDP-glucoronosyl and UDP-glucosyl transferase	UDPGT
Os02g0675700	48.165	143.679	-1.581	4.23e-07	2.88e-05	-	2	27531016	27534623	-	2288	protein_coding	PF03141:Putative S-adenosyl-L-methionine-dependent methyltransferase	-
Os03g0161400	52.025	161.61	-1.642	4.25e-07	2.89e-05	-	3	3310338	3312548	+	1575	protein_coding	PF13178:Protein of unknown function (DUF4005)	-
Os06g0262800	119.249	358.048	-1.585	4.31e-07	2.93e-05	-	6	8598245	8599912	-	1668	protein_coding	PF08392:FAE1/Type III polyketide synthase-like protein|PF08541:3-Oxoacyl-[acyl-carrier-protein (ACP)] synthase III C terminal	-
Os02g0820400	301.073	125.791	1.259	4.48e-07	3.03e-05	-	2	35222057	35223869	-	1813	protein_coding	PF02458:Transferase family	-
novel.1224	47.991	11.049	2.122	4.52e-07	3.05e-05	-	6	23066275	23068409	+	1222	-	- && - && -	-
Os05g0111200	566.01	235.665	1.264	4.6e-07	3.09e-05	-	5	600341	603186	+	696	protein_coding	PF02466:Tim17/Tim22/Tim23/Pmp24 family	-
Os10g0411700	794.408	363.08	1.13	4.61e-07	3.09e-05	-	10	14323590	14324864	-	566	protein_coding	-	-
Os01g0205500	376.334	182.721	1.043	4.68e-07	3.13e-05	-	1	5770062	5772270	+	873	protein_coding	PF00281:Ribosomal protein L5|PF00673:ribosomal L5P family C-terminus	-
Os10g0462900	452.863	209.282	1.115	4.82e-07	3.22e-05	-	10	17048051	17053406	+	2180	protein_coding	PF00118:TCP-1/cpn60 chaperonin family	-
Os02g0718000	145.085	52.159	1.473	5.01e-07	3.34e-05	-	2	29800823	29801677	+	855	protein_coding	-	-
Os03g0124000	235.718	496.581	-1.074	5.12e-07	3.39e-05	-	3	1394429	1400133	+	2574	protein_coding	PF07526:Associated with HOX|PF05920:Homeobox KN domain	POX
Os04g0249900	27.693	105.535	-1.939	5.21e-07	3.44e-05	-	4	9684572	9685135	+	564	protein_coding	-	-
Os01g0123800	7.076	46.747	-2.715	5.26e-07	3.47e-05	-	1	1335864	1337407	+	1161	protein_coding	PF03145:Seven in absentia protein family	-
Os04g0385600	39.956	8.267	2.272	5.4e-07	3.54e-05	Os_F0796	4	18905542	18907154	-	1434	protein_coding	PF01753:MYND finger	zf-MYND
novel.588	243.292	80.959	1.589	5.45e-07	3.55e-05	-	2	10520654	10523289	+	950	-	- && - && -	-
Os06g0601500	51.384	150.046	-1.553	5.58e-07	3.63e-05	b-ZIP TRANSCRIPTION FACTOR 48	6	23773286	23776880	+	3126	protein_coding	-	-
Os05g0579600	2671.42	1280.11	1.061	5.73e-07	3.71e-05	-	5	28845110	28846124	-	682	protein_coding	-	-
Os02g0119700	54.053	14.367	1.906	5.77e-07	3.73e-05	-	2	1038399	1039710	-	1312	protein_coding	PF13041:PPR repeat family	-
Os01g0884700	323.728	71.612	2.176	5.99e-07	3.85e-05	-	1	38432707	38433693	-	987	protein_coding	-	-
Os02g0730700	218.217	91.11	1.262	5.99e-07	3.85e-05	-	2	30437958	30441460	-	2051	protein_coding	PF14543:Xylanase inhibitor N-terminal|PF14541:Xylanase inhibitor C-terminal	-
Os01g0674400	136.234	57.603	1.242	6e-07	3.85e-05	-	1	27714540	27715226	+	568	protein_coding	-	-
Os01g0764000	140.83	61.9	1.187	6.2e-07	3.97e-05	PHI GLUTATHIONE S-TRANSFERASE 2	1	32148159	32152034	-	1070	protein_coding	PF00043:Glutathione S-transferase, C-terminal domain|PF02798:Glutathione S-transferase, N-terminal domain	GST_N
Os05g0191500	792.793	4121.18	-2.378	6.21e-07	3.97e-05	-	5	5625713	5632906	-	3067	protein_coding	PF03767:HAD superfamily, subfamily IIIB (Acid phosphatase)	-
Os03g0189400	331.65	71.623	2.212	6.64e-07	4.2e-05	-	3	4667276	4679965	-	1405	protein_coding	PF08240:Alcohol dehydrogenase GroES-like domain|PF00107:Zinc-binding dehydrogenase	ADH_N
Os08g0129200	190.366	80.899	1.235	6.64e-07	4.2e-05	cold shock domain protein 2, CSD protein 2, Glycine-rich protein 2, cold shock protein 2	8	1645023	1646004	-	982	protein_coding	PF00098:Zinc knuckle|PF00313:'Cold-shock' DNA-binding domain	CSD
Os06g0350200	136.489	300.687	-1.141	6.73e-07	4.24e-05	-	6	14193884	14195442	-	1559	protein_coding	-	-
Os04g0585700	668.481	294.129	1.184	6.93e-07	4.36e-05	-	4	29588252	29590515	-	1078	protein_coding	PF04570:zinc-finger of the FCS-type, C2-C2	-
Os09g0450300	285.908	695.089	-1.282	6.97e-07	4.37e-05	-	9	16855353	16861064	-	2766	protein_coding	PF03999:Microtubule associated protein (MAP65/ASE1 family)	-
Os12g0428000	6.826	38.254	-2.501	7e-07	4.38e-05	SULFURTRANSFERASE 7	12	13657101	13658736	+	1413	protein_coding	PF00581:Rhodanese-like domain	Rhodanese
Os03g0348200	8128.52	18303.7	-1.171	7.12e-07	4.44e-05	terpene synthase 10	3	13063312	13070842	-	1674	protein_coding	PF01397:Terpene synthase, N-terminal domain|PF03936:Terpene synthase family, metal binding domain	-
Os05g0588700	175.248	44.763	1.969	7.13e-07	4.44e-05	-	5	29317649	29324873	-	3023	protein_coding	PF08295:Sin3 family co-repressor|PF16879:C-terminal domain of Sin3a protein	-
Os08g0500700	5759.41	2688.65	1.099	7.17e-07	4.45e-05	HEAT SHOCK PROTEIN 82A	8	24719203	24723184	-	3146	protein_coding	-	-
Os01g0764600	552.59	264.305	1.065	7.18e-07	4.45e-05	-	1	32185411	32189756	-	2360	protein_coding	-	-
Os03g0701100	153.316	59.138	1.375	7.47e-07	4.61e-05	-	3	28138905	28141758	-	2854	protein_coding	-	-
novel.843	74.869	9.27	3.016	7.73e-07	4.74e-05	-	3	16279089	16281284	-	1812	-	- && - && -	-
Os02g0212900	64.083	158.959	-1.315	8.09e-07	4.93e-05	RECEPTOR-LIKE CYTOPLASMIC KINASE 66	2	6311651	6313443	+	961	protein_coding	-	-
Os11g0182500	150.287	32.267	2.223	8.11e-07	4.93e-05	Ankyrin Repeat-Containing Protein OsPIANK1	11	4150087	4154740	-	1317	protein_coding	PF12796:Ankyrin repeats (3 copies)	-
Os09g0568400	177.507	73.474	1.272	8.28e-07	5.02e-05	Ubiquitin, ubiquitin fused to CEP52 gene-2	9	22693865	22694815	+	588	protein_coding	-	-
Os09g0482900	3.493	33.928	-3.26	8.69e-07	5.2e-05	-	9	18657575	18659177	-	1603	protein_coding	PF00201:UDP-glucoronosyl and UDP-glucosyl transferase	UDPGT
novel.1186	13.013	85.974	-2.721	8.97e-07	5.35e-05	-	6	10581173	10586151	+	913	-	- && - && -	-
Os05g0500400	146.662	54.905	1.418	9.03e-07	5.38e-05	-	5	24623392	24624580	-	1189	protein_coding	PF09353:Domain of unknown function (DUF1995)	-
Os04g0224000	160.434	63.013	1.35	9.1e-07	5.4e-05	-	4	8267091	8268721	+	1631	protein_coding	-	-
Os04g0535200	9.224	50.034	-2.434	9.22e-07	5.46e-05	-	4	26746714	26748520	-	1807	protein_coding	PF14541:Xylanase inhibitor C-terminal|PF14543:Xylanase inhibitor N-terminal	-
Os03g0396000	4.865	67.823	-3.811	9.27e-07	5.47e-05	-	3	15999306	16000543	+	1238	protein_coding	-	-
Os10g0491000	180.557	77.447	1.22	9.28e-07	5.47e-05	-	10	18640397	18641882	+	856	protein_coding	PF04450:Peptidase of plants and bacteria	-
Os05g0550300	66.486	180.449	-1.441	9.36e-07	5.51e-05	non-specific lipid transfer protein 2.4, lipid transfer protein 2.4, type 2 non-specific lipid transfer protein 4	5	27330717	27331341	+	625	protein_coding	-	-
Os07g0137200	316.498	127.923	1.306	9.62e-07	5.65e-05	-	7	1969774	1971942	+	636	protein_coding	-	-
Os04g0611400	338.945	94.64	1.841	9.78e-07	5.72e-05	-	4	31003855	31007535	+	2255	protein_coding	PF02225:PA domain	-
Os07g0673200	307.664	635.537	-1.048	9.98e-07	5.81e-05	nitrogen limitation adaptation 1	7	28452751	28456565	-	1693	protein_coding	PF13920:Zinc finger, C3HC4 type (RING finger)	-
Os01g0623200	82.546	192.566	-1.223	1.06e-06	6.15e-05	-	1	24861697	24864291	-	2367	protein_coding	PF03595:Voltage-dependent anion channel	C4dic_mal_tran
Os01g0214200	136.198	59.225	1.202	1.06e-06	6.17e-05	GDSL ESTERASE/LIPASE PROTEIN 1	1	6242516	6244879	-	1016	protein_coding	PF00657:GDSL-like Lipase/Acylhydrolase	Lipase_GDSL
Os04g0249600	198.508	826.355	-2.059	1.07e-06	6.18e-05	SULFURTRANSFERASE 6	4	9671368	9674023	-	1891	protein_coding	PF00581:Rhodanese-like domain	Rhodanese
Os07g0148800	130	358.714	-1.465	1.08e-06	6.22e-05	-	7	2542557	2545656	+	1460	protein_coding	-	-
Os07g0198300	1301.99	644.28	1.015	1.08e-06	6.22e-05	GPI-anchored non-specific lipid transfer protein 19, type G nsLTP 19, type G non-specific lipid transfer protein 19	7	5313828	5318057	+	860	protein_coding	PF14368:Probable lipid transfer	-
Os01g0678000	70.082	3.433	4.352	1.09e-06	6.24e-05	-	1	27875639	27878341	+	2703	protein_coding	PF11145:Protein of unknown function (DUF2921)	-
Os04g0453500	141.903	497.715	-1.81	1.09e-06	6.25e-05	-	4	22645052	22648129	-	3078	protein_coding	PF13966:zinc-binding in reverse transcriptase	-
Os08g0126700	1110.3	6218.69	-2.486	1.1e-06	6.28e-05	ZINC FINGER CCCH DOMAIN-CONTAINING PROTEIN 54	8	1536864	1540377	+	2650	protein_coding	PF14259:RNA recognition motif (a.k.a. RRM, RBD, or RNP domain)|PF12872:OST-HTH/LOTUS domain	-
Os11g0572800	26.578	2.372	3.469	1.13e-06	6.45e-05	Jumonji 710, F-box protein 611	11	21490564	21493265	-	1888	protein_coding	PF12937:F-box-like|PF13621:Cupin-like domain	-
Os04g0373400	171.22	65.103	1.397	1.15e-06	6.52e-05	-	4	18212946	18216660	+	1957	protein_coding	PF01554:MatE	MatE
Os04g0371000	65.42	6.573	3.32	1.17e-06	6.64e-05	-	4	18056917	18057576	-	660	protein_coding	PF13947:Wall-associated receptor kinase galacturonan-binding	-
Os02g0101000	65.519	140.604	-1.102	1.26e-06	7.1e-05	amino acid transporter-like 11, OsAux/LAX1 protein	2	50308	55886	-	2166	protein_coding	PF01490:Transmembrane amino acid transporter protein	Aa_trans
novel.1143	22.714	73.15	-1.693	1.28e-06	7.18e-05	-	5	17854884	17859212	-	2362	-	- && - && -	-
novel.286	30.278	0.354	6.356	1.3e-06	7.28e-05	-	10	9487313	9490247	-	1262	-	- && - && -	-
Os04g0555000	80.352	162.417	-1.014	1.3e-06	7.3e-05	hairy meristem 3	4	27764668	27767324	+	2657	protein_coding	PF03514:GRAS domain family	GRAS
Os02g0777800	484.741	1204.21	-1.313	1.32e-06	7.38e-05	RECEPTOR-LIKE CYTOPLASMIC KINASE 86	2	32915472	32918514	-	2957	protein_coding	-	-
Os06g0671600	42.553	2.712	3.959	1.37e-06	7.63e-05	SMALL AUXIN-UP RNA 26	6	27862160	27862997	+	581	protein_coding	-	-
Os02g0554800	175.589	64.076	1.454	1.38e-06	7.65e-05	-	2	20955271	20956117	+	847	protein_coding	-	-
Os05g0349200	262.817	556.444	-1.083	1.39e-06	7.72e-05	-	5	16477641	16484494	-	1591	protein_coding	PF00962:Adenosine/AMP deaminase	-
Os06g0717200	144.518	328.934	-1.189	1.49e-06	8.21e-05	FLORAL ORGAN NUMBER 1	6	30470105	30474472	-	3168	protein_coding	PF07714:Protein tyrosine kinase|PF13855:Leucine rich repeat|PF08263:Leucine rich repeat N-terminal domain	Pkinase_Tyr
Os12g0231000	322.927	654.555	-1.019	1.5e-06	8.24e-05	Peptide transporter PTR3-A	12	7165808	7171019	+	2280	protein_coding	PF00854:POT family	-
Os12g0406200	405.959	160.064	1.344	1.52e-06	8.33e-05	-	12	12270569	12274367	-	1118	protein_coding	PF01015:Ribosomal S3Ae family	-
Os09g0487200	31.769	142.028	-2.161	1.53e-06	8.33e-05	-	9	18783042	18788014	-	2874	protein_coding	-	-
Os04g0271700	15.728	54.836	-1.809	1.58e-06	8.58e-05	zeatin O-glucosyltransferase 1, cis-zeatin O-glucosyltransferase 1	4	11375483	11377317	-	1835	protein_coding	PF00201:UDP-glucoronosyl and UDP-glucosyl transferase	UDPGT
Os01g0909200	251.893	563.429	-1.16	1.64e-06	8.84e-05	DICER-LIKE 3A	1	39595682	39606227	-	5511	protein_coding	PF00636:Ribonuclease III domain|PF03368:Dicer dimerisation domain|PF04851:Type III restriction enzyme, res subunit|PF02170:PAZ domain|PF00271:Helicase conserved C-terminal domain	Ribonuclease_3
Os05g0430800	77.965	24.681	1.66	1.65e-06	8.91e-05	-	5	21141378	21143453	+	2076	protein_coding	PF00156:Phosphoribosyl transferase domain|PF13537:Glutamine amidotransferase domain	Pribosyltran
Os02g0128000	269.667	127.555	1.08	1.7e-06	9.07e-05	HSP18.9	2	1450233	1450766	+	534	protein_coding	PF00011:Hsp20/alpha crystallin family	-
Os03g0217000	137.46	55.569	1.308	1.71e-06	9.09e-05	-	3	6163963	6164560	-	598	protein_coding	-	-
Os07g0635300	410.295	163.041	1.332	1.71e-06	9.09e-05	-	7	26375648	26377615	+	1873	protein_coding	PF00067:Cytochrome P450	p450
Os02g0727200	250.5	94.567	1.406	1.76e-06	9.27e-05	-	2	30260591	30261180	+	590	protein_coding	-	-
Os11g0104800	115.447	239.738	-1.053	1.77e-06	9.31e-05	trichome birefringence-like 10	11	227327	231807	+	1774	protein_coding	PF13839:GDSL/SGNH-like Acyl-Esterase family found in Pmr5 and Cas1p|PF14416:PMR5 N terminal Domain	-
Os07g0413700	63.686	149.402	-1.23	1.84e-06	9.6e-05	poly(ADP-ribose) polymerase 1	7	13026440	13037153	+	3328	protein_coding	PF05406:WGR domain|PF00644:Poly(ADP-ribose) polymerase catalytic domain|PF08063:PADR1 (NUC008) domain|PF02877:Poly(ADP-ribose) polymerase, regulatory domain|PF00645:Poly(ADP-ribose) polymerase and DNA-Ligase Zn-finger region	WGR
Os02g0596000	278.088	814.233	-1.551	1.88e-06	9.77e-05	SULFURTRANSFERASE 1	2	23126925	23129898	-	1210	protein_coding	PF00581:Rhodanese-like domain	Rhodanese
Os10g0569400	289.569	45.635	2.667	1.91e-06	9.89e-05	RICE PATHOGEN-RELATED PROTEIN	10	22575212	22576531	+	631	protein_coding	-	-
Os08g0203600	171.609	412.917	-1.268	1.92e-06	9.91e-05	-	8	6032208	6039069	+	4149	protein_coding	-	-
Os05g0494200	2689.85	1034.04	1.379	1.97e-06	0.0001	ORYZACYSTATIN 2	5	24280518	24281730	-	1080	protein_coding	-	-
Os03g0781300	78.85	24.517	1.687	1.99e-06	0.0001	-	3	32393527	32394430	-	547	protein_coding	-	-
Os09g0568800	287.527	128.483	1.163	2.01e-06	0.0001	-	9	22701807	22703104	-	510	protein_coding	PF03297:S25 ribosomal protein	-
Os08g0489100	188.774	68.722	1.457	2.02e-06	0.0001	-	8	24167787	24169178	-	1392	protein_coding	PF00201:UDP-glucoronosyl and UDP-glucosyl transferase	UDPGT
Os05g0387700	32.445	102.494	-1.662	2.03e-06	0.0001	RECEPTOR-LIKE CYTOPLASMIC KINASE 186	5	18757319	18760229	+	2911	protein_coding	PF00069:Protein kinase domain	Pkinase
Os01g0752500	692.122	254.303	1.444	2.05e-06	0.0001	ETHYLENE RESPONSE FACTOR 92	1	31567786	31568709	+	924	protein_coding	PF00847:AP2 domain	AP2
Os01g0949700	78.273	18.914	2.05	2.07e-06	0.0001	TAU GLUTATHIONE S-TRANSFERASE 7	1	41839952	41841440	+	1146	protein_coding	PF13417:Glutathione S-transferase, N-terminal domain|PF00043:Glutathione S-transferase, C-terminal domain	GST_C
Os08g0170700	0.448	35.085	-6.204	2.14e-06	0.0001	-	8	4135126	4138360	-	2963	protein_coding	PF00931:NB-ARC domain	NB-ARC
Os07g0490700	42.444	112.032	-1.406	2.15e-06	0.0001	-	7	18250777	18252633	+	817	protein_coding	-	-
Os03g0675700	102.363	41.04	1.318	2.17e-06	0.0001	-	3	26733986	26736205	+	560	protein_coding	-	-
novel.912	15.543	0	6.359	2.19e-06	0.0001	-	4	10052952	10053713	+	762	-	- && - && -	-
Os02g0533800	402.074	146.663	1.455	2.28e-06	0.0001	-	2	19648496	19649478	-	761	protein_coding	-	-
Os07g0220333	14.745	0	6.276	2.29e-06	0.0001	-	7	6632645	6635326	+	1395	protein_coding	-	-
Os01g0660200	446.782	115.854	1.948	2.3e-06	0.0001	C10728, OsChib3a	1	26885484	26886719	+	1236	protein_coding	PF00704:Glycosyl hydrolases family 18	-
Os02g0628200	4.586	29.202	-2.68	2.31e-06	0.0001	-	2	25119080	25122933	+	1569	protein_coding	PF03151:Triose-phosphate Transporter family	-
Os05g0563300	79.565	29.568	1.426	2.31e-06	0.0001	-	5	28024635	28025384	-	750	protein_coding	-	-
Os08g0105800	73.296	148.612	-1.021	2.39e-06	0.0001	-	8	301708	304040	-	2301	protein_coding	PF00067:Cytochrome P450	p450
Os04g0406600	703.219	2114.42	-1.589	2.39e-06	0.0001	-	4	20169585	20171246	+	1662	protein_coding	PF00800:Prephenate dehydratase	-
novel.1328	26.731	1.015	4.698	2.44e-06	0.0001	-	7	2400254	2401003	+	554	-	- && - && -	-
Os08g0237000	1042.74	3379.02	-1.697	2.45e-06	0.0001	XYLOGLUCAN ENDOTRANSGLUCOSYDASE/HYDROLASE 17	8	8328017	8329241	+	1127	protein_coding	PF06955:Xyloglucan endo-transglycosylase (XET) C-terminus|PF00722:Glycosyl hydrolases family 16	-
Os02g0591000	77.817	272.62	-1.812	2.47e-06	0.0001	-	2	22836027	22838425	+	2201	protein_coding	-	-
Os10g0463800	278.691	129.957	1.102	2.54e-06	0.0001	FLOURY ENDOSPERM 7, floury endosperm7, floury-7, floury 7	10	17112008	17115350	-	1345	protein_coding	PF07063:Domain of unknown function (DUF1338)	-
Os04g0495400	68.067	143.783	-1.081	2.54e-06	0.0001	-	4	24766251	24769310	+	1864	protein_coding	PF03188:Eukaryotic cytochrome b561|PF03351:DOMON domain	Cytochrom_B561
Os05g0267900	40.989	102.644	-1.324	2.56e-06	0.0001	-	5	10720401	10723770	-	1686	protein_coding	-	-
Os01g0672800	137.433	312.337	-1.185	2.61e-06	0.0001	-	1	27631023	27633082	-	1675	protein_coding	PF07223:Protein of unknown function (DUF1421)	-
Os07g0467800	119.628	266.654	-1.153	2.74e-06	0.0001	-	7	16650494	16657191	+	2327	protein_coding	PF01529:DHHC palmitoyltransferase	-
Os08g0338000	172.122	343.758	-1.001	2.82e-06	0.0001	-	8	15199790	15201818	-	1661	protein_coding	-	-
Os03g0761200	23.219	2.418	3.271	2.92e-06	0.0001	-	3	31476241	31480062	-	1492	protein_coding	PF13857:Ankyrin repeats (many copies)|PF12847:Methyltransferase domain	-
Os08g0519600	7.642	43.189	-2.48	3.01e-06	0.0001	-	8	25817761	25823466	+	4424	protein_coding	-	-
Os02g0229400	114.743	37.661	1.608	3.03e-06	0.0001	TONOPLAST MONOSACCHARIDE TRANSPORTER 2	2	7273036	7278242	+	2932	protein_coding	PF00083:Sugar (and other) transporter	Sugar_tr
novel.233	123.857	37.69	1.718	3.06e-06	0.0001	-	10	15271474	15277519	+	4827	-	- && Q8L765.1 RecName: Full=BTB/POZ and MATH domain-containing protein 1; AltName: Full=Protein BTB-POZ AND MATH DOMAIN 1; Short=AtBPM1 && PF00651:BTB/POZ domain	BTB
Os05g0441500	839.719	2071.89	-1.303	3.13e-06	0.0001	-	5	21613630	21616111	+	1685	protein_coding	-	-
Os03g0366000	85.304	30.612	1.476	3.14e-06	0.0001	-	3	14298449	14301345	-	612	protein_coding	PF00166:Chaperonin 10 Kd subunit	-
Os08g0240500	0	12.714	-6.172	3.23e-06	0.0002	XYLOGLUCAN ENDOTRANSGLUCOSYDASE/HYDROLASE 4	8	8488370	8489782	+	690	protein_coding	PF00722:Glycosyl hydrolases family 16|PF06955:Xyloglucan endo-transglycosylase (XET) C-terminus	-
Os06g0698748	22.153	87.279	-1.977	3.34e-06	0.0002	-	6	29342111	29343842	+	1732	protein_coding	-	-
Os08g0234000	248.547	110.302	1.174	3.46e-06	0.0002	-	8	8153389	8155815	+	1083	protein_coding	PF00327:Ribosomal protein L30p/L7e|PF08079:Ribosomal L30 N-terminal domain	-
Os12g0439201	73.883	24.524	1.593	3.52e-06	0.0002	-	12	14540725	14541603	-	744	protein_coding	-	-
Os10g0317900	135.496	377.552	-1.48	3.67e-06	0.0002	P-450 75B4	10	8494248	8504235	+	2030	protein_coding	PF00067:Cytochrome P450	p450
Os03g0644600	75.698	8.231	3.2	3.73e-06	0.0002	-	3	24865500	24866379	-	880	protein_coding	PF05553:Cotton fibre expressed protein	-
Os03g0760500	167.287	460.261	-1.461	3.73e-06	0.0002	-	3	31453545	31455626	+	1905	protein_coding	PF00067:Cytochrome P450	p450
Os08g0384700	159.823	346.461	-1.117	3.8e-06	0.0002	-	8	18146416	18149369	-	1022	protein_coding	-	-
Os09g0555150	24.234	156.109	-2.689	3.84e-06	0.0002	-	9	22013784	22015249	+	1466	protein_coding	PF00685:Sulfotransferase domain	Sulfotransfer_1
Os06g0118600	302.496	150.94	1.002	3.87e-06	0.0002	-	6	1009683	1011303	+	1514	protein_coding	-	-
Os02g0647900	101.517	209.627	-1.043	3.9e-06	0.0002	-	2	26079797	26085467	+	1949	protein_coding	PF00171:Aldehyde dehydrogenase family	Aldedh
Os03g0153100	339.863	1046.63	-1.623	3.93e-06	0.0002	-	3	2934839	2943217	+	1237	protein_coding	PF01494:FAD binding domain	FAD_binding_3
Os04g0482300	213.971	674.996	-1.657	3.95e-06	0.0002	-	4	24115971	24118142	+	1555	protein_coding	PF02135:TAZ zinc finger|PF00651:BTB/POZ domain	zf-TAZ
Os02g0796900	135.187	36.213	1.898	4.03e-06	0.0002	-	2	33914149	33914434	+	174	protein_coding	-	-
Os01g0372100	11.179	50.697	-2.191	4.07e-06	0.0002	-	1	15328868	15332889	-	913	protein_coding	-	-
Os04g0679400	6.739	38.309	-2.513	4.1e-06	0.0002	-	4	34694367	34696099	-	1633	protein_coding	PF12481:Aluminium induced protein	-
Os02g0172850	25.349	0.337	6.104	4.11e-06	0.0002	-	2	3977836	3978633	-	798	protein_coding	-	-
Os01g0613800	135.573	55.654	1.286	4.21e-06	0.0002	-	1	24351308	24353345	-	1383	protein_coding	PF00112:Papain family cysteine protease|PF08246:Cathepsin propeptide inhibitor domain (I29)	Peptidase_C1
Os04g0278000	78.603	163.544	-1.054	4.24e-06	0.0002	-	4	11743893	11747090	+	2038	protein_coding	-	-
Os05g0169100	3629.14	1488.31	1.286	4.26e-06	0.0002	SG12	5	4142124	4144008	+	909	protein_coding	PF00252:Ribosomal protein L16p/L10e	-
Os09g0520700	401.782	196.722	1.031	4.38e-06	0.0002	RNA helicase 7	9	20342788	20347184	+	2422	protein_coding	PF00270:DEAD/DEAH box helicase|PF08152:GUCT (NUC152) domain|PF00271:Helicase conserved C-terminal domain	DEAD
novel.1398	438.743	212.261	1.048	4.4e-06	0.0002	-	7	4460465	4462647	-	926	-	- && P31674.2 RecName: Full=40S ribosomal protein S15 && PF00203:Ribosomal protein S19	-
Os03g0579300	72.027	25.771	1.48	4.51e-06	0.0002	-	3	21238864	21240807	-	621	protein_coding	PF01280:Ribosomal protein L19e	-
Os01g0106600	67.622	20.742	1.709	4.57e-06	0.0002	-	1	332667	333689	-	1023	protein_coding	-	-
Os03g0752800	236.047	60.905	1.954	4.59e-06	0.0002	MADS BOX GENE 14	3	31031753	31041563	-	2588	protein_coding	PF00319:SRF-type transcription factor (DNA-binding and dimerisation domain)|PF01486:K-box region	K-box
Os08g0531000	51.852	224.675	-2.119	4.61e-06	0.0002	NUCLEOTIDE PYROPHOSPHATASE/PHOSPHODIESTERASE 1	8	26439631	26445473	+	2232	protein_coding	PF16656:Purple acid Phosphatase, N-terminal domain|PF14008:Iron/zinc purple acid phosphatase-like protein C|PF00149:Calcineurin-like phosphoesterase	Metallophos
Os03g0341100	382.797	185.018	1.05	4.62e-06	0.0002	-	3	12715987	12718369	-	769	protein_coding	-	-
novel.899	20.266	62.887	-1.64	4.68e-06	0.0002	-	4	2968590	2970964	+	2375	-	- && - && -	-
Os09g0507800	672.472	304.271	1.144	4.72e-06	0.0002	Ribosomal protein L7a, Ribosomal protein L7a.e, Transcription factor surf-3	9	19683683	19685872	-	1055	protein_coding	PF01248:Ribosomal protein L7Ae/L30e/S12e/Gadd45 family	-
Os01g0197700	151.372	30.301	2.324	4.76e-06	0.0002	GRAIN NUMBER 1A	1	5270449	5275585	-	2147	protein_coding	PF09265:Cytokinin dehydrogenase 1, FAD and cytokinin binding|PF01565:FAD binding domain	FAD_binding_4
Os05g0477300	930.125	450.573	1.046	4.81e-06	0.0002	-	5	23483080	23485770	-	946	protein_coding	PF01283:Ribosomal protein S26e	-
Os03g0321900	100.683	44.607	1.173	4.97e-06	0.0002	-	3	11653146	11656600	+	2112	protein_coding	PF03099:Biotin/lipoate A/B protein ligase family	BPL_LipA_LipB
Os04g0477000	129.845	319.547	-1.301	5.09e-06	0.0002	-	4	23876327	23878830	+	2206	protein_coding	PF03000:NPH3 family	-
Os02g0118400	27.383	77.525	-1.504	5.14e-06	0.0002	STLP4	2	961519	965543	+	1889	protein_coding	PF00777:Glycosyltransferase family 29 (sialyltransferase)	Glyco_transf_29
Os01g0339600	37.433	98.498	-1.401	5.17e-06	0.0002	-	1	13344958	13348414	+	2522	protein_coding	-	-
Os06g0156501	1.77	27.394	-4.003	5.21e-06	0.0002	-	6	2888765	2889982	+	1218	protein_coding	-	-
Os02g0775400	78.629	168.807	-1.107	5.22e-06	0.0002	SKIP interacting protein 26, SKIPa-interacting protein 26, SKIPa-interacting protein 26	2	32730984	32740313	-	3315	protein_coding	-	-
Os03g0168200	301.502	113.307	1.413	5.26e-06	0.0002	-	3	3681100	3683235	+	1141	protein_coding	-	-
Os05g0247100	32.721	217.201	-2.732	5.39e-06	0.0002	drought-induced protein 3, Xylanase inhibitor protein 2	5	8902501	8903789	-	1289	protein_coding	-	-
Os01g0842400	16.028	136.686	-3.096	5.39e-06	0.0002	LACCASE 4	1	36165929	36168939	-	2067	protein_coding	PF00394:Multicopper oxidase|PF07732:Multicopper oxidase|PF07731:Multicopper oxidase	-
Os02g0774100	30.714	4.446	2.78	5.4e-06	0.0002	-	2	32684064	32686004	+	875	protein_coding	PF00085:Thioredoxin	-
Os11g0482000	737.56	367.94	1.003	5.72e-06	0.0002	-	11	16917810	16919756	-	884	protein_coding	PF00177:Ribosomal protein S7p/S5e	-
Os03g0724500	44.974	10.374	2.119	5.82e-06	0.0002	-	3	29448215	29450245	-	675	protein_coding	-	-
Os09g0470500	343.314	164.071	1.065	5.86e-06	0.0002	HOMEOBOX GENE 4	9	17903166	17904869	+	1461	protein_coding	PF00046:Homeobox domain|PF02183:Homeobox associated leucine zipper	HALZ
novel.1103	99.892	37.023	1.428	6.05e-06	0.0003	-	5	27948611	27950564	+	1858	-	- && - && -	-
Os12g0135051	88.542	217.605	-1.302	6.06e-06	0.0003	-	12	1722709	1724168	-	851	protein_coding	-	-
Os02g0614966	63.67	18.262	1.805	6.13e-06	0.0003	-	2	24293057	24296448	+	2152	protein_coding	-	-
Os11g0531700	174.297	58.802	1.566	6.17e-06	0.0003	-	11	19353108	19355768	+	1096	protein_coding	PF00293:NUDIX domain	NUDIX
Os04g0638300	165.332	350.852	-1.087	6.2e-06	0.0003	-	4	32450527	32451807	+	1281	protein_coding	-	-
Os05g0431700	86.919	27.877	1.643	6.23e-06	0.0003	-	5	21184600	21191740	-	2035	protein_coding	PF00854:POT family	-
Os08g0158200	539.166	258.956	1.059	6.25e-06	0.0003	-	8	3408278	3409968	-	1691	protein_coding	PF08031:Berberine and berberine like|PF01565:FAD binding domain	FAD_binding_4
Os07g0659300	315.895	102.735	1.619	6.26e-06	0.0003	-	7	27781056	27781992	+	937	protein_coding	PF14009:Domain of unknown function (DUF4228)	-
Os10g0563700	147.647	66.708	1.144	6.3e-06	0.0003	-	10	22258025	22260435	-	733	protein_coding	PF00334:Nucleoside diphosphate kinase	NDK
Os02g0534800	508.895	252.566	1.011	6.36e-06	0.0003	-	2	19710368	19713468	-	912	protein_coding	PF00411:Ribosomal protein S11	-
Os07g0438300	69.019	154.623	-1.163	6.56e-06	0.0003	-	7	14714988	14717844	-	1832	protein_coding	-	-
Os09g0248900	31.383	105.641	-1.745	6.56e-06	0.0003	-	9	3719068	3730935	-	3074	protein_coding	-	-
Os03g0400600	231.823	100.881	1.199	6.6e-06	0.0003	-	3	16246825	16247574	+	750	protein_coding	-	-
Os08g0463100	116.944	41.75	1.484	6.66e-06	0.0003	-	8	22721156	22721757	+	602	protein_coding	-	-
novel.1115	82.071	25.615	1.675	6.71e-06	0.0003	-	5	4801720	4803271	-	1552	-	- && - && -	-
Os10g0328600	19.357	0	6.676	6.79e-06	0.0003	-	10	9212944	9216458	-	2420	protein_coding	-	-
Os06g0126500	476.706	1304.38	-1.453	6.86e-06	0.0003	BCL-2-ASSOCIATED ATHANOGENE 3	6	1414221	1416298	+	1790	protein_coding	PF02179:BAG domain|PF00240:Ubiquitin family	ubiquitin
Os04g0655300	312.21	89.182	1.809	6.9e-06	0.0003	RECEPTOR-LIKE CYTOPLASMIC KINASE 168	4	33418637	33421199	+	2563	protein_coding	PF07714:Protein tyrosine kinase	Pkinase_Tyr
Os05g0126200	111.089	49.235	1.174	7.24e-06	0.0003	-	5	1497942	1499638	-	858	protein_coding	-	-
Os09g0107900	38.203	136.959	-1.844	7.35e-06	0.0003	-	9	751720	755193	+	1693	protein_coding	-	-
Os03g0388900	1905.07	4354.88	-1.193	7.39e-06	0.0003	Metacaspase 1	3	15530630	15532454	-	1510	protein_coding	PF00656:Caspase domain	Peptidase_C14
novel.1154	24.39	2.719	3.153	7.63e-06	0.0003	-	5	24227309	24228886	-	1482	-	- && - && -	-
Os11g0671100	10.783	62.297	-2.513	7.67e-06	0.0003	-	11	27116781	27117678	+	859	protein_coding	-	-
Os04g0229100	220.009	593.725	-1.432	7.74e-06	0.0003	CINNAMYL ALCOHOL DEHYDROGENASE 6	4	8637314	8639345	-	1376	protein_coding	PF00107:Zinc-binding dehydrogenase|PF08240:Alcohol dehydrogenase GroES-like domain	ADH_N
Os06g0268500	65.483	10.002	2.716	7.76e-06	0.0003	-	6	8935774	8939018	-	3075	protein_coding	PF00931:NB-ARC domain	NB-ARC
Os09g0427300	225.311	98.017	1.201	7.79e-06	0.0003	-	9	15521970	15523890	-	1732	protein_coding	-	-
Os04g0640700	8.135	63.947	-3.001	7.9e-06	0.0003	-	4	32589116	32595893	-	2819	protein_coding	PF14310:Fibronectin type III-like domain|PF01915:Glycosyl hydrolase family 3 C-terminal domain|PF00933:Glycosyl hydrolase family 3 N terminal domain	Glyco_hydro_3_C
Os06g0625500	279.186	135.785	1.038	7.93e-06	0.0003	PRXIIE-1	6	25214052	25215245	+	1194	protein_coding	PF08534:Redoxin	-
Os05g0210100	17.211	97.211	-2.511	8.01e-06	0.0003	GDSL ESTERASE/LIPASE PROTEIN 64	5	6824564	6827293	+	1551	protein_coding	PF00657:GDSL-like Lipase/Acylhydrolase	Lipase_GDSL
Os09g0361500	166.111	429.746	-1.374	8.06e-06	0.0003	isochorismate synthase 1	9	11810070	11815321	+	2171	protein_coding	-	-
Os08g0100200	20.14	83.816	-2.055	8.21e-06	0.0003	-	8	18289	24063	-	858	protein_coding	-	-
Os12g0441700	437.545	208.555	1.07	8.25e-06	0.0003	-	12	14754353	14757981	-	3629	protein_coding	-	-
novel.834	618.378	1303.8	-1.077	8.26e-06	0.0003	-	3	12366066	12367542	-	1477	-	- && - && -	-
Os02g0526000	141.765	309.272	-1.126	8.7e-06	0.0003	-	2	19225378	19235632	-	2193	protein_coding	PF07786:Protein of unknown function (DUF1624)	-
Os04g0243400	88.749	188.432	-1.084	8.84e-06	0.0003	-	4	9262698	9265370	-	1762	protein_coding	-	-
Os09g0274900	46.136	163.519	-1.828	9.15e-06	0.0004	-	9	5598755	5599840	+	590	protein_coding	-	-
Os04g0413600	325.246	134.538	1.275	9.24e-06	0.0004	-	4	20432529	20435754	-	709	protein_coding	PF00411:Ribosomal protein S11	-
Os10g0506900	787.421	1600.28	-1.023	9.35e-06	0.0004	-	10	19379767	19382017	+	2143	protein_coding	-	-
Os09g0524800	146.988	330.482	-1.17	9.49e-06	0.0004	BCL-2-ASSOCIATED ATHANOGENE 1	9	20494540	20496911	-	2079	protein_coding	-	-
Os03g0350300	195.898	64.2	1.611	9.57e-06	0.0004	brassinosteroid receptor kinase (BRI1)-interacting protein 102, BRI1-interacting protein 102, brassinosteroid receptor kinase-interacting protein 102	3	13133569	13137486	-	2144	protein_coding	PF08156:NOP5NT (NUC127) domain|PF01798:snoRNA binding domain, fibrillarin	-
Os01g0757500	276.43	122.907	1.171	9.61e-06	0.0004	-	1	31811367	31814552	-	908	protein_coding	PF04969:CS domain|PF09032:Siah interacting protein, N terminal	-
Os07g0691300	2424.14	5615.79	-1.212	9.95e-06	0.0004	-	7	29404417	29405293	+	877	protein_coding	PF07107:Wound-induced protein WI12	-
Os01g0382000	12.401	0	6.03	9.97e-06	0.0004	PATHOGENESIS-RELATED GENE 1B	1	15934495	15935317	+	823	protein_coding	PF00188:Cysteine-rich secretory protein family	SCP
Os09g0551600	401.82	1001.13	-1.318	1.02e-05	0.0004	-	9	21856873	21858935	+	840	protein_coding	PF00505:HMG (high mobility group) box	HMG_box
Os09g0491652	79.115	28.074	1.494	1.02e-05	0.0004	-	9	18955552	18956578	+	892	protein_coding	-	-
Os05g0524300	102.179	47.796	1.095	1.03e-05	0.0004	-	5	26101976	26106270	+	2072	protein_coding	PF00675:Insulinase (Peptidase family M16)|PF05193:Peptidase M16 inactive domain	-
Os01g0619900	194.269	440.89	-1.183	1.11e-05	0.0004	TRICHOMELESS 2	1	24696532	24697792	-	1261	protein_coding	-	-
Os11g0670900	296.107	142.818	1.051	1.15e-05	0.0004	-	11	27111943	27112811	+	869	protein_coding	-	-
Os10g0181200	110.223	252.38	-1.198	1.17e-05	0.0004	-	10	5577475	5586604	-	5414	protein_coding	PF13041:PPR repeat family	-
Os04g0188433	256.137	668.953	-1.387	1.17e-05	0.0004	-	4	5931193	5931871	-	564	protein_coding	-	-
novel.636	40.873	10.37	1.982	1.19e-05	0.0004	-	2	27039628	27041347	+	1720	-	- && - && -	-
Os05g0274900	244.861	114.782	1.092	1.2e-05	0.0004	-	5	11248540	11250013	+	615	protein_coding	PF00827:Ribosomal L15	-
Os11g0691280	311.431	116.1	1.425	1.25e-05	0.0005	RECEPTOR-LIKE CYTOPLASMIC KINASE 353	11	28142192	28148337	+	2097	protein_coding	PF07714:Protein tyrosine kinase|PF13947:Wall-associated receptor kinase galacturonan-binding	Pkinase_Tyr
Os01g0167100	172.75	348.428	-1.014	1.26e-05	0.0005	-	1	3431609	3433317	+	1450	protein_coding	-	-
Os12g0204100	51.822	12.281	2.072	1.29e-05	0.0005	NOD26 LIKE INTRINSIC PROTEIN 3;5	12	5436086	5439545	+	1388	protein_coding	PF00230:Major intrinsic protein	-
Os10g0540050	171.454	71.516	1.259	1.34e-05	0.0005	-	10	21055352	21056227	+	876	protein_coding	PF13639:Ring finger domain	-
Os02g0212500	45.26	11.426	1.992	1.34e-05	0.0005	-	2	6270314	6271547	+	686	protein_coding	-	-
Os09g0484200	261	111.509	1.229	1.4e-05	0.0005	-	9	18685679	18686832	+	1008	protein_coding	-	-
Os06g0681600	45.288	153.826	-1.768	1.41e-05	0.0005	class III peroxidase 89	6	28414034	28425443	+	3602	protein_coding	PF00141:Peroxidase	-
Os07g0116600	396.157	154.624	1.357	1.42e-05	0.0005	-	7	909597	911056	-	1368	protein_coding	PF00583:Acetyltransferase (GNAT) family	Acetyltransf_1
Os05g0556900	219.423	107.684	1.027	1.43e-05	0.0005	-	5	27695307	27697298	+	741	protein_coding	PF01247:Ribosomal protein L35Ae	-
Os11g0161700	190.157	87.36	1.122	1.43e-05	0.0005	-	11	3019562	3022357	+	1973	protein_coding	-	-
Os07g0539900	169.581	50.663	1.745	1.44e-05	0.0005	-	7	21280322	21282626	-	2062	protein_coding	PF00332:Glycosyl hydrolases family 17|PF07983:X8 domain	Glyco_hydro_17
Os11g0691500	186.149	28.023	2.733	1.45e-05	0.0005	-	11	28179078	28179995	+	918	protein_coding	PF07714:Protein tyrosine kinase	Pkinase_Tyr
Os01g0159800	53.925	13.18	2.036	1.45e-05	0.0005	basic helix-loop-helix protein 035	1	3129056	3130649	+	1473	protein_coding	-	-
Os04g0177000	5.067	34.668	-2.781	1.47e-05	0.0005	RECEPTOR-LIKE CYTOPLASMIC KINASE 132	4	5241446	5242569	-	1124	protein_coding	PF00069:Protein kinase domain	Pkinase
Os03g0132300	85.714	35.285	1.278	1.49e-05	0.0005	-	3	1836607	1839772	-	1530	protein_coding	PF03134:TB2/DP1, HVA22 family	TB2_DP1_HVA22
Os09g0442400	65.22	22.589	1.529	1.5e-05	0.0005	-	9	16444342	16447967	+	2308	protein_coding	-	-
Os01g0503400	278.749	696.698	-1.322	1.52e-05	0.0005	NATURAL RESISTANCE-ASSOCIATED MACROPHAGE PROTEIN 6	1	17454023	17464973	-	5657	protein_coding	PF01566:Natural resistance-associated macrophage protein	-
Os05g0552300	199.323	83.78	1.251	1.53e-05	0.0005	G-protein beta-subunit-like polypeptide, receptor for activated C kinase 1B	5	27459362	27461861	-	1409	protein_coding	PF00400:WD domain, G-beta repeat	WD40
novel.1543	0.498	18.331	-5.257	1.54e-05	0.0005	-	8	4133952	4134507	-	458	-	- && - && -	-
Os01g0584900	90.067	30.208	1.573	1.54e-05	0.0005	WRKY GENE 77	1	22731943	22733237	+	1091	protein_coding	PF03106:WRKY DNA -binding domain	WRKY
Os04g0293700	59.715	155.132	-1.379	1.54e-05	0.0005	-	4	12875227	12882818	+	1840	protein_coding	PF03004:Plant transposase (Ptta/En/Spm family)	-
Os12g0249900	34.592	2.767	3.652	1.54e-05	0.0005	RECEPTOR-LIKE CYTOPLASMIC KINASE 366	12	8407899	8417651	-	2438	protein_coding	PF00069:Protein kinase domain	Pkinase
Os08g0160500	260.335	715.018	-1.458	1.55e-05	0.0005	CELLULOSE SYNTHASE LIKE F6	8	3544377	3550660	-	4705	protein_coding	PF03552:Cellulose synthase	-
Os11g0154500	41.404	6.49	2.669	1.57e-05	0.0006	NAC DOMAIN-CONTAINING PROTEIN 17	11	2550551	2552963	+	2329	protein_coding	-	-
Os07g0670600	101.565	40.388	1.332	1.58e-05	0.0006	-	7	28352574	28354759	+	930	protein_coding	PF03657:Uncharacterised protein family (UPF0113)	-
Os03g0170600	1.064	19.243	-4.29	1.61e-05	0.0006	HOMEOBOX GENE 21	3	3784341	3785140	-	800	protein_coding	-	-
Os03g0215700	114.213	286.207	-1.326	1.61e-05	0.0006	MAP70.4	3	6079161	6084477	+	2232	protein_coding	PF07058:Microtubule-associated protein 70	-
Os01g0860800	109.843	228.739	-1.061	1.64e-05	0.0006	-	1	37269811	37274701	+	4162	protein_coding	-	-
Os03g0851000	97.933	37.694	1.376	1.65e-05	0.0006	Transcription factor BTF3b	3	35822112	35824355	+	944	protein_coding	PF01849:NAC domain	-
novel.1726	169.587	1517.29	-3.162	1.71e-05	0.0006	-	Syng_TIGR_047	12132	15936	+	2278	-	- && - && PF02517:CAAX protease self-immunity	-
Os05g0124000	149.854	16.298	3.204	1.71e-05	0.0006	OsSTA138	5	1348492	1354679	-	2152	protein_coding	-	-
Os09g0530000	1138.66	2559.42	-1.169	1.75e-05	0.0006	SULFURTRANSFERASE 4	9	20751729	20754647	+	1214	protein_coding	PF00581:Rhodanese-like domain	Rhodanese
Os06g0591400	273.895	61.161	2.162	1.78e-05	0.0006	-	6	23232535	23233439	+	774	protein_coding	-	-
Os06g0730200	198.061	657.608	-1.731	1.78e-05	0.0006	-	6	31118702	31120365	+	989	protein_coding	-	-
Os04g0121800	43.145	9.271	2.212	1.87e-05	0.0006	-	4	1320596	1321287	+	417	protein_coding	-	-
novel.58	89.767	26.495	1.761	1.89e-05	0.0006	-	1	21349690	21360041	+	4014	-	- && Q43207.1 RecName: Full=70 kDa peptidyl-prolyl isomerase; AltName: Full=Peptidyl-prolyl cis-trans isomerase; Short=PPIase; AltName: Full=Rotamase && PF00254:FKBP-type peptidyl-prolyl cis-trans isomerase	FKBP_C
Os04g0376000	433.508	197.085	1.138	1.94e-05	0.0007	-	4	18369364	18371131	-	577	protein_coding	PF00831:Ribosomal L29 protein	-
Os03g0230300	276.629	121.361	1.19	1.94e-05	0.0007	SRO protein 1c	3	6895178	6898348	+	1823	protein_coding	PF00644:Poly(ADP-ribose) polymerase catalytic domain|PF12174:RCD1-SRO-TAF4 (RST) plant domain	-
Os04g0168300	23.359	0	6.947	1.96e-05	0.0007	-	4	4689042	4689554	-	513	protein_coding	-	-
Os12g0516000	193.513	7.601	4.671	2e-05	0.0007	-	12	20045549	20046254	+	464	protein_coding	-	-
Os08g0248100	16.8	80.724	-2.272	2.01e-05	0.0007	-	8	9039735	9043242	+	3272	protein_coding	PF08263:Leucine rich repeat N-terminal domain|PF13855:Leucine rich repeat|PF07714:Protein tyrosine kinase	Pkinase_Tyr
Os01g0834500	210.658	87.136	1.273	2.04e-05	0.0007	-	1	35760071	35761608	-	747	protein_coding	PF00164:Ribosomal protein S12/S23	Ribosomal_S12
Os01g0511100	322.925	96.565	1.743	2.06e-05	0.0007	-	1	17990846	17993750	-	1030	protein_coding	PF00582:Universal stress protein family	Usp
Os10g0395000	107.199	33.493	1.681	2.09e-05	0.0007	RECEPTOR-LIKE CYTOPLASMIC KINASE 298	10	13219950	13226081	-	1408	protein_coding	PF07714:Protein tyrosine kinase	Pkinase_Tyr
Os04g0200700	3.611	35.973	-3.322	2.1e-05	0.0007	-	4	6869662	6872863	+	3083	protein_coding	-	-
Os02g0750500	108.723	49.748	1.129	2.13e-05	0.0007	-	2	31532128	31534872	-	1849	protein_coding	PF08241:Methyltransferase domain	Methyltransf_11
Os10g0142600	156.161	43.609	1.843	2.13e-05	0.0007	WALL-ASSOCIATED KINASE GENE 101	10	2594665	2596299	+	1635	protein_coding	PF00069:Protein kinase domain	Pkinase
Os01g0562600	6.883	34.944	-2.341	2.14e-05	0.0007	-	1	21392230	21393650	-	1421	protein_coding	PF03140:Plant protein of unknown function	-
novel.953	241.196	92.463	1.381	2.16e-05	0.0007	-	4	25670042	25671626	+	1585	-	- && - && -	-
Os09g0439200	298.516	1222.43	-2.034	2.2e-05	0.0007	TIFY GENE 10C	9	16273522	16275268	-	1178	protein_coding	PF09425:Divergent CCT motif|PF06200:tify domain	Zim
Os04g0252400	24.792	70.234	-1.497	2.21e-05	0.0007	-	4	9938870	9956327	-	3904	protein_coding	-	-
Os02g0528500	73.18	158.041	-1.115	2.24e-05	0.0007	-	2	19376511	19385890	+	2422	protein_coding	-	-
Os10g0450800	417.048	112.181	1.895	2.25e-05	0.0007	-	10	16426027	16426928	-	902	protein_coding	-	-
Os09g0503100	201.648	84.424	1.254	2.28e-05	0.0008	-	9	19468899	19471622	+	1217	protein_coding	PF13602:Zinc-binding dehydrogenase|PF08240:Alcohol dehydrogenase GroES-like domain	ADH_N
Os04g0370900	228.457	78.023	1.552	2.32e-05	0.0008	-	4	18042184	18049429	-	2558	protein_coding	PF00069:Protein kinase domain|PF13947:Wall-associated receptor kinase galacturonan-binding	Pkinase
Os03g0266900	263.924	122.3	1.111	2.39e-05	0.0008	17.3 KDA CLASS I HEAT SHOCK PROTEIN	3	8833718	8834470	-	753	protein_coding	PF00011:Hsp20/alpha crystallin family	-
Os12g0281600	49.342	138.751	-1.493	2.4e-05	0.0008	PYRICULARIA ORYZAE RESISTANCE 42	12	10624037	10635373	+	3915	protein_coding	PF00931:NB-ARC domain	NB-ARC
Os03g0197300	46.706	8.515	2.453	2.4e-05	0.0008	-	3	5116435	5119048	+	2129	protein_coding	PF00190:Cupin	-
Os08g0103000	1322.08	2718.4	-1.04	2.41e-05	0.0008	-	8	172099	179389	-	1830	protein_coding	-	-
Os02g0670700	98.291	209.088	-1.089	2.44e-05	0.0008	-	2	27237052	27241155	-	3324	protein_coding	PF13041:PPR repeat family	-
Os09g0482800	93.836	29.989	1.648	2.47e-05	0.0008	-	9	18618052	18618753	+	702	protein_coding	PF13499:EF-hand domain pair	-
Os07g0660100	28.378	4.454	2.669	2.48e-05	0.0008	-	7	27823831	27824495	-	665	protein_coding	-	-
Os01g0369700	351.182	80.461	2.126	2.49e-05	0.0008	PHI GLUTATHIONE S-TRANSFERASE 5	1	15170441	15171859	-	909	protein_coding	PF02798:Glutathione S-transferase, N-terminal domain|PF00043:Glutathione S-transferase, C-terminal domain	GST_C
Os01g0824600	473.401	203.322	1.22	2.51e-05	0.0008	CALCINEURIN B-LIKE PROTEIN-INTERACTING PROTEIN KINASE 11	1	35228913	35234373	+	4026	protein_coding	-	-
Os09g0284400	107.359	51.297	1.067	2.54e-05	0.0008	-	9	6246356	6249737	-	1152	protein_coding	PF01025:GrpE	-
Os04g0451700	18.251	84.567	-2.205	2.58e-05	0.0008	-	4	22530926	22531513	+	588	protein_coding	-	-
Os03g0370500	21.802	2.368	3.189	2.67e-05	0.0009	-	3	14545715	14547899	+	2185	protein_coding	PF01509:TruB family pseudouridylate synthase (N terminal domain)|PF08068:DKCLD (NUC011) domain|PF16198:tRNA pseudouridylate synthase B C-terminal domain|PF01472:PUA domain	-
Os06g0267900	194.427	409.962	-1.078	2.67e-05	0.0009	-	6	8913931	8917864	-	3826	protein_coding	-	-
Os04g0150300	36.42	3.72	3.283	2.67e-05	0.0009	-	4	3465253	3470075	+	2381	protein_coding	PF13968:Domain of unknown function (DUF4220)	-
novel.1393	503.681	2.06	7.934	2.7e-05	0.0009	-	7	2509026	2511753	-	2728	-	- && P52836.2 RecName: Full=Flavonol 3-sulfotransferase; Short=F3-ST && PF00685:Sulfotransferase domain	Sulfotransfer_1
Os06g0184866	112.577	433.855	-1.947	2.79e-05	0.0009	-	6	4266432	4270512	-	4081	protein_coding	-	-
Os12g0569700	465.992	1108.03	-1.249	2.84e-05	0.0009	23.7 KDA HEAT SHOCK PROTEIN	12	23442171	23447194	+	3649	protein_coding	-	-
Os10g0551401	103.431	28.028	1.884	2.85e-05	0.0009	-	10	21635603	21637934	+	2261	protein_coding	-	-
novel.1673	123.98	2.088	5.896	2.92e-05	0.0009	-	9	7773051	7777092	-	2307	-	- && - && -	-
Os01g0124100	22.718	3.409	2.731	2.92e-05	0.0009	BOWMAN-BIRK INHIBITOR 3-2	1	1345118	1346047	-	930	protein_coding	PF00228:Bowman-Birk serine protease inhibitor family	-
Os03g0367200	29.463	169.253	-2.529	2.97e-05	0.0009	P-450 75A11	3	14387290	14387596	+	307	protein_coding	-	-
Os10g0427900	109.275	219.573	-1.008	3e-05	0.0009	-	10	15220656	15223120	-	2465	protein_coding	-	-
Os06g0591200	48.914	4.48	3.451	3.01e-05	0.0009	-	6	23227138	23228388	+	837	protein_coding	-	-
Os08g0297800	0	12.191	-6.109	3.02e-05	0.0009	-	8	12066869	12068457	+	1315	protein_coding	PF00685:Sulfotransferase domain	Sulfotransfer_1
Os04g0665600	203.934	97.361	1.069	3.03e-05	0.0009	-	4	33972765	33975729	-	1957	protein_coding	PF14379:MYB-CC type transfactor, LHEQLE motif|PF00249:Myb-like DNA-binding domain	Myb_DNA-binding
Os03g0557900	6.044	31.494	-2.389	3.04e-05	0.0009	-	3	19742753	19746906	+	862	protein_coding	-	-
Os01g0731201	39.496	97.179	-1.308	3.09e-05	0.001	-	1	30516127	30517387	-	1261	protein_coding	-	-
Os01g0822800	69.121	18.644	1.892	3.16e-05	0.001	-	1	35121625	35122986	-	1293	protein_coding	PF13639:Ring finger domain	-
Os01g0885300	151.275	473.604	-1.647	3.16e-05	0.001	-	1	38454841	38460529	-	2592	protein_coding	-	-
Os09g0471500	657.016	273.494	1.265	3.19e-05	0.001	WALL-ASSOCIATED KINASE GENE 82	9	17968402	17971304	-	2603	protein_coding	-	-
Os04g0650800	309.821	142.463	1.122	3.23e-05	0.001	-	4	33167054	33169881	+	2114	protein_coding	PF02826:D-isomer specific 2-hydroxyacid dehydrogenase, NAD binding domain|PF01842:ACT domain|PF00389:D-isomer specific 2-hydroxyacid dehydrogenase, catalytic domain	2-Hacid_dh_C
Os02g0784900	147.433	63.777	1.206	3.25e-05	0.001	-	2	33321822	33322539	-	718	protein_coding	PF05899:Protein of unknown function (DUF861)	Cupin_3
Os05g0139100	66.701	367.96	-2.467	3.31e-05	0.001	PIL16	5	2246835	2248876	+	1793	protein_coding	PF00010:Helix-loop-helix DNA-binding domain	HLH
novel.130	21.184	2.738	2.952	3.31e-05	0.001	-	1	11546582	11549607	-	2065	-	- && P0C282.1 RecName: Full=Zinc finger A20 domain-containing stress-associated protein 18; Short=OsSAP18 && -	-
Os04g0389800	63.197	156.983	-1.311	3.33e-05	0.001	ALS2	4	19169130	19171314	+	2185	protein_coding	PF02775:Thiamine pyrophosphate enzyme, C-terminal TPP binding domain|PF00205:Thiamine pyrophosphate enzyme, central domain|PF02776:Thiamine pyrophosphate enzyme, N-terminal TPP binding domain	TPP_enzyme_N
Os12g0550600	441.751	942.323	-1.094	3.38e-05	0.001	conserved hypothetical protein	12	22283176	22284740	-	1102	protein_coding	PF14303:No apical meristem-associated C-terminal domain	-
Os01g0264400	119.361	45.332	1.397	3.38e-05	0.001	-	1	8986253	8987397	+	918	protein_coding	-	-
Os06g0571400	301.407	150.757	1	3.41e-05	0.001	ELONGATION FACTOR 1 GAMMA 2	6	22135785	22139442	-	1592	protein_coding	PF00043:Glutathione S-transferase, C-terminal domain|PF02798:Glutathione S-transferase, N-terminal domain|PF00647:Elongation factor 1 gamma, conserved domain	GST_N
Os11g0649300	130.643	56.983	1.195	3.42e-05	0.001	-	11	25877770	25882187	-	1576	protein_coding	PF12274:Protein of unknown function (DUF3615)	-
Os11g0233800	5.896	39.383	-2.711	3.44e-05	0.001	RECEPTOR-LIKE CYTOPLASMIC KINASE 320	11	7104264	7110745	+	4182	protein_coding	PF13855:Leucine rich repeat|PF00069:Protein kinase domain|PF08263:Leucine rich repeat N-terminal domain	Pkinase
Os04g0110500	5.628	29.255	-2.364	3.45e-05	0.001	-	4	613789	616346	-	2558	protein_coding	PF13041:PPR repeat family	-
Os05g0189900	9.603	88.728	-3.224	3.46e-05	0.001	-	5	5508436	5510290	-	1100	protein_coding	PF03767:HAD superfamily, subfamily IIIB (Acid phosphatase)	-
Os06g0505700	119.493	416.705	-1.806	3.47e-05	0.001	ARABINOGALACTAN PROTEIN 26	6	17984211	17986882	+	758	protein_coding	-	-
Os01g0165200	21.104	59.972	-1.516	3.51e-05	0.0011	-	1	3362001	3367658	-	2770	protein_coding	PF01344:Kelch motif|PF10539:Development and cell death domain	Kelch_1
novel.319	292.908	145.961	1.006	3.54e-05	0.0011	-	11	4680695	4683751	+	2178	-	- && Q84M94.1 RecName: Full=F-box/kelch-repeat protein At1g26930 && PF01344:Kelch motif	Kelch_1
Os12g0169600	4052.65	8574.47	-1.081	3.58e-05	0.0011	-	12	3542861	3544916	+	1546	protein_coding	PF00274:Fructose-bisphosphate aldolase class-I	-
Os12g0575200	37.598	9.982	1.911	3.58e-05	0.0011	-	12	23737238	23739742	+	576	protein_coding	-	-
Os06g0587900	54.79	16.867	1.705	3.61e-05	0.0011	-	6	23049660	23052133	-	2292	protein_coding	PF13855:Leucine rich repeat	-
Os04g0171600	0	12.235	-6.118	3.61e-05	0.0011	-	4	4869932	4872151	+	1792	protein_coding	PF00067:Cytochrome P450	p450
Os01g0824800	140.301	65.344	1.104	3.66e-05	0.0011	-	1	35243923	35246577	+	1489	protein_coding	-	-
Os04g0208200	10.627	88.234	-3.064	3.69e-05	0.0011	senescence-associated gene 12	4	7250381	7251823	+	1347	protein_coding	PF08246:Cathepsin propeptide inhibitor domain (I29)|PF00112:Papain family cysteine protease	Peptidase_C1
Os08g0173300	90.771	25.384	1.836	3.7e-05	0.0011	-	8	4290418	4291283	+	866	protein_coding	-	-
Os06g0157500	355.406	76.576	2.216	3.73e-05	0.0011	RICE FLOWERING-LOCUS T 1	6	2926823	2928474	+	866	protein_coding	PF01161:Phosphatidylethanolamine-binding protein	-
novel.1582	0.892	17.259	-4.2	3.73e-05	0.0011	-	8	18419973	18421078	-	1020	-	- && - && -	-
novel.1091	203.213	34.645	2.555	3.78e-05	0.0011	-	5	23425055	23426592	+	1440	-	- && - && -	-
novel.587	152.424	31.349	2.283	3.8e-05	0.0011	-	2	10489072	10497937	+	6129	-	- && Q7XA42.2 RecName: Full=Putative disease resistance protein RGA1; AltName: Full=RGA3-blb && PF00931:NB-ARC domain	NB-ARC
Os10g0575000	151.088	642.104	-2.088	3.84e-05	0.0011	basic helix-loop-helix protein 009	10	22857127	22859748	+	2622	protein_coding	PF14215:bHLH-MYC and R2R3-MYB transcription factors N-terminal|PF00010:Helix-loop-helix DNA-binding domain	HLH
Os09g0541000	1105.4	3569.7	-1.692	3.89e-05	0.0011	PLASMA MEMBRANE INTRINSIC PROTEIN 2;7	9	21310132	21311479	+	1247	protein_coding	PF00230:Major intrinsic protein	-
Os11g0704500	327.174	161.783	1.017	3.89e-05	0.0011	METALLOTHIONEIN I-1A	11	28827746	28828439	+	553	protein_coding	-	-
novel.1501	77.124	179.544	-1.222	3.96e-05	0.0012	-	8	14616404	14619814	+	3273	-	- && - && -	-
Os03g0278400	276.616	106.545	1.376	4.05e-05	0.0012	-	3	9455580	9458843	-	1886	protein_coding	-	-
Os02g0303500	40.595	105.124	-1.369	4.06e-05	0.0012	-	2	11798895	11799847	-	953	protein_coding	-	-
Os03g0633100	179.525	76.297	1.235	4.14e-05	0.0012	F-box protein 156	3	24189817	24190437	+	621	protein_coding	PF00646:F-box domain	F-box
novel.976	23.802	70.494	-1.556	4.15e-05	0.0012	-	4	1482556	1485713	-	2321	-	- && - && -	-
Os05g0417200	102.702	37.345	1.46	4.17e-05	0.0012	MRL7L	5	20438344	20440193	+	1450	protein_coding	-	-
Os11g0153900	96.805	44.741	1.113	4.17e-05	0.0012	RbH	11	2529744	2532592	+	1214	protein_coding	PF01351:Ribonuclease HII	-
Os08g0297500	44.412	105.848	-1.249	4.33e-05	0.0013	-	8	12043364	12045832	+	2469	protein_coding	-	-
Os03g0211800	240.432	554.955	-1.207	4.41e-05	0.0013	-	3	5829016	5835122	-	2700	protein_coding	PF01501:Glycosyl transferase family 8	Glyco_transf_8
Os03g0580200	127.642	41.027	1.638	4.47e-05	0.0013	-	3	21275422	21276198	-	777	protein_coding	-	-
Os12g0487500	9.896	0	5.701	4.55e-05	0.0013	-	12	18195150	18201565	+	922	protein_coding	-	-
Os07g0546700	428.657	202.959	1.079	4.58e-05	0.0013	-	7	21672642	21674132	-	490	protein_coding	-	-
novel.495	10.129	0	5.735	4.64e-05	0.0013	-	12	24569759	24572167	+	587	-	- && - && -	-
Os04g0445600	200.676	98.707	1.022	4.89e-05	0.0014	-	4	22212579	22214401	+	1823	protein_coding	PF13837:Myb/SANT-like DNA-binding domain	-
Os11g0697350	14.086	52.524	-1.914	4.9e-05	0.0014	-	11	28535546	28539827	-	993	protein_coding	-	-
Os01g0160800	47.106	11.597	2.014	4.94e-05	0.0014	-	1	3189117	3190330	-	1214	protein_coding	PF00161:Ribosome inactivating protein	-
Os12g0579450	38.285	5.909	2.706	4.97e-05	0.0014	-	12	23983517	23992683	-	943	protein_coding	-	-
Os06g0238200	166.049	60.852	1.448	4.99e-05	0.0014	plant U-box-containing protein 19, U-box protein 19	6	7186601	7188076	+	1476	protein_coding	PF04564:U-box domain	U-box
Os06g0334100	127.282	290.19	-1.19	5.07e-05	0.0014	-	6	13280827	13284499	+	3156	protein_coding	-	-
Os04g0634800	70.13	25.807	1.443	5.07e-05	0.0014	-	4	32294993	32295517	+	525	protein_coding	-	-
Os02g0255700	906.389	1900.82	-1.069	5.1e-05	0.0014	FLO2-LIKE1	2	8810104	8820960	-	2784	protein_coding	PF15044:Mitochondrial function, CLU-N-term	-
Os07g0524900	90.289	182.588	-1.015	5.1e-05	0.0014	-	7	20365632	20367832	-	1498	protein_coding	PF00892:EamA-like transporter family	DUF6
Os07g0119100	66.275	18.899	1.812	5.26e-05	0.0015	-	7	1023878	1026370	+	483	protein_coding	-	-
Os04g0572700	196.178	420.865	-1.103	5.26e-05	0.0015	OsWD40-107	4	28849207	28852782	+	1944	protein_coding	-	-
Os07g0656300	35.29	10.284	1.777	5.32e-05	0.0015	-	7	27619014	27620570	-	717	protein_coding	-	-
Os11g0513500	22.821	4.117	2.474	5.32e-05	0.0015	-	11	18358013	18360301	+	624	protein_coding	-	-
Os02g0833100	62.105	129.033	-1.06	5.33e-05	0.0015	FRD3-like protein 3	2	35825448	35831318	+	2998	protein_coding	-	-
Os07g0178800	5741.86	2229	1.365	5.52e-05	0.0015	-	7	4145912	4146853	+	847	protein_coding	PF00504:Chlorophyll A-B binding protein	-
Os12g0520200	2.939	19.284	-2.736	5.59e-05	0.0015	Phenylalanine ammonia-lyase 03, Tyrosine Aminomutase 1	12	20292893	20295400	+	2352	protein_coding	PF00221:Aromatic amino acid lyase	-
Os05g0460000	4567.27	2092.9	1.126	5.6e-05	0.0015	CYTOSOLIC HEAT SHOCK PROTEIN 70-1	5	22599462	22602556	-	2295	protein_coding	PF00012:Hsp70 protein	HSP70
Os09g0463232	22.601	62.292	-1.467	5.61e-05	0.0015	-	9	17533362	17536199	-	2783	protein_coding	-	-
Os09g0442300	3048.14	1368.35	1.156	5.65e-05	0.0015	-	9	16439142	16443578	+	1484	protein_coding	PF00112:Papain family cysteine protease|PF08246:Cathepsin propeptide inhibitor domain (I29)	Peptidase_C1
Os04g0347400	4.605	23.057	-2.336	5.69e-05	0.0016	-	4	16530274	16533639	+	1249	protein_coding	-	-
Os02g0615500	203.791	83.73	1.282	5.71e-05	0.0016	-	2	24327114	24331291	+	3439	protein_coding	PF13855:Leucine rich repeat|PF08263:Leucine rich repeat N-terminal domain|PF00069:Protein kinase domain	Pkinase
Os01g0524700	700.147	312.78	1.163	5.78e-05	0.0016	-	1	18763270	18774476	+	3541	protein_coding	-	-
Os11g0439600	43.149	158.641	-1.884	6.23e-05	0.0017	-	11	14390405	14398122	-	1690	protein_coding	PF01150:GDA1/CD39 (nucleoside phosphatase) family	-
Os03g0797400	155.039	567.798	-1.872	6.25e-05	0.0017	indole-3-glycerol phosphate lyase	3	33214544	33217418	-	1371	protein_coding	PF00290:Tryptophan synthase alpha chain	-
novel.1677	44.421	5.192	3.103	6.27e-05	0.0017	-	9	11051141	11070544	-	6988	-	- && Q9FZB1.1 RecName: Full=Probable LRR receptor-like serine/threonine-protein kinase At1g51880; Flags: Precursor && PF07714:Protein tyrosine kinase	Pkinase_Tyr
novel.317	18.33	0.337	5.638	6.34e-05	0.0017	-	11	2685105	2687825	+	1159	-	- && - && -	-
Os04g0510700	66.774	27.138	1.298	6.35e-05	0.0017	-	4	25551194	25553800	-	1506	protein_coding	-	-
Os03g0855500	75.185	32.552	1.206	6.48e-05	0.0017	F-box protein 177	3	36073172	36074304	+	1133	protein_coding	PF03478:Protein of unknown function (DUF295)|PF00646:F-box domain	DUF295
Os02g0213450	32.883	74.884	-1.182	6.61e-05	0.0018	-	2	6342439	6345001	+	537	protein_coding	-	-
Os01g0803300	12.502	52.428	-2.089	6.67e-05	0.0018	-	1	34043179	34044975	-	1308	protein_coding	PF00892:EamA-like transporter family	DUF6
Os05g0130300	556.475	198.764	1.485	6.7e-05	0.0018	-	5	1781532	1782890	+	880	protein_coding	-	-
Os02g0522800	101.722	237.767	-1.229	6.77e-05	0.0018	-	2	19067338	19072348	+	3603	protein_coding	-	-
Os09g0376900	284.079	122.53	1.213	6.77e-05	0.0018	HIGH-AFFINITY POTASSIUM(K+) TRANSPORTER 23	9	12662824	12667523	-	4087	protein_coding	PF02705:K+ potassium transporter	K_trans
Os01g0581300	961.094	1947.93	-1.02	6.86e-05	0.0018	e-ionone-forming lycopene cyclase, lycopene e-cyclase, epsilon-ionone-forming lycopene cyclase, lycopene epsilon-cyclase	1	22535013	22538645	+	1861	protein_coding	PF05834:Lycopene cyclase protein	-
Os06g0264650	107.175	42.15	1.342	6.9e-05	0.0018	-	6	8744339	8744814	+	476	protein_coding	PF00708:Acylphosphatase	-
Os01g0836600	53.49	125.155	-1.226	7e-05	0.0018	ABC TRANSPORTER G FAMILY MEMBER 3	1	35861267	35863888	+	2622	protein_coding	PF01061:ABC-2 type transporter|PF00005:ABC transporter	ABC2_membrane
Os01g0585200	10.691	0	5.808	7.04e-05	0.0019	-	1	22747354	22748143	+	790	protein_coding	-	-
Os04g0623500	35.599	80.457	-1.177	7.06e-05	0.0019	GLYCOLATE OXIDASE 3	4	31688721	31692502	+	1445	protein_coding	PF01070:FMN-dependent dehydrogenase	FMN_dh
Os03g0197175	56.263	8.833	2.669	7.1e-05	0.0019	-	3	5112590	5113777	-	1188	protein_coding	PF00083:Sugar (and other) transporter	Sugar_tr
Os11g0698567	24.992	104.308	-2.074	7.16e-05	0.0019	-	11	28579789	28584012	-	994	protein_coding	-	-
Os05g0101600	73.406	153.833	-1.07	7.26e-05	0.0019	-	5	101403	104149	-	2012	protein_coding	PF00067:Cytochrome P450	p450
Os09g0344700	120.936	49.973	1.272	7.28e-05	0.0019	-	9	10751518	10752279	+	762	protein_coding	-	-
novel.746	65.469	24.783	1.402	7.34e-05	0.0019	-	3	6465947	6467745	+	1723	-	- && Q9FMR3.1 RecName: Full=NAC domain-containing protein 90; Short=ANAC090 && PF02365:No apical meristem (NAM) protein	NAM
Os05g0421900	86.227	35.295	1.289	7.41e-05	0.0019	GIBBERELLIN 20-OXIDASE 4	5	20685488	20692048	-	1227	protein_coding	PF14226:non-haem dioxygenase in morphine synthesis N-terminal|PF03171:2OG-Fe(II) oxygenase superfamily	2OG-FeII_Oxy
Os09g0539200	53.833	19.23	1.488	7.42e-05	0.0019	BETA-GALACTOSIDASE 11	9	21230192	21235993	+	2999	protein_coding	-	-
Os03g0794700	333.155	165.695	1.007	7.43e-05	0.0019	-	3	33045524	33047408	-	1013	protein_coding	PF00416:Ribosomal protein S13/S18	-
Os01g0872400	71.018	24.802	1.514	7.51e-05	0.0019	-	1	37830130	37832381	+	2252	protein_coding	-	-
Os08g0112700	488.284	231.271	1.078	7.53e-05	0.0019	MADS BOX GENE 26	8	679358	681703	+	1162	protein_coding	PF01486:K-box region|PF00319:SRF-type transcription factor (DNA-binding and dimerisation domain)	SRF-TF
Os06g0710900	118.422	37.285	1.667	7.56e-05	0.0019	-	6	30064110	30065313	-	1204	protein_coding	-	-
Os08g0155400	177.238	356.494	-1.01	7.69e-05	0.002	nitrate transporter 1.1A	8	3182341	3190117	-	4402	protein_coding	PF00854:POT family	-
Os08g0337100	29.354	71.464	-1.284	7.71e-05	0.002	-	8	15106952	15109324	+	1881	protein_coding	-	-
Os03g0690500	324.45	153.054	1.082	7.88e-05	0.002	-	3	27580909	27582211	-	1303	protein_coding	PF14226:non-haem dioxygenase in morphine synthesis N-terminal|PF03171:2OG-Fe(II) oxygenase superfamily	2OG-FeII_Oxy
Os04g0525100	75.703	264.966	-1.807	7.92e-05	0.002	-	4	26260577	26262268	-	1692	protein_coding	PF00201:UDP-glucoronosyl and UDP-glucosyl transferase	UDPGT
Os06g0158600	130.825	64.394	1.02	7.96e-05	0.002	-	6	2992144	2995594	-	1121	protein_coding	PF04900:Fcf1	-
Os12g0123700	605.591	261.828	1.21	7.97e-05	0.002	NAC DOMAIN-CONTAINING PROTEIN 131	12	1139026	1141362	+	1945	protein_coding	PF02365:No apical meristem (NAM) protein	NAM
Os05g0166300	54.1	15.404	1.814	7.99e-05	0.002	-	5	3956610	3959179	-	2570	protein_coding	PF00954:S-locus glycoprotein domain|PF00069:Protein kinase domain|PF08276:PAN-like domain|PF01453:D-mannose binding lectin	Pkinase
Os09g0532800	214.657	523.459	-1.288	8.07e-05	0.002	-	9	20905466	20908479	+	2827	protein_coding	-	-
Os04g0350700	2.44	26.714	-3.467	8.13e-05	0.0021	AWN1	4	16731738	16735336	-	1613	protein_coding	-	-
Os05g0407100	801.077	280.925	1.512	8.21e-05	0.0021	-	5	19837789	19838522	+	468	protein_coding	PF04419:4F5 protein family	-
Os10g0168900	3.64	21.989	-2.608	8.27e-05	0.0021	-	10	4744350	4747440	+	1731	protein_coding	-	-
Os04g0514800	44.049	93.679	-1.094	8.36e-05	0.0021	-	4	25727506	25731629	-	1795	protein_coding	PF00069:Protein kinase domain	Pkinase
Os07g0565100	54.344	4.42	3.617	8.4e-05	0.0021	-	7	22657270	22659266	-	755	protein_coding	PF16205:Ribosomal_S17 N-terminal|PF00366:Ribosomal protein S17	-
Os01g0944900	57.67	23.426	1.302	8.43e-05	0.0021	beta-1, 3-glucanase 2	1	41539758	41540817	-	1060	protein_coding	PF00332:Glycosyl hydrolases family 17	Glyco_hydro_17
Os11g0111000	87.139	38.011	1.193	8.45e-05	0.0021	-	11	532998	534481	-	1484	protein_coding	-	-
Os07g0516300	2458.49	1144.77	1.103	8.49e-05	0.0021	-	7	19887349	19888283	-	935	protein_coding	PF04520:Senescence regulator	-
Os01g0801100	91.582	39.726	1.208	8.5e-05	0.0021	-	1	33926609	33929782	+	1355	protein_coding	PF03372:Endonuclease/Exonuclease/phosphatase family	Exo_endo_phos
Os02g0186700	36.2	10.37	1.81	8.54e-05	0.0021	-	2	4820585	4822603	+	960	protein_coding	-	-
Os06g0506150	51.289	135.225	-1.397	8.75e-05	0.0022	-	6	18002577	18008223	+	4276	protein_coding	-	-
Os06g0526800	13.443	43.001	-1.691	8.75e-05	0.0022	protein phosphatase 2C56, protein phosphatase 2C 56, protein phosphatase 87	6	19531822	19541910	-	1059	protein_coding	PF00481:Protein phosphatase 2C	PP2C
Os03g0332100	47.127	148.162	-1.658	8.83e-05	0.0022	P-450 714B2	3	12235398	12249872	-	1763	protein_coding	PF00067:Cytochrome P450	p450
Os05g0479475	80.265	37.57	1.096	8.85e-05	0.0022	-	5	23579212	23579928	-	717	protein_coding	-	-
Os04g0352400	389.442	174.061	1.163	8.95e-05	0.0022	FK506 binding protein 62b, FK506 binding protein 65	4	16813905	16817974	-	2161	protein_coding	PF13414:TPR repeat|PF00254:FKBP-type peptidyl-prolyl cis-trans isomerase	FKBP_C
Os07g0689600	24.811	97.948	-1.982	8.97e-05	0.0022	NICOTIANAMINE SYNTHASE 3	7	29323098	29324607	+	1510	protein_coding	PF03059:Nicotianamine synthase protein	-
Os03g0197800	183.234	87.942	1.058	9.1e-05	0.0022	indeterminate domain 1	3	5134409	5137441	+	2186	protein_coding	-	-
Os08g0529100	111.223	39.146	1.509	9.35e-05	0.0023	-	8	26342353	26344538	+	1063	protein_coding	PF00227:Proteasome subunit	Proteasome
Os06g0127200	77.394	30.772	1.33	9.4e-05	0.0023	-	6	1438381	1445164	-	2019	protein_coding	-	-
Os03g0250200	21.036	61.006	-1.542	9.55e-05	0.0023	-	3	7929012	7933985	-	3717	protein_coding	PF03134:TB2/DP1, HVA22 family	TB2_DP1_HVA22
Os05g0102000	1109.08	4011.2	-1.855	9.58e-05	0.0023	JASMONIC ACID CARBOXYL METHYLTRANSFERASE 1	5	116433	118268	-	1836	protein_coding	PF03492:SAM dependent carboxyl methyltransferase	-
Os05g0138000	0.946	15.818	-4.054	9.66e-05	0.0024	-	5	2212891	2213608	+	718	protein_coding	-	-
Os04g0369100	22.746	2.036	3.474	9.8e-05	0.0024	RECEPTOR-LIKE CYTOPLASMIC KINASE 145	4	17929442	17940263	+	1731	protein_coding	PF01419:Jacalin-like lectin domain	-
Os01g0829000	44.952	13.703	1.715	9.87e-05	0.0024	MRL7	1	35477420	35479511	+	1385	protein_coding	-	-
Os02g0322400	25.127	92.787	-1.89	9.88e-05	0.0024	-	2	12893632	12894978	+	1347	protein_coding	PF00069:Protein kinase domain	Pkinase
novel.499	75.353	33.759	1.157	0.0001	0.0024	-	12	26424309	26425132	+	824	-	- && Q8RX29.1 RecName: Full=RING-H2 finger protein ATL70; AltName: Full=RING-type E3 ubiquitin transferase ATL70 && PF13639:Ring finger domain	-
Os04g0500200	23.473	2.387	3.29	0.0001	0.0024	-	4	24971453	24972346	-	480	protein_coding	-	-
Os02g0453800	84.852	179.947	-1.081	0.0001	0.0024	-	2	15000091	15003092	-	3002	protein_coding	-	-
Os10g0208500	161.027	361.347	-1.166	0.0001	0.0024	-	10	7685223	7696842	+	7854	protein_coding	-	-
Os01g0170600	2528.03	983.431	1.362	0.0001	0.0024	-	1	3645508	3650691	+	2806	protein_coding	-	-
Os01g0117300	38.156	6.516	2.553	0.0001	0.0025	RECEPTOR-LIKE CYTOPLASMIC KINASE 17	1	979238	980546	+	1309	protein_coding	PF00069:Protein kinase domain	Pkinase
Os09g0482640	69.479	18.014	1.95	0.0001	0.0025	WALL-ASSOCIATED KINASE GENE 87	9	18550671	18553851	+	3071	protein_coding	-	-
Os01g0959750	182.878	77.472	1.24	0.0001	0.0025	-	1	42301803	42302292	+	490	protein_coding	-	-
Os09g0548300	192.03	92.668	1.052	0.0001	0.0025	-	9	21681127	21687492	+	2361	protein_coding	PF01554:MatE	MatE
Os07g0221300	47.744	111.229	-1.224	0.0001	0.0025	-	7	6695014	6698622	-	1931	protein_coding	-	-
Os01g0124200	7.97	35.236	-2.152	0.0001	0.0026	BOWMAN-BIRK INHIBITOR 3-1	1	1347665	1348723	-	1059	protein_coding	PF00228:Bowman-Birk serine protease inhibitor family	-
Os03g0724700	138.827	61.911	1.167	0.0001	0.0026	-	3	29454977	29457859	+	2340	protein_coding	-	-
Os01g0929500	135.8	67.565	1.008	0.0001	0.0026	-	1	40794124	40796977	-	2260	protein_coding	PF00106:short chain dehydrogenase	adh_short
Os08g0528601	95.884	42.711	1.166	0.0001	0.0026	-	8	26312545	26313758	-	496	protein_coding	-	-
Os12g0291000	100.445	315.97	-1.651	0.0001	0.0026	-	12	11242571	11259839	+	6156	protein_coding	PF00476:DNA polymerase family A|PF00271:Helicase conserved C-terminal domain|PF00270:DEAD/DEAH box helicase	DEAD
Os01g0926700	119.984	269.447	-1.17	0.0001	0.0027	rice ortholog of Arabidopsis IRX10, IRREGULAR XYLEM10	1	40633318	40634763	-	923	protein_coding	PF03016:Exostosin family	-
Os11g0544800	71.923	146.697	-1.032	0.0001	0.0027	GLUTAMYL-TRNA(GLN) AMIDOTRANSFERASE B SUBUNIT	11	20030056	20034630	-	1962	protein_coding	PF02637:GatB domain|PF02934:GatB/GatE catalytic domain	-
Os03g0717000	268.888	651.512	-1.277	0.0001	0.0027	TRANSMEMBRANE KINASE	3	29015980	29020045	-	2954	protein_coding	PF07714:Protein tyrosine kinase	Pkinase_Tyr
Os02g0199200	30.025	6.845	2.132	0.0001	0.0027	-	2	5566073	5567620	+	1548	protein_coding	PF00931:NB-ARC domain	NB-ARC
Os10g0521000	159.529	46.412	1.784	0.0001	0.0027	TREHALASE 1	10	20154610	20159181	-	1986	protein_coding	PF01204:Trehalase	-
Os07g0131001	60.601	10.627	2.513	0.0001	0.0027	-	7	1626738	1628731	+	1994	protein_coding	PF00069:Protein kinase domain|PF00139:Legume lectin domain	Pkinase
Os08g0105901	2.065	21.826	-3.371	0.0001	0.0027	-	8	307962	308998	-	1037	protein_coding	PF00067:Cytochrome P450	p450
Os01g0250600	133.635	65.783	1.022	0.0001	0.0027	-	1	8269588	8272570	+	891	protein_coding	-	-
Os02g0130900	122.278	56.085	1.127	0.0001	0.0027	-	2	1603372	1607211	+	2165	protein_coding	PF09814:HECT-like Ubiquitin-conjugating enzyme (E2)-binding	-
Os03g0664800	37.555	12.415	1.601	0.0001	0.0027	-	3	26119970	26120830	+	861	protein_coding	PF13302:Acetyltransferase (GNAT) domain	-
Os08g0434566	29.95	100.202	-1.737	0.0001	0.0027	-	8	21080207	21085066	-	4860	protein_coding	PF00535:Glycosyl transferase family 2	Glycos_transf_2
Os09g0128400	11.028	40.119	-1.853	0.0001	0.0028	-	9	2181578	2187453	-	2320	protein_coding	-	-
ENSRNA049464568	0.929	17.439	-4.203	0.0001	0.0028	snoZ194	12	23444503	23444606	+	104	snoRNA	-	-
novel.1118	22.584	3.111	2.863	0.0001	0.0028	-	5	8465998	8469946	-	1823	-	- && - && -	-
Os06g0557400	35.82	77.856	-1.121	0.0001	0.0028	-	6	21272920	21274683	-	1764	protein_coding	PF08263:Leucine rich repeat N-terminal domain	LRRNT_2
Os08g0277200	283.07	121.86	1.216	0.0001	0.0028	-	8	10718581	10720791	+	1420	protein_coding	PF01370:NAD dependent epimerase/dehydratase family	Epimerase
Os08g0378000	182.73	545.403	-1.577	0.0001	0.0028	-	8	17766039	17770910	+	4872	protein_coding	-	-
Os06g0191800	76.061	31.262	1.285	0.0001	0.0028	-	6	4633666	4635469	-	1722	protein_coding	PF00067:Cytochrome P450	p450
Os03g0296300	92.991	46.463	1.003	0.0001	0.0029	-	3	10368893	10372593	-	1211	protein_coding	PF02466:Tim17/Tim22/Tim23/Pmp24 family	-
Os04g0674700	44.39	13.794	1.691	0.0001	0.0029	-	4	34444832	34446814	-	1897	protein_coding	PF13193:AMP-binding enzyme C-terminal domain|PF00501:AMP-binding enzyme	AMP-binding
Os06g0131700	37.721	93.794	-1.317	0.0001	0.0029	NAC domain-containing protein 007, NAC domain-containing protein 7, SECONDARY WALL ASSOCIATED NAC DOMAIN PROTEIN 1, SECONDARY WALL NAC DOMAIN PROTEIN 1, secondary wall NAC transcription factor 1, secondary wall-associated NAC 1, no apical meristem	6	1699521	1702611	-	1774	protein_coding	PF02365:No apical meristem (NAM) protein	NAM
Os06g0539400	4.493	30.624	-2.796	0.0001	0.003	cationic amino acid transporter 6	6	20251679	20253928	+	2250	protein_coding	PF13520:Amino acid permease|PF13906:C-terminus of AA_permease	-
Os08g0240000	0.224	11.7	-5.33	0.0001	0.003	-	8	8472521	8475589	-	1234	protein_coding	PF00685:Sulfotransferase domain	Sulfotransfer_1
Os07g0486700	1.136	14.756	-3.648	0.0001	0.003	-	7	17945712	17947351	+	1479	protein_coding	PF00201:UDP-glucoronosyl and UDP-glucosyl transferase	UDPGT
novel.122	86.208	30.816	1.489	0.0001	0.003	-	1	7485800	7492246	-	938	-	- && - && -	-
Os05g0494700	43.847	15.454	1.506	0.0001	0.003	-	5	24298176	24298999	+	824	protein_coding	-	-
Os08g0520600	151.55	42.241	1.844	0.0001	0.003	-	8	25888333	25889040	-	708	protein_coding	-	-
Os11g0482901	107.204	488.328	-2.187	0.0001	0.0031	-	11	16985402	16987473	-	2072	protein_coding	PF00067:Cytochrome P450	p450
Os11g0665600	129.909	41.424	1.649	0.0001	0.0031	-	11	26831964	26832713	-	666	protein_coding	-	-
Os12g0623600	332.245	161.31	1.042	0.0001	0.0031	-	12	26629926	26632504	-	1471	protein_coding	PF07847:Protein of unknown function (DUF1637)	-
novel.1486	13.365	51.412	-1.952	0.0001	0.0031	-	8	8971397	8977303	+	896	-	- && - && -	-
Os11g0707900	32.614	90.823	-1.481	0.0001	0.0031	-	11	28965325	28967139	-	1815	protein_coding	PF05340:Protein of unknown function (DUF740)	-
Os11g0145200	30.374	114.577	-1.913	0.0001	0.0031	-	11	2067852	2069428	-	1577	protein_coding	PF00201:UDP-glucoronosyl and UDP-glucosyl transferase	UDPGT
Os02g0744650	61.662	144.115	-1.223	0.0001	0.0031	-	2	31229002	31231570	-	1206	protein_coding	PF13641:Glycosyltransferase like family 2	-
novel.45	42.96	88.75	-1.043	0.0001	0.0031	-	1	18582417	18584390	+	998	-	- && - && -	-
Os08g0106000	4.79	27.925	-2.545	0.0001	0.0031	-	8	308997	309927	+	786	protein_coding	PF00067:Cytochrome P450	p450
ENSRNA049468923	33.764	3.486	3.285	0.0001	0.0031	MIR169_2	8	26807346	26807473	+	128	pre_miRNA	-	-
Os04g0495300	85.353	33.615	1.339	0.0001	0.0031	-	4	24761107	24761706	+	600	protein_coding	-	-
Os06g0281300	0	8.549	-5.6	0.0001	0.0032	-	6	9830473	9832981	-	2509	protein_coding	PF00891:O-methyltransferase	-
Os08g0546300	16.869	1.689	3.299	0.0001	0.0032	ANTHER SPECIFIC PROTEIN 4	8	27364165	27364816	+	568	protein_coding	-	-
Os10g0504200	36.435	11.022	1.727	0.0001	0.0032	-	10	19255699	19258146	-	946	protein_coding	PF03188:Eukaryotic cytochrome b561	Cytochrom_B561
Os03g0852500	73.488	29.565	1.317	0.0001	0.0032	-	3	35897331	35899388	-	828	protein_coding	-	-
Os10g0548400	93.181	34.499	1.429	0.0001	0.0032	-	10	21459864	21460642	+	779	protein_coding	-	-
Os03g0124500	59.449	126.093	-1.087	0.0001	0.0033	-	3	1419786	1420939	+	1035	protein_coding	-	-
Os11g0168200	435.194	192.882	1.175	0.0001	0.0033	RIBOSOMAL PROTEIN L3B	11	3294155	3297022	+	1483	protein_coding	PF00297:Ribosomal protein L3	-
Os01g0619800	67.686	159.476	-1.242	0.0002	0.0033	-	1	24691392	24696311	+	1679	protein_coding	-	-
Os11g0532200	90.791	33.93	1.423	0.0002	0.0033	-	11	19362542	19366130	+	1113	protein_coding	-	-
Os01g0611100	36.412	12.358	1.554	0.0002	0.0034	OsRAN1, RAN1	1	24187312	24189794	+	949	protein_coding	PF00071:Ras family	Ras
Os05g0140300	289.458	143.18	1.015	0.0002	0.0034	-	5	2325838	2326680	+	843	protein_coding	-	-
Os02g0308800	0.688	12.69	-4.159	0.0002	0.0034	FASCICLIN-LIKE ARABINOGALACTAN PROTEIN 15	2	12127913	12129233	-	1321	protein_coding	-	-
Os08g0268000	91.075	183.912	-1.019	0.0002	0.0034	-	8	10221804	10222906	-	964	protein_coding	-	-
Os06g0203200	19.491	50.897	-1.389	0.0002	0.0034	-	6	5208685	5212330	-	1993	protein_coding	-	-
Os01g0167750	49.173	17.985	1.458	0.0002	0.0034	-	1	3465634	3467560	-	1927	protein_coding	PF13041:PPR repeat family	-
Os05g0396900	43.838	111.895	-1.36	0.0002	0.0034	-	5	19311394	19313597	-	2204	protein_coding	-	-
Os02g0141100	133.401	267.43	-1.004	0.0002	0.0034	AUXIN RESPONSE FACTOR 5	2	2207998	2214514	-	3400	protein_coding	PF02362:B3 DNA binding domain|PF06507:Auxin response factor|PF02309:AUX/IAA family	Auxin_resp
Os08g0360300	54	12.728	2.087	0.0002	0.0035	-	8	16593210	16596198	+	1516	protein_coding	PF07887:Calmodulin binding protein-like	-
Os04g0223600	14.645	0	6.273	0.0002	0.0035	-	4	8246733	8247495	-	763	protein_coding	-	-
Os11g0221000	0.223	9.971	-5.1	0.0002	0.0036	IAA27	11	6335893	6342309	+	2984	protein_coding	PF02309:AUX/IAA family	-
Os05g0267100	67.946	190.89	-1.491	0.0002	0.0036	-	5	10537478	10546650	-	3379	protein_coding	-	-
Os05g0558000	118.472	49.996	1.246	0.0002	0.0037	-	5	27764857	27766656	-	1800	protein_coding	PF00687:Ribosomal protein L1p/L10e family	-
Os05g0261700	40.793	110.002	-1.434	0.0002	0.0037	-	5	10114810	10126224	-	3475	protein_coding	-	-
Os05g0531100	8.662	37.618	-2.122	0.0002	0.0037	DUF584 domain-containing protein	5	26368273	26369016	+	744	protein_coding	PF04520:Senescence regulator	-
Os11g0126900	188.644	48.503	1.96	0.0002	0.0037	NAC DOMAIN-CONTAINING PROTEIN 122	11	1233932	1235977	+	1653	protein_coding	-	-
Os11g0513900	69.126	12.843	2.434	0.0002	0.0037	-	11	18382053	18390444	+	3712	protein_coding	-	-
novel.448	113.732	55.241	1.044	0.0002	0.0038	-	12	2042845	2045443	+	1199	-	- && - && -	-
Os11g0141800	231.004	104.491	1.142	0.0002	0.0038	-	11	1946099	1946770	-	672	protein_coding	-	-
Os08g0369600	27.965	82.131	-1.546	0.0002	0.0038	-	8	17217593	17221237	-	1434	protein_coding	PF03638:Tesmin/TSO1-like CXC domain, cysteine-rich domain	-
Os11g0555600	23.746	4.762	2.311	0.0002	0.0039	WALL-ASSOCIATED KINASE GENE 117	11	20651030	20654076	-	2256	protein_coding	-	-
Os01g0118300	18.97	55.775	-1.558	0.0002	0.0039	SHORTENED UPPERMOST INTERNODE 1	1	1046604	1053166	+	2931	protein_coding	-	-
Os10g0400500	23.836	291.325	-3.61	0.0002	0.004	-	10	13524417	13525925	-	1509	protein_coding	PF00282:Pyridoxal-dependent decarboxylase conserved domain	-
Os01g0202500	54.945	17.489	1.652	0.0002	0.004	B-box-containing protein 1, DOUBLE B-BOX zinc finger gene 3c, DOUBLE B-BOX 3c	1	5639835	5641475	+	1440	protein_coding	PF00643:B-box zinc finger	zf-B_box
Os07g0537500	3.026	21.537	-2.813	0.0002	0.004	-	7	21133305	21140628	-	2147	protein_coding	PF07714:Protein tyrosine kinase|PF01657:Salt stress response/antifungal	Pkinase_Tyr
Os03g0806800	38.357	148.153	-1.954	0.0002	0.004	-	3	33716907	33717725	+	649	protein_coding	-	-
Os07g0670000	22.774	4.456	2.356	0.0002	0.004	-	7	28335377	28337597	-	2221	protein_coding	PF13041:PPR repeat family	-
novel.625	0.946	14.769	-3.955	0.0002	0.004	-	2	23244990	23247403	+	2321	-	- && Q8LFS6.1 RecName: Full=RNA-binding protein BRN1; AltName: Full=Protein BRUNO-LIKE 1; Short=AtBRN1; AltName: Full=Protein RNA-BINDING PROTEIN-DEFENSE RELATED 1; Short=AtRBP-DR1 && -	-
Os03g0672300	47.715	16.91	1.503	0.0002	0.004	-	3	26526743	26530676	-	1806	protein_coding	PF00224:Pyruvate kinase, barrel domain|PF02887:Pyruvate kinase, alpha/beta domain	PK
Os03g0305100	101.648	40.387	1.332	0.0002	0.004	-	3	10824184	10827482	-	1928	protein_coding	PF13193:AMP-binding enzyme C-terminal domain|PF00501:AMP-binding enzyme	AMP-binding
Os04g0692800	27.197	6.497	2.067	0.0002	0.0041	-	4	35462597	35463100	+	504	protein_coding	PF13450:NAD(P)-binding Rossmann-like domain	-
Os01g0251100	54.913	22.278	1.297	0.0002	0.0041	-	1	8291337	8296089	+	1311	protein_coding	PF00297:Ribosomal protein L3	-
Os09g0428000	192.036	394.308	-1.039	0.0002	0.0041	CELLULOSE SYNTHASE LIKE C2	9	15546372	15548565	-	1840	protein_coding	PF13641:Glycosyltransferase like family 2	-
Os01g0191100	256.412	125.959	1.027	0.0002	0.0041	-	1	4852435	4854387	+	693	protein_coding	PF00428:60s Acidic ribosomal protein	-
Os04g0156200	13.895	42.363	-1.61	0.0002	0.0041	-	4	3867343	3869354	+	2012	protein_coding	-	-
Os10g0445600	200.879	87.803	1.194	0.0002	0.0042	RAF1	10	16096849	16098550	-	1702	protein_coding	-	-
Os02g0465900	619.613	1535.56	-1.31	0.0002	0.0042	antiporter regulating protein, antiporter-regulating protein, cation transporter, cation transport protein, pistil extensin like protein	2	15676320	15679460	-	1128	protein_coding	PF04752:ChaC-like protein	ChaC
Os03g0694700	95.73	44.883	1.088	0.0002	0.0042	-	3	27820011	27822893	-	580	protein_coding	PF01165:Ribosomal protein S21	-
Os03g0225200	35.197	84.108	-1.25	0.0002	0.0043	SOLO DANCERS	3	6556389	6562025	-	2598	protein_coding	PF02984:Cyclin, C-terminal domain|PF00134:Cyclin, N-terminal domain	Cyclin_C
Os03g0788600	8.207	45.64	-2.504	0.0002	0.0043	FASCICLIN-LIKE ARABINOGALACTAN PROTEIN 24	3	32757036	32760505	-	1902	protein_coding	PF02469:Fasciclin domain	-
Os01g0972200	2.854	18.529	-2.696	0.0002	0.0043	ZINC TRANSPORTER 1	1	42905570	42907462	-	1327	protein_coding	PF02535:ZIP Zinc transporter	-
Os12g0165900	168.183	343.312	-1.03	0.0002	0.0044	Nucleoporin Autopeptidase 2, NUCLEOPORIN AUTOPEPTIDASE 2	12	3338061	3344342	+	3466	protein_coding	PF04096:Nucleoporin autopeptidase	-
Os02g0136150	223.844	452.97	-1.019	0.0002	0.0044	-	2	1928657	1929365	+	632	protein_coding	-	-
Os03g0816200	60.139	21.419	1.494	0.0002	0.0044	-	3	34215410	34218100	+	976	protein_coding	-	-
novel.1427	8.366	73.18	-3.114	0.0002	0.0044	-	7	15013426	15018245	-	4045	-	- && - && -	-
Os02g0824500	55.347	13.178	2.074	0.0002	0.0044	REMORIN 1.1	2	35424129	35425623	+	975	protein_coding	PF03763:Remorin, C-terminal region	-
Os10g0156300	25.227	5.852	2.11	0.0002	0.0044	-	10	3541288	3541727	+	440	protein_coding	-	-
Os08g0522400	21.414	87.977	-2.043	0.0002	0.0045	-	8	25971764	25974872	-	1402	protein_coding	PF00141:Peroxidase	-
Os03g0154700	114.217	49.362	1.209	0.0002	0.0045	-	3	2986050	2989232	+	969	protein_coding	PF00163:Ribosomal protein S4/S9 N-terminal domain|PF01479:S4 domain	S4
Os01g0202700	37.368	10.358	1.851	0.0002	0.0045	FLOWERING TIME LIKE GENE 8	1	5652593	5655352	+	531	protein_coding	PF01161:Phosphatidylethanolamine-binding protein	-
Os06g0157700	85.154	22.623	1.917	0.0002	0.0045	HEADING DATE 3A	6	2940004	2942452	+	847	protein_coding	PF01161:Phosphatidylethanolamine-binding protein	-
Os03g0717900	312.414	125.35	1.318	0.0002	0.0045	-	3	29064993	29067576	+	1729	protein_coding	PF05542:Protein of unknown function (DUF760)	-
Os02g0119600	47.278	18.892	1.325	0.0002	0.0045	-	2	1033934	1034488	+	555	protein_coding	-	-
Os01g0186600	23.869	2.122	3.515	0.0002	0.0045	-	1	4614891	4615825	+	935	protein_coding	-	-
Os03g0782500	8495.61	17210	-1.019	0.0002	0.0045	PIL13	3	32432551	32435839	+	2003	protein_coding	PF00010:Helix-loop-helix DNA-binding domain	HLH
Os01g0233900	120.486	48.995	1.3	0.0002	0.0045	UBIQUITIN-CONJUGATING ENZYME 37	1	7404911	7409638	-	1696	protein_coding	PF00179:Ubiquitin-conjugating enzyme	UQ_con
Os08g0545200	98.867	49.076	1.01	0.0002	0.0046	dehydrogenase 1	8	27315939	27318463	+	1587	protein_coding	PF00107:Zinc-binding dehydrogenase|PF08240:Alcohol dehydrogenase GroES-like domain	ADH_N
Os08g0445000	3.627	21.989	-2.61	0.0002	0.0046	-	8	21700257	21702424	+	2168	protein_coding	PF13639:Ring finger domain	-
Os05g0135500	9.416	76.197	-3.026	0.0002	0.0047	class III peroxidase 71, Peroxidase 63	5	2080597	2082747	+	1408	protein_coding	PF00141:Peroxidase	-
Os07g0530400	471.048	224.271	1.07	0.0002	0.0047	Os_F0782	7	20752266	20754511	-	1461	protein_coding	-	-
Os02g0227700	103.019	34.179	1.593	0.0002	0.0047	RLK5	2	7172422	7175962	-	3203	protein_coding	PF13855:Leucine rich repeat|PF07714:Protein tyrosine kinase	Pkinase_Tyr
Os08g0513300	101.899	49.141	1.054	0.0002	0.0047	-	8	25444516	25450065	+	1517	protein_coding	PF10213:Mitochondrial ribosomal subunit protein	-
novel.276	242.667	118.468	1.032	0.0002	0.0047	-	10	4045247	4050066	-	3184	-	- && - && -	-
Os11g0226933	334.071	152.661	1.13	0.0002	0.0047	-	11	6638306	6640336	-	2031	protein_coding	PF00931:NB-ARC domain	NB-ARC
Os11g0425100	6.05	26.3	-2.127	0.0002	0.0048	-	11	13442842	13446692	+	3851	protein_coding	-	-
Os07g0673550	136.925	415.468	-1.604	0.0002	0.0048	-	7	28474473	28475210	-	738	protein_coding	PF06596:Photosystem II reaction centre X protein (PsbX)	-
novel.343	13.545	0	6.161	0.0002	0.0049	-	11	18718465	18719786	+	912	-	- && - && -	-
Os08g0335500	50.221	8.351	2.595	0.0002	0.0049	-	8	14997552	15006831	+	2320	protein_coding	PF00139:Legume lectin domain|PF00069:Protein kinase domain	Pkinase
Os07g0227200	218.731	446.967	-1.029	0.0003	0.0049	-	7	7106967	7110125	+	3159	protein_coding	-	-
Os04g0117900	301.639	94.215	1.68	0.0003	0.0049	-	4	1054609	1070887	+	1714	protein_coding	PF01425:Amidase	Amidase
Os03g0793600	45.74	16.912	1.437	0.0003	0.0049	-	3	33010944	33014444	+	1757	protein_coding	PF03372:Endonuclease/Exonuclease/phosphatase family	Exo_endo_phos
Os12g0555000	256.335	97.597	1.393	0.0003	0.0049	root-specific Oryza sativa PR10, root specific rice PR10, root-specific OsPR10a	12	22580880	22581936	+	760	protein_coding	PF10604:Polyketide cyclase / dehydrase and lipid transport	-
novel.152	142.673	68.878	1.05	0.0003	0.0049	-	1	21626780	21627978	-	1101	-	- && - && -	-
Os07g0136800	38.653	3.453	3.49	0.0003	0.0049	-	7	1944420	1960442	+	3933	protein_coding	-	-
Os03g0648400	683.314	327.153	1.063	0.0003	0.0049	DnaJ domain protein A4, YDJ1 protein	3	25127262	25130981	+	1818	protein_coding	PF00226:DnaJ domain|PF01556:DnaJ C terminal domain|PF00684:DnaJ central domain	DnaJ_C
CAA34000	37.455	86.649	-1.206	0.0003	0.0049	-	Pt	48569	49309	-	741	protein_coding	PF01058:NADH ubiquinone oxidoreductase, 20 Kd subunit	-
Os06g0194900	42.782	94.274	-1.141	0.0003	0.0049	SUCROSE SYNTHASE 2	6	4796628	4802509	-	3544	protein_coding	PF00534:Glycosyl transferases group 1|PF00862:Sucrose synthase	Glycos_transf_1
Os01g0760000	69.084	195.228	-1.505	0.0003	0.005	-	1	31981933	31982776	+	844	protein_coding	-	-
Os08g0265000	1527.11	3145.01	-1.042	0.0003	0.005	-	8	10062034	10064824	+	2791	protein_coding	-	-
Os12g0132400	53.8	21.628	1.312	0.0003	0.005	RICE IMMATURE POLLEN 1	12	1562209	1563743	-	749	protein_coding	-	-
Os07g0600700	36.611	104.107	-1.515	0.0003	0.0051	-	7	24505215	24508630	+	1181	protein_coding	PF07983:X8 domain	-
Os10g0210500	56.639	7.235	2.971	0.0003	0.0051	USUALLY MULTIPLE ACIDS MOVE IN AND OUT TRANSPORTER 15	10	7810692	7817132	-	2882	protein_coding	-	-
Os02g0591800	79.408	30.12	1.397	0.0003	0.0051	-	2	22885246	22888126	-	1225	protein_coding	PF04427:Brix domain	-
Os10g0132500	19.936	50.828	-1.36	0.0003	0.0051	-	10	2018904	2026611	+	4257	protein_coding	-	-
Os01g0764800	94.135	19.445	2.278	0.0003	0.0052	GH3-2	1	32221378	32225121	+	2366	protein_coding	PF03321:GH3 auxin-responsive promoter	-
Os01g0106400	162.388	43.778	1.892	0.0003	0.0052	-	1	327128	328450	-	1206	protein_coding	PF05368:NmrA-like family	NmrA
Os12g0592200	100.573	45.606	1.139	0.0003	0.0052	-	12	24815283	24817377	+	675	protein_coding	-	-
Os11g0549670	60.378	25.361	1.252	0.0003	0.0052	-	11	20386256	20388954	-	2136	protein_coding	-	-
Os01g0880200	93.18	247.044	-1.407	0.0003	0.0052	-	1	38197022	38202612	+	3984	protein_coding	PF01501:Glycosyl transferase family 8	Glyco_transf_8
Os01g0564300	130.645	40.966	1.675	0.0003	0.0052	FK506 binding protein 46	1	21525509	21549819	+	1590	protein_coding	PF00254:FKBP-type peptidyl-prolyl cis-trans isomerase	FKBP_C
Os02g0804300	101.071	49.411	1.031	0.0003	0.0054	-	2	34296616	34299420	+	1258	protein_coding	PF12589:Methyltransferase involved in Williams-Beuren syndrome|PF08241:Methyltransferase domain	Methyltransf_11
Os03g0121200	76.972	154.549	-1.009	0.0003	0.0054	class III peroxidase 33	3	1172250	1176178	-	3304	protein_coding	PF00141:Peroxidase	-
novel.154	61.791	14.254	2.113	0.0003	0.0054	-	1	22617982	22618190	-	209	-	- && Q0JLP9.1 RecName: Full=Probable protein phosphatase 2C 6; Short=OsPP2C06 && -	-
Os11g0517400	39.291	8.394	2.235	0.0003	0.0055	-	11	18552567	18556300	-	1672	protein_coding	-	-
Os12g0199000	0.223	10.921	-5.232	0.0003	0.0055	-	12	5132646	5135246	-	1194	protein_coding	-	-
Os08g0405700	1.188	14.788	-3.633	0.0003	0.0055	-	8	19382952	19386574	+	1070	protein_coding	PF00403:Heavy-metal-associated domain	HMA
novel.1117	497.19	1024.33	-1.044	0.0003	0.0056	-	5	6198352	6200904	-	2122	-	- && - && -	-
Os12g0438600	1.906	20.664	-3.437	0.0003	0.0056	CYSTATHIONINE B-SYNTHASE DOMAIN CONTAINING CHLORIDE CHANNEL PROTEIN 7	12	14487420	14491026	-	2681	protein_coding	-	-
Os06g0711000	41.468	9.571	2.112	0.0003	0.0056	-	6	30066045	30066843	-	799	protein_coding	-	-
Os01g0857500	63.451	205.137	-1.698	0.0003	0.0056	-	1	37062340	37064615	+	1394	protein_coding	PF00860:Permease family	-
Os02g0261000	13.747	43.064	-1.661	0.0003	0.0056	-	2	9106619	9107664	+	1046	protein_coding	-	-
Os06g0115500	179.809	85.318	1.076	0.0003	0.0056	-	6	867525	869809	-	905	protein_coding	PF01294:Ribosomal protein L13e	-
Os04g0397500	74.338	179.169	-1.273	0.0003	0.0056	-	4	19612844	19613317	-	474	protein_coding	-	-
Os08g0346900	7.998	0	5.394	0.0003	0.0056	-	8	15736243	15738803	-	636	protein_coding	-	-
Os12g0410200	6.558	25.459	-1.969	0.0003	0.0057	-	12	12472015	12472828	-	814	protein_coding	-	-
Os12g0183200	44.951	17.492	1.356	0.0003	0.0057	-	12	4213199	4216353	-	984	protein_coding	PF00459:Inositol monophosphatase family	-
Os05g0445100	4.543	24.804	-2.448	0.0003	0.0057	cytochrome P450	5	21790875	21793270	+	2396	protein_coding	PF00067:Cytochrome P450	p450
Os04g0303100	67.766	28.553	1.243	0.0003	0.0057	-	4	13552826	13555333	-	2508	protein_coding	PF00069:Protein kinase domain|PF01453:D-mannose binding lectin	Pkinase
Os01g0832900	48.147	110.45	-1.199	0.0003	0.0058	serine/threonine kinase 1	1	35653186	35658307	+	2694	protein_coding	PF00069:Protein kinase domain	Pkinase
Os12g0448400	155.011	65.158	1.248	0.0003	0.0058	-	12	15284375	15284934	-	560	protein_coding	-	-
Os07g0491800	49.13	109.584	-1.158	0.0003	0.0058	-	7	18328958	18330796	+	1839	protein_coding	PF00067:Cytochrome P450	p450
Os12g0141000	10.571	0	5.802	0.0003	0.0059	-	12	1986251	1989200	+	2950	protein_coding	-	-
Os01g0879500	33.961	8.883	1.935	0.0003	0.0059	-	1	38157319	38159782	-	1734	protein_coding	PF00856:SET domain	SET
Os12g0633700	50.38	16.886	1.582	0.0003	0.0059	-	12	27165898	27167702	+	1523	protein_coding	-	-
Os04g0338950	14.682	0.674	4.423	0.0003	0.0059	-	4	15986497	15989460	-	1457	protein_coding	-	-
Os06g0697200	42.076	11.125	1.928	0.0003	0.0059	RNA helicase 35B	6	29163800	29166676	+	1985	protein_coding	PF00271:Helicase conserved C-terminal domain|PF00270:DEAD/DEAH box helicase	DEAD
Os08g0161401	108.077	48.924	1.139	0.0003	0.006	-	8	3594493	3595314	-	822	protein_coding	-	-
novel.1575	290.136	69.503	2.063	0.0003	0.006	-	8	16254978	16259596	-	3412	-	- && - && -	-
Os02g0730500	80.926	39.763	1.023	0.0003	0.006	-	2	30432264	30434086	-	1018	protein_coding	PF08698:Fcf2 pre-rRNA processing	-
Os02g0206100	789.884	383.827	1.042	0.0003	0.006	-	2	5955018	5957276	-	2259	protein_coding	PF00201:UDP-glucoronosyl and UDP-glucosyl transferase	UDPGT
Os11g0474400	87.323	175.017	-1.007	0.0003	0.006	-	11	16370016	16372484	+	1221	protein_coding	-	-
Os01g0183100	70.497	24.278	1.539	0.0003	0.0061	OsWD40-5	1	4397653	4401942	+	2050	protein_coding	PF08149:BING4CT (NUC141) domain	-
Os03g0109500	120.346	57.546	1.064	0.0003	0.0061	-	3	559280	559911	-	632	protein_coding	PF00833:Ribosomal S17	-
Os03g0170701	1.462	14.787	-3.357	0.0003	0.0061	-	3	3786235	3787068	+	834	protein_coding	PF00046:Homeobox domain|PF02183:Homeobox associated leucine zipper	Homeobox
Os01g0681800	72.768	27.334	1.409	0.0003	0.0061	-	1	28088399	28089095	-	697	protein_coding	-	-
Os08g0483900	6.929	25.031	-1.854	0.0003	0.0061	basic helix-loop-helix protein 047	8	23894602	23896537	-	1413	protein_coding	PF00010:Helix-loop-helix DNA-binding domain	HLH
Os02g0182600	36.406	98.182	-1.44	0.0003	0.0062	-	2	4604019	4604751	-	653	protein_coding	-	-
Os01g0826000	282.211	91.417	1.627	0.0003	0.0062	antioxidant	1	35332717	35333445	+	449	protein_coding	-	-
Os03g0228800	40.661	97.416	-1.255	0.0003	0.0062	-	3	6804619	6808346	-	3314	protein_coding	PF00069:Protein kinase domain|PF13855:Leucine rich repeat	Pkinase
Os05g0549800	14.489	0.679	4.402	0.0003	0.0062	APETALA2/ETHYLENE-RESPONSIVE ELEMENT BINDING PROTEIN 96	5	27303137	27304314	+	1178	protein_coding	PF02362:B3 DNA binding domain|PF00847:AP2 domain	B3
Os12g0168200	71.355	27.387	1.379	0.0003	0.0062	-	12	3450080	3454055	-	1197	protein_coding	PF04722:Ssu72-like protein	-
Os12g0567300	351.674	141.876	1.311	0.0003	0.0062	R2R3-MYB	12	23325673	23327055	-	1166	protein_coding	PF00249:Myb-like DNA-binding domain	Myb_DNA-binding
Os08g0419100	7.881	0	5.376	0.0003	0.0062	-	8	20038821	20041204	+	1049	protein_coding	-	-
Os07g0636000	93.783	30.78	1.608	0.0003	0.0063	-	7	26406702	26408800	-	2099	protein_coding	PF16198:tRNA pseudouridylate synthase B C-terminal domain|PF01509:TruB family pseudouridylate synthase (N terminal domain)|PF01472:PUA domain|PF08068:DKCLD (NUC011) domain	-
Os04g0295000	44.715	90.241	-1.018	0.0004	0.0063	-	4	12953499	12954724	+	845	protein_coding	PF07491:Protein phosphatase inhibitor	-
Os05g0365200	63.132	6.929	3.192	0.0004	0.0063	-	5	17506743	17510595	+	2175	protein_coding	-	-
Os08g0422600	120.799	41.764	1.532	0.0004	0.0063	super apical dormant 1	8	20249213	20254594	-	1028	protein_coding	-	-
Os01g0162800	41.676	13.469	1.634	0.0004	0.0064	-	1	3272839	3276375	+	3099	protein_coding	PF13855:Leucine rich repeat|PF08263:Leucine rich repeat N-terminal domain	LRRNT_2
Os01g0706800	60.273	16.354	1.878	0.0004	0.0064	-	1	29323176	29323982	-	807	protein_coding	PF01419:Jacalin-like lectin domain	-
Os04g0462500	69.886	140.14	-1.007	0.0004	0.0065	G-BOX FACTOR 14-3-3B PROTEIN	4	23104041	23107581	+	1900	protein_coding	PF00244:14-3-3 protein	-
Os07g0665900	130.902	63.677	1.041	0.0004	0.0065	-	7	28118088	28125354	+	1496	protein_coding	-	-
Os04g0534801	46.035	19.217	1.257	0.0004	0.0065	-	4	26722237	26722914	+	678	protein_coding	-	-
novel.1034	161.306	75.322	1.095	0.0004	0.0067	-	4	25270606	25271857	-	1252	-	- && - && -	-
Os01g0845950	14.689	1.044	3.833	0.0004	0.0067	-	1	36323780	36325014	+	911	protein_coding	-	-
Os02g0318100	13.917	0.337	5.236	0.0004	0.0067	-	2	12645623	12647595	+	1062	protein_coding	PF01786:Alternative oxidase	AOX
Os06g0245600	3.043	17.184	-2.481	0.0004	0.0068	rice plasticity 1	6	7555243	7558430	-	1217	protein_coding	-	-
Os02g0229000	300.174	146.418	1.037	0.0004	0.0068	-	2	7258694	7260380	-	719	protein_coding	PF01282:Ribosomal protein S24e	Ribosomal_S24e
Os02g0129300	104.22	219.588	-1.077	0.0004	0.0068	-	2	1532451	1535776	-	1561	protein_coding	-	-
Os01g0137950	7.049	0	5.22	0.0004	0.0068	RECEPTOR-LIKE CYTOPLASMIC KINASE 23	1	2037202	2038198	+	916	protein_coding	PF00069:Protein kinase domain	Pkinase
Os02g0569900	6.876	0	5.181	0.0004	0.0069	P-450 76M7	2	21740304	21741960	+	1657	protein_coding	PF00067:Cytochrome P450	p450
Os08g0554300	0.274	9.543	-5.038	0.0004	0.0069	-	8	27728846	27731269	+	1440	protein_coding	PF14683:Polysaccharide lyase family 4, domain III|PF06045:Rhamnogalacturonate lyase family|PF14686:Polysaccharide lyase family 4, domain II	-
Os01g0687500	136.896	273.821	-1.002	0.0004	0.0069	-	1	28364038	28368033	+	1544	protein_coding	PF00551:Formyl transferase|PF02911:Formyl transferase, C-terminal domain	-
Os01g0128700	137.571	52.441	1.393	0.0004	0.0069	-	1	1597486	1598510	-	1025	protein_coding	-	-
Os02g0324400	17.252	76.765	-2.165	0.0004	0.007	FON2 SPARE1, CLV3/ESR-related 202, CLAVATA3/ENDOSPERM SURROUNDING REGION (ESR)-related (CLE) protein 202	2	13014487	13015524	+	1038	protein_coding	-	-
Os01g0117266	12.031	0	5.989	0.0004	0.007	RECEPTOR-LIKE CYTOPLASMIC KINASE 17	1	976766	977218	+	453	protein_coding	PF13947:Wall-associated receptor kinase galacturonan-binding	-
Os01g0793300	50.265	253.348	-2.333	0.0004	0.0072	-	1	33601018	33605323	-	2888	protein_coding	-	-
Os12g0586400	103.245	48.454	1.093	0.0004	0.0072	-	12	24478869	24482531	+	1476	protein_coding	PF14881:Tubulin domain|PF10644:Misato Segment II tubulin-like domain	-
Os09g0483400	147.53	37.684	1.969	0.0004	0.0072	-	9	18669321	18671699	+	781	protein_coding	PF00240:Ubiquitin family|PF01020:Ribosomal L40e family	ubiquitin
Os10g0396300	41.512	100.412	-1.276	0.0004	0.0073	-	10	13289659	13292217	-	1122	protein_coding	PF03637:Mob1/phocein family	-
Os11g0286800	0.274	8.623	-4.89	0.0004	0.0073	oxidosqualene cyclase 10	11	10352224	10376610	-	2849	protein_coding	PF13243:Squalene-hopene cyclase C-terminal domain|PF13249:Squalene-hopene cyclase N-terminal domain	-
Os05g0386700	9.932	33.642	-1.755	0.0004	0.0073	-	5	18720446	18724242	+	3797	protein_coding	-	-
Os06g0559600	47.152	147.192	-1.648	0.0004	0.0073	-	6	21377602	21383078	-	5477	protein_coding	-	-
Os05g0118000	48.087	15.715	1.607	0.0004	0.0073	-	5	956022	957044	+	1023	protein_coding	PF07985:SRR1	SRR1
Os07g0468900	51.332	130.269	-1.348	0.0004	0.0073	-	7	16732847	16735712	-	1632	protein_coding	-	-
Os12g0204200	52.733	18.785	1.487	0.0004	0.0074	-	12	5440542	5441805	-	1264	protein_coding	-	-
Os08g0487100	17.951	45.94	-1.358	0.0004	0.0074	b-ZIP TRANSCRIPTION FACTOR 67	8	24083101	24084735	-	1635	protein_coding	PF00170:bZIP transcription factor	bZIP_1
Os01g0194600	635.187	297.64	1.094	0.0004	0.0074	GLUTAREDOXIN 2	1	5085833	5086504	+	672	protein_coding	-	-
Os03g0569800	44.354	90.123	-1.028	0.0004	0.0075	-	3	20650253	20653294	+	3042	protein_coding	PF13041:PPR repeat family|PF12854:PPR repeat	-
Os07g0613800	303.279	135.74	1.158	0.0004	0.0075	-	7	25273385	25273944	-	560	protein_coding	PF07911:Protein of unknown function (DUF1677)	-
novel.1682	11.67	0	5.946	0.0004	0.0076	-	9	12992451	12995650	-	2066	-	- && - && -	-
novel.543	45.673	13.056	1.803	0.0004	0.0076	-	12	19860288	19862398	-	2005	-	- && - && -	-
Os03g0429900	282.036	0	10.537	0.0005	0.0077	-	3	18001380	18011820	+	3039	protein_coding	-	-
Os11g0657300	37.882	11.975	1.657	0.0005	0.0077	-	11	26313077	26315150	+	590	protein_coding	-	-
Os11g0258900	25.715	3.744	2.776	0.0005	0.0078	-	11	8597091	8598972	-	1882	protein_coding	-	-
Os08g0549950	155.447	71.469	1.118	0.0005	0.0078	-	8	27585872	27586502	-	631	protein_coding	-	-
Os11g0671000	155.712	345.703	-1.15	0.0005	0.0079	auxin repressed protein 1	11	27116506	27118000	-	801	protein_coding	PF05564:Dormancy/auxin associated protein	-
novel.1436	10.584	0.354	4.844	0.0005	0.0079	-	7	16705563	16708402	-	651	-	- && - && -	-
novel.687	12.826	0.354	5.124	0.0005	0.0079	-	2	17271329	17274131	-	803	-	- && - && PF13414:TPR repeat	-
novel.1304	33.133	86.955	-1.4	0.0005	0.0079	-	6	25707218	25708669	-	1179	-	- && - && -	-
Os10g0566400	10.468	0.354	4.818	0.0005	0.0079	-	10	22435311	22436873	+	1563	protein_coding	PF13639:Ring finger domain	-
Os01g0916700	88.617	41.843	1.079	0.0005	0.008	-	1	39958548	39959622	+	787	protein_coding	-	-
Os03g0101700	808.677	380.147	1.089	0.0005	0.008	SNF2 family protein	3	125350	132708	-	3128	protein_coding	-	-
Os03g0307500	112.137	43.367	1.367	0.0005	0.008	-	3	10941622	10942231	-	610	protein_coding	-	-
Os01g0930950	165.968	80.123	1.051	0.0005	0.008	-	1	40851828	40852154	+	327	protein_coding	-	-
novel.1600	11.935	36.743	-1.622	0.0005	0.0081	-	9	2226156	2227816	+	1661	-	- && - && -	-
Os05g0568100	251.228	121.938	1.042	0.0005	0.0081	IRON-SULFUR CLUSTER PROTEIN 5	5	28289829	28293256	+	961	protein_coding	PF01592:NifU-like N terminal domain	-
Os03g0234900	2.666	23.688	-3.162	0.0005	0.0081	class III peroxidase 39	3	7124925	7127129	-	1202	protein_coding	PF00141:Peroxidase	-
Os03g0363700	42.329	10.382	2.035	0.0005	0.0081	-	3	14174373	14176247	-	1875	protein_coding	PF12854:PPR repeat|PF13041:PPR repeat family	-
Os06g0179000	38.917	125.646	-1.698	0.0005	0.0081	-	6	3924758	3927818	-	1937	protein_coding	PF03662:Glycosyl hydrolase family 79, N-terminal domain	-
Os02g0813166	36.626	9.858	1.885	0.0005	0.0082	F-box protein 119	2	34824765	34825820	+	789	protein_coding	PF14299:Phloem protein 2	-
Os04g0468600	32.301	6.544	2.308	0.0005	0.0082	-	4	23408498	23410250	-	1641	protein_coding	-	-
Os06g0542100	258.616	127.835	1.016	0.0005	0.0083	-	6	20374175	20374723	+	549	protein_coding	-	-
Os01g0142600	42.804	8.604	2.319	0.0005	0.0083	-	1	2292239	2294340	+	2102	protein_coding	-	-
Os11g0144900	44.039	6.198	2.83	0.0005	0.0084	-	11	2056281	2059194	+	2914	protein_coding	PF13962:Domain of unknown function	-
Os06g0185100	2.268	21.347	-3.271	0.0005	0.0084	-	6	4276289	4277154	+	866	protein_coding	PF00106:short chain dehydrogenase	adh_short
novel.468	41.124	15.216	1.441	0.0005	0.0084	-	12	9799073	9803888	+	1738	-	- && - && -	-
Os01g0366300	6.739	0	5.148	0.0005	0.0085	-	1	14964573	14968307	+	2602	protein_coding	PF07714:Protein tyrosine kinase|PF01657:Salt stress response/antifungal	Pkinase_Tyr
Os02g0590200	35.704	108.114	-1.597	0.0005	0.0085	-	2	22789881	22791737	-	1557	protein_coding	-	-
Os04g0524600	137.04	41.409	1.728	0.0005	0.0085	YELLOW STRIP-LIKE GENE 12	4	26247730	26252252	+	2125	protein_coding	PF03169:OPT oligopeptide transporter protein	OPT
Os09g0530300	195.742	83.453	1.23	0.0005	0.0085	-	9	20774283	20776144	+	1764	protein_coding	PF00067:Cytochrome P450	p450
Os03g0297000	566.643	200.708	1.498	0.0005	0.0085	-	3	10391789	10392766	-	870	protein_coding	PF04398:Protein of unknown function, DUF538	-
novel.1446	7.883	0	5.382	0.0005	0.0085	-	7	23472507	23475254	-	549	-	- && - && -	-
novel.624	13.593	1.011	3.723	0.0005	0.0085	-	2	23032329	23032935	+	607	-	- && - && -	-
Os08g0367300	93.66	43.577	1.102	0.0005	0.0085	-	8	17060223	17065855	+	2930	protein_coding	PF03004:Plant transposase (Ptta/En/Spm family)	-
Os03g0641250	124.738	47.104	1.405	0.0005	0.0086	-	3	24693330	24698163	+	1756	protein_coding	PF13520:Amino acid permease|PF13906:C-terminus of AA_permease	-
Os06g0726200	83.903	40.586	1.048	0.0005	0.0087	CHITINASE 1	6	30890834	30892050	+	1217	protein_coding	PF00182:Chitinase class I|PF00187:Chitin recognition protein	-
Os05g0192700	420.858	175.254	1.263	0.0005	0.0087	-	5	5673470	5674010	+	541	protein_coding	-	-
Os01g0701700	108.541	43.241	1.332	0.0005	0.0087	-	1	29050777	29053445	-	1433	protein_coding	PF03492:SAM dependent carboxyl methyltransferase	-
Os06g0626466	13.47	39.624	-1.56	0.0005	0.0088	-	6	25289149	25292027	-	1705	protein_coding	-	-
Os02g0228300	923.182	402.782	1.197	0.0005	0.0088	-	2	7220633	7224467	-	3722	protein_coding	PF00069:Protein kinase domain|PF13855:Leucine rich repeat|PF12799:Leucine Rich repeats (2 copies)	Pkinase
Os03g0198200	16.879	1.756	3.287	0.0005	0.0088	-	3	5159637	5160262	-	626	protein_coding	-	-
Os03g0272900	192.031	89.133	1.107	0.0005	0.0089	-	3	9157102	9157955	-	854	protein_coding	PF08137:DVL family	-
Os05g0420500	72.654	154.815	-1.089	0.0006	0.0089	-	5	20620923	20628290	+	3600	protein_coding	-	-
Os02g0673000	26.385	6.87	1.942	0.0006	0.0089	-	2	27386926	27388940	+	1495	protein_coding	PF11744:Aluminium activated malate transporter	-
Os06g0552900	635.73	313.08	1.022	0.0006	0.009	FLOWERING TIME LIKE GENE 12	6	20971660	20974252	-	879	protein_coding	PF01161:Phosphatidylethanolamine-binding protein	-
novel.902	53.086	116.089	-1.13	0.0006	0.009	-	4	4911726	4912844	+	986	-	- && - && -	-
Os02g0715400	289.554	139.644	1.051	0.0006	0.009	-	2	29677904	29678513	+	610	protein_coding	-	-
Os07g0222700	19.759	46.988	-1.249	0.0006	0.009	-	7	6790809	6796518	+	2175	protein_coding	-	-
Os07g0163000	96.625	215.177	-1.157	0.0006	0.009	-	7	3363008	3370018	-	2790	protein_coding	-	-
Os10g0181700	22.196	52.587	-1.25	0.0006	0.009	-	10	5595755	5610443	-	3011	protein_coding	PF13589:Histidine kinase-, DNA gyrase B-, and HSP90-like ATPase	-
Os08g0256700	14.12	1.061	3.763	0.0006	0.009	-	8	9538125	9539756	+	1198	protein_coding	-	-
novel.1259	141.329	70.149	1.014	0.0006	0.009	-	6	6778552	6783367	-	4738	-	- && Q6AVI0.1 RecName: Full=Zinc finger BED domain-containing protein RICESLEEPER 2; AltName: Full=Transposase-like protein RICESLEEPER 2 && PF14372:Domain of unknown function (DUF4413)|PF05699:hAT family C-terminal dimerisation region	hATC
Os09g0250200	15.662	2.748	2.512	0.0006	0.009	-	9	3826937	3832368	+	405	protein_coding	-	-
Os08g0556900	260.357	609.384	-1.228	0.0006	0.0091	Cys protease, cysteine protease, senescence-associated gene 12-2	8	27875142	27876577	+	1436	protein_coding	PF00112:Papain family cysteine protease|PF08246:Cathepsin propeptide inhibitor domain (I29)	Peptidase_C1
Os02g0810900	39.326	93.255	-1.253	0.0006	0.0091	NAC DOMAIN-CONTAINING PROTEIN 32	2	34673360	34676313	+	1530	protein_coding	PF02365:No apical meristem (NAM) protein	NAM
Os06g0731800	357.545	173.995	1.039	0.0006	0.0091	-	6	31208435	31211392	-	1301	protein_coding	PF01086:Clathrin light chain	-
Os04g0561500	6971.06	3075.17	1.181	0.0006	0.0092	Prolyl Oligopeptidase 9, PROLYL OLIGOPEPTIDASE 9	4	28108757	28113603	+	3031	protein_coding	PF00326:Prolyl oligopeptidase family|PF02897:Prolyl oligopeptidase, N-terminal beta-propeller domain	-
Os02g0259850	26.217	3.06	3.096	0.0006	0.0094	-	2	9016923	9018833	+	979	protein_coding	-	-
Os02g0782100	141.297	68.097	1.053	0.0006	0.0094	-	2	33147301	33154105	+	3792	protein_coding	PF08161:NUC173 domain	NUC173
Os01g0944100	1125.1	527.553	1.093	0.0006	0.0094	-	1	41495711	41504742	+	4132	protein_coding	-	-
Os09g0471550	65.501	17.201	1.932	0.0006	0.0094	-	9	17976511	17979418	-	2600	protein_coding	-	-
Os03g0759500	8.293	0	5.45	0.0006	0.0094	ORIGIN RECOGNITION COMPLEX 5	3	31410884	31413316	+	2080	protein_coding	PF14630:Origin recognition complex (ORC) subunit 5 C-terminus	-
Os04g0405300	209.116	84.936	1.302	0.0006	0.0094	short-chain alcohol dehydrogenase/reductase 110C-MS3, OsSDR110C family member MS3	4	20109577	20110741	-	1055	protein_coding	PF00106:short chain dehydrogenase	adh_short
Os11g0602500	91.177	42.012	1.115	0.0006	0.0095	-	11	23181023	23182739	+	823	protein_coding	PF01479:S4 domain|PF00163:Ribosomal protein S4/S9 N-terminal domain	S4
Os02g0779000	9.148	43.198	-2.242	0.0006	0.0096	Subtilisin 21, SUBTILISIN 21	2	32981274	32983228	+	1932	protein_coding	PF00082:Subtilase family|PF05922:Peptidase inhibitor I9|PF02225:PA domain	Peptidase_S8
Os10g0508500	74.461	35.566	1.069	0.0006	0.0096	-	10	19517142	19520791	-	1797	protein_coding	PF12612:Tubulin folding cofactor D C terminal	-
Os08g0411250	6.58	31.569	-2.272	0.0006	0.0096	-	8	19683211	19685087	-	1877	protein_coding	-	-
Os11g0260100	8.597	0	5.506	0.0006	0.0096	-	11	8677314	8678820	+	903	protein_coding	PF03492:SAM dependent carboxyl methyltransferase	-
Os06g0118700	595.134	1994.84	-1.745	0.0006	0.0096	-	6	1011587	1014688	-	1881	protein_coding	PF14543:Xylanase inhibitor N-terminal|PF14541:Xylanase inhibitor C-terminal	-
Os01g0144100	140.406	362.4	-1.371	0.0006	0.0097	-	1	2383611	2385593	-	873	protein_coding	PF00805:Pentapeptide repeats (8 copies)	Pentapeptide
Os01g0123900	2233.38	7176.84	-1.684	0.0006	0.0097	BOWMAN-BIRK INHIBITOR 2-2	1	1338241	1339098	-	858	protein_coding	-	-
Os06g0567200	29.16	6.489	2.165	0.0006	0.0097	ASCORBATE OXIDASE 1	6	21893256	21898174	+	2014	protein_coding	PF07731:Multicopper oxidase|PF00394:Multicopper oxidase|PF07732:Multicopper oxidase	-
Os02g0293400	150.114	65.743	1.192	0.0006	0.0097	SKIP interacting protein 14, SKIPa-interacting protein 14, SKIPa-interacting protein 14	2	11157096	11161168	-	1746	protein_coding	PF03145:Seven in absentia protein family	-
Os01g0170000	58.421	166.852	-1.516	0.0006	0.0097	raffinose synthase, RAFFINOSE SYNTHASE 5	1	3598451	3599668	-	1218	protein_coding	PF05691:Raffinose synthase or seed imbibition protein Sip1	-
Os11g0497350	5.586	21.691	-1.969	0.0006	0.0097	-	11	17694769	17696076	+	1308	protein_coding	-	-
Os09g0314200	150.743	60.439	1.32	0.0006	0.0098	-	9	8568980	8572069	+	3090	protein_coding	PF00931:NB-ARC domain	NB-ARC
Os06g0490000	131.45	266.392	-1.017	0.0006	0.0098	-	6	16879618	16881668	-	1939	protein_coding	PF00398:Ribosomal RNA adenine dimethylase	-
Os11g0616200	48.004	20.044	1.266	0.0006	0.0098	-	11	23976789	23979855	+	1342	protein_coding	-	-
Os02g0114400	223.387	102.457	1.124	0.0006	0.0099	-	2	777582	778268	-	687	protein_coding	-	-
Os09g0281750	53.282	22.304	1.256	0.0006	0.01	-	9	6022428	6025337	-	569	protein_coding	-	-
Os01g0743600	19.947	48.449	-1.284	0.0007	0.01	endosperm-specific gene 14	1	31078718	31087974	-	2264	protein_coding	PF02190:ATP-dependent protease La (LON) substrate-binding domain	-
Os06g0658200	9.661	0.337	4.712	0.0007	0.0101	-	6	27054291	27054779	+	489	protein_coding	-	-
Os07g0158400	14.217	1.403	3.358	0.0007	0.0101	-	7	3124926	3125729	+	804	protein_coding	PF07802:GCK domain	-
Os11g0245900	136.869	68.203	1.005	0.0007	0.0101	-	11	7865727	7867485	+	1759	protein_coding	-	-
Os08g0511800	26.424	6.882	1.942	0.0007	0.0101	-	8	25385363	25387275	-	785	protein_coding	-	-
Os09g0542800	32.591	7.457	2.122	0.0007	0.0103	-	9	21381391	21383318	-	1928	protein_coding	PF13041:PPR repeat family	-
Os04g0521700	68.421	28.271	1.279	0.0007	0.0104	-	4	26111689	26113913	+	1015	protein_coding	-	-
Os11g0547000	12.007	1.037	3.537	0.0007	0.0104	FLAVIN-BINDING, KELCH REPEAT, F BOX 1	11	20182477	20187327	-	4235	protein_coding	PF13418:Galactose oxidase, central domain|PF13415:Galactose oxidase, central domain|PF07646:Kelch motif|PF13426:PAS domain	Kelch_2
Os06g0274200	36.298	13.688	1.406	0.0007	0.0104	Nucleolar protein family A member 2, high-mobility group-like protein	6	9283162	9285239	+	783	protein_coding	PF01248:Ribosomal protein L7Ae/L30e/S12e/Gadd45 family	-
novel.1391	150.99	40.464	1.899	0.0007	0.0105	-	7	2440170	2442977	-	2808	-	- && P92519.1 RecName: Full=Uncharacterized mitochondrial protein AtMg00810; AltName: Full=ORF240b && PF07727:Reverse transcriptase (RNA-dependent DNA polymerase)	RVT_2
Os05g0156401	172.044	71.137	1.275	0.0007	0.0105	-	5	3303743	3305223	-	369	protein_coding	-	-
Os02g0704000	484.757	200.209	1.276	0.0007	0.0105	9-CIS-EPOXYCAROTENOID DIOXYGENASE 1	2	29026099	29028176	-	2078	protein_coding	PF03055:Retinal pigment epithelial membrane protein	RPE65
Os10g0499600	166.798	504.204	-1.597	0.0007	0.0106	-	10	19062859	19066123	+	1748	protein_coding	-	-
Os03g0254200	2725.67	1358.71	1.004	0.0007	0.0106	-	3	8130378	8132030	+	597	protein_coding	PF03222:Tryptophan/tyrosine permease family	-
Os06g0364500	88.075	36.3	1.28	0.0007	0.0106	-	6	15189242	15197492	+	1268	protein_coding	PF13947:Wall-associated receptor kinase galacturonan-binding	-
Os05g0466200	6.534	0	5.112	0.0007	0.0106	-	5	22878707	22881780	-	2953	protein_coding	PF07765:KIP1-like protein	-
Os10g0463400	146.309	53.258	1.46	0.0007	0.0106	EARLINESS 1	10	17076098	17081344	-	1026	protein_coding	PF00249:Myb-like DNA-binding domain|PF00072:Response regulator receiver domain	Response_reg
Os03g0619700	100.942	48.304	1.061	0.0007	0.0106	-	3	23496337	23497397	+	1061	protein_coding	-	-
Os01g0612500	106.827	35.015	1.611	0.0007	0.0106	Prolyl Oligopeptidase 2, PROLYL OLIGOPEPTIDASE 2	1	24277095	24280999	+	1200	protein_coding	PF02230:Phospholipase/Carboxylesterase	Abhydrolase_2
Os03g0822100	36.007	13.746	1.392	0.0007	0.0106	-	3	34521748	34525973	+	2819	protein_coding	PF14372:Domain of unknown function (DUF4413)	-
Os02g0564700	26.395	6.891	1.94	0.0007	0.0107	basic helix-loop-helix protein 097	2	21436299	21440664	-	2071	protein_coding	PF00010:Helix-loop-helix DNA-binding domain	HLH
novel.677	101.493	30.167	1.751	0.0007	0.0108	-	2	8735068	8739768	-	2506	-	- && - && PF04434:SWIM zinc finger	SWIM
Os09g0555450	110.383	50.456	1.128	0.0007	0.0108	-	9	22040614	22041040	+	342	protein_coding	-	-
Os02g0783100	63.023	28.416	1.145	0.0007	0.0108	-	2	33224109	33227677	-	2361	protein_coding	PF02536:mTERF	-
Os01g0775500	573.132	269.648	1.088	0.0007	0.0108	-	1	32812249	32814794	-	1200	protein_coding	PF01419:Jacalin-like lectin domain	-
Os05g0325200	113.311	51.17	1.149	0.0007	0.0108	-	5	15084916	15086140	+	1225	protein_coding	PF08613:Cyclin	-
Os02g0580500	90.456	40.775	1.151	0.0007	0.0108	-	2	22347066	22348185	-	1120	protein_coding	PF01145:SPFH domain / Band 7 family	-
Os06g0210400	35.755	12.331	1.536	0.0007	0.0109	-	6	5633354	5635721	-	2368	protein_coding	PF00069:Protein kinase domain|PF00139:Legume lectin domain	Pkinase
Os09g0272600	21.756	2.036	3.409	0.0007	0.0109	-	9	5454054	5454902	+	477	protein_coding	-	-
Os02g0501350	12.833	1.398	3.217	0.0007	0.0109	-	2	17718578	17720440	-	449	protein_coding	-	-
Os12g0291033	22.322	63.956	-1.532	0.0007	0.0109	-	12	11260276	11260721	+	446	protein_coding	-	-
Os06g0699050	92.498	36.225	1.355	0.0007	0.011	-	6	29381132	29382672	-	1344	protein_coding	-	-
Os05g0274200	11.943	33.439	-1.485	0.0007	0.011	-	5	11189467	11198038	+	3302	protein_coding	PF00488:MutS domain V|PF01624:MutS domain I|PF05188:MutS domain II|PF05192:MutS domain III|PF05190:MutS family domain IV	-
Os08g0412700	22.446	4.071	2.454	0.0007	0.0111	-	8	19745573	19747063	+	1491	protein_coding	PF06880:Protein of unknown function (DUF1262)	-
Os02g0550400	145.663	72.651	1.002	0.0007	0.0111	-	2	20703718	20704907	-	1190	protein_coding	PF13414:TPR repeat|PF13432:Tetratricopeptide repeat	-
Os01g0600400	86.895	182.441	-1.067	0.0007	0.0111	-	1	23582624	23585981	+	1768	protein_coding	-	-
Os09g0364800	71.472	24.161	1.565	0.0008	0.0112	-	9	11976318	11977778	+	749	protein_coding	-	-
Os12g0566100	75.082	36.643	1.033	0.0008	0.0112	-	12	23256135	23258172	-	574	protein_coding	-	-
Os01g0183950	9.843	0.342	4.733	0.0008	0.0113	-	1	4440933	4441314	-	382	protein_coding	-	-
Os11g0153300	341.567	167.921	1.024	0.0008	0.0113	-	11	2490682	2491745	-	1064	protein_coding	-	-
Os05g0209000	152.633	66.528	1.197	0.0008	0.0114	-	5	6750835	6751956	+	1122	protein_coding	-	-
Os02g0639100	71.513	161.421	-1.179	0.0008	0.0115	RECEPTOR-LIKE CYTOPLASMIC KINASE 78	2	25639224	25640990	-	1125	protein_coding	PF00069:Protein kinase domain	Pkinase
Os05g0377450	6.359	0	5.06	0.0008	0.0115	-	5	18209181	18209854	-	674	protein_coding	-	-
Os04g0613700	71.652	200.718	-1.486	0.0008	0.0116	UDP-N-ACETYLGLUCOSAMINE PYROPHOSPHORYLASE 2	4	31108938	31113437	-	2014	protein_coding	PF01704:UTP--glucose-1-phosphate uridylyltransferase	-
Os08g0438801	25.391	6.891	1.885	0.0008	0.0118	-	8	21319778	21320348	-	571	protein_coding	-	-
Os03g0279400	150.72	67.353	1.164	0.0008	0.0119	-	3	9506763	9510932	-	1845	protein_coding	PF01960:ArgJ family	-
Os10g0502000	181.327	531.332	-1.553	0.0008	0.012	-	10	19148232	19150913	-	1048	protein_coding	PF13599:Pentapeptide repeats (9 copies)	-
Os05g0331900	20.994	82.705	-1.983	0.0008	0.012	-	5	15527432	15530968	+	3537	protein_coding	PF13016:Cys-rich Gliadin N-terminal	-
Os02g0552100	103.771	50.97	1.024	0.0008	0.012	-	2	20816006	20820554	+	3078	protein_coding	-	-
Os06g0128000	155.512	76.377	1.023	0.0008	0.012	-	6	1476221	1477258	+	1038	protein_coding	PF07837:Formiminotransferase domain, N-terminal subdomain	-
Os10g0159300	82.921	30.522	1.441	0.0008	0.0121	-	10	3753397	3757307	-	3131	protein_coding	-	-
Os10g0111700	63.617	203.856	-1.683	0.0008	0.0121	-	10	806037	809751	-	2678	protein_coding	PF00854:POT family	-
Os03g0820500	825.624	367.199	1.169	0.0008	0.0122	actin depolymerizing factor 3	3	34430457	34431364	+	744	protein_coding	PF00241:Cofilin/tropomyosin-type actin-binding protein	Cofilin_ADF
Os06g0601600	1.392	15.125	-3.417	0.0008	0.0122	CELLULOSE SYNTHASE A11	6	23777893	23780396	+	1868	protein_coding	PF03552:Cellulose synthase	-
Os06g0291800	148.958	65.833	1.18	0.0008	0.0122	-	6	10711028	10714423	-	3396	protein_coding	PF13962:Domain of unknown function	-
Os04g0460300	12.115	35.974	-1.579	0.0008	0.0122	amino acid transporter-like 13	4	22977821	22980329	+	1816	protein_coding	PF01490:Transmembrane amino acid transporter protein	Aa_trans
Os03g0838400	17.148	3.13	2.468	0.0009	0.0123	AMMONIUM TRANSPORTER 3;2	3	35238255	35241951	+	1788	protein_coding	PF00909:Ammonium Transporter Family	Ammonium_transp
Os01g0243400	195.352	415.734	-1.092	0.0009	0.0123	-	1	7903316	7903956	-	641	protein_coding	-	-
Os09g0553700	178.811	86.548	1.048	0.0009	0.0123	-	9	21937214	21938550	-	1337	protein_coding	-	-
novel.1222	70.923	164.357	-1.211	0.0009	0.0124	-	6	22599912	22602325	+	2316	-	- && Q9LYX1.1 RecName: Full=L-type lectin-domain containing receptor kinase VIII.2; Short=LecRK-VIII.2; Flags: Precursor && PF00139:Legume lectin domain	-
Os04g0612500	27437.8	59008.8	-1.105	0.0009	0.0124	-	4	31061682	31062694	+	890	protein_coding	-	-
Os01g0162300	601.569	1960.77	-1.705	0.0009	0.0124	-	1	3256822	3257901	+	1080	protein_coding	-	-
Os03g0775700	25.866	74.829	-1.526	0.0009	0.0125	-	3	32164807	32168423	+	3120	protein_coding	PF14383:DUF761-associated sequence motif	-
Os01g0584100	0.223	8.907	-4.938	0.0009	0.0126	-	1	22677778	22678619	+	842	protein_coding	PF05553:Cotton fibre expressed protein	-
novel.712	36.958	112.763	-1.618	0.0009	0.0126	-	2	30154969	30156451	-	665	-	- && Q8GYN5.1 RecName: Full=RPM1-interacting protein 4 && -	-
Os02g0761500	64.994	26.067	1.316	0.0009	0.0129	-	2	32069408	32070242	-	835	protein_coding	-	-
Os03g0776900	221.159	109.174	1.018	0.0009	0.0129	DnaJ domain protein C35	3	32208931	32210830	+	689	protein_coding	-	-
Os05g0272800	31.102	67.812	-1.13	0.0009	0.0129	-	5	11042638	11045689	+	1719	protein_coding	-	-
Os02g0738600	23.617	56.916	-1.26	0.0009	0.0129	glycoside hydrolase OsGH9B8	2	30839199	30842589	+	1978	protein_coding	PF00759:Glycosyl hydrolase family 9	-
Os04g0129200	4.468	20.627	-2.197	0.0009	0.013	-	4	1837130	1839583	-	1037	protein_coding	PF01612:3'-5' exonuclease	3_5_exonuc
Os01g0973000	32.488	11.092	1.553	0.0009	0.013	-	1	42954163	42956626	+	1300	protein_coding	PF13419:Haloacid dehalogenase-like hydrolase	-
Os01g0956200	29.272	112.987	-1.959	0.0009	0.0131	-	1	42128337	42130205	-	1869	protein_coding	PF04577:Protein of unknown function (DUF563)	-
Os04g0430600	68.164	23.086	1.56	0.0009	0.0131	-	4	21350888	21353253	+	1384	protein_coding	-	-
Os03g0794400	24.133	6.15	1.962	0.0009	0.0131	-	3	33037416	33037983	+	568	protein_coding	PF13302:Acetyltransferase (GNAT) domain	-
Os10g0570001	9.095	0.337	4.62	0.0009	0.0131	-	10	22600684	22601326	+	246	protein_coding	-	-
Os05g0176500	44.5	17.232	1.369	0.0009	0.0131	-	5	4585199	4588999	-	1062	protein_coding	PF05176:ATP10 protein	-
Os07g0642200	90.146	692.875	-2.943	0.0009	0.0132	GDSL ESTERASE/LIPASE PROTEIN 93	7	26727638	26729979	-	1283	protein_coding	-	-
novel.903	7.473	27.455	-1.903	0.0009	0.0132	-	4	5915085	5917102	+	1135	-	- && - && -	-
Os05g0540200	61.428	26.572	1.206	0.001	0.0133	-	5	26834414	26835506	+	611	protein_coding	-	-
Os07g0531500	17.112	2.389	2.841	0.001	0.0133	-	7	20806655	20807495	+	841	protein_coding	PF03168:Late embryogenesis abundant protein	-
Os08g0479300	121.74	257.551	-1.085	0.001	0.0134	CYCLIN-D4-2	8	23648009	23651073	+	1879	protein_coding	PF00134:Cyclin, N-terminal domain|PF02984:Cyclin, C-terminal domain	Cyclin_C
Os03g0752500	13858.9	6884.86	1.009	0.001	0.0134	-	3	31023843	31024271	+	429	protein_coding	-	-
Os02g0633200	51.704	19.658	1.4	0.001	0.0134	-	2	25392975	25394561	+	1587	protein_coding	PF13041:PPR repeat family	-
Os01g0155000	1.583	13.462	-3.039	0.001	0.0135	Hsr203j	1	2957166	2958439	-	1274	protein_coding	PF07859:alpha/beta hydrolase fold	Abhydrolase_3
Os12g0175400	12.964	42.617	-1.728	0.001	0.0135	R2R3-MYB	12	3840945	3842155	+	1027	protein_coding	PF00249:Myb-like DNA-binding domain	Myb_DNA-binding
Os09g0321900	7.409	24.121	-1.703	0.001	0.0135	UBIQUITIN-CONJUGATING ENZYME 6	9	9357985	9362379	+	897	protein_coding	PF00179:Ubiquitin-conjugating enzyme	UQ_con
Os04g0600300	67.545	17.515	1.948	0.001	0.0135	ALTERNATIVE OXIDASE 1B	4	30291463	30293040	-	1359	protein_coding	PF01786:Alternative oxidase	AOX
Os03g0305800	5.722	24.25	-2.08	0.001	0.0136	glycosyltransferase 4	3	10854014	10855740	-	1727	protein_coding	PF05637:galactosyl transferase GMA12/MNN10 family	-
Os05g0142600	6.985	0	5.192	0.001	0.0136	-	5	2470984	2471229	-	246	protein_coding	-	-
Os03g0808200	9.638	0.337	4.696	0.001	0.0136	-	3	33787909	33789417	+	1509	protein_coding	PF00201:UDP-glucoronosyl and UDP-glucosyl transferase	UDPGT
Os01g0685400	1.699	13.462	-2.999	0.001	0.0137	-	1	28250506	28251508	+	1003	protein_coding	-	-
Os06g0133000	63.279	23.887	1.406	0.001	0.0137	GLUTINOUS ENDOSPERM	6	1765622	1770653	+	2672	protein_coding	PF08323:Starch synthase catalytic domain|PF00534:Glycosyl transferases group 1	Glycos_transf_1
novel.306	53.575	25.824	1.053	0.001	0.0138	-	10	21085923	21089409	-	2233	-	- && - && -	-
Os03g0757100	121.216	47.187	1.359	0.001	0.0138	-	3	31292068	31293498	-	1431	protein_coding	PF00201:UDP-glucoronosyl and UDP-glucosyl transferase	UDPGT
Os01g0348900	14.668	47.41	-1.696	0.001	0.0138	SALT PROTEIN	1	13903285	13904626	-	684	protein_coding	PF01419:Jacalin-like lectin domain	-
Os01g0156300	35.654	12.817	1.48	0.001	0.0138	OsPUB44-interacting protein 1, PUB44-interacting protein 1	1	3013915	3014751	-	837	protein_coding	PF06533:Protein of unknown function (DUF1110)	-
Os08g0307601	47.854	14.126	1.765	0.001	0.0139	-	8	12879949	12882797	+	815	protein_coding	-	-
Os01g0864500	80.856	17.155	2.236	0.001	0.014	salt and drought sensitive gene 1	1	37412047	37413011	-	965	protein_coding	PF03168:Late embryogenesis abundant protein	-
novel.991	554.449	1542.68	-1.477	0.001	0.0141	-	4	5923967	5924835	-	749	-	- && - && -	-
Os01g0621200	9.088	29.121	-1.698	0.001	0.0141	gamma-aminobutyric acid transporter 2	1	24753864	24758578	-	1506	protein_coding	PF01490:Transmembrane amino acid transporter protein	Aa_trans
Os01g0509700	29.578	62.311	-1.074	0.001	0.0142	-	1	17881781	17885487	-	2011	protein_coding	-	-
Os08g0320300	18.245	43.211	-1.24	0.0011	0.0143	-	8	13943831	13950647	+	2337	protein_coding	-	-
novel.1141	16.635	46.045	-1.473	0.0011	0.0144	-	5	17482466	17483763	-	1151	-	- && - && -	-
Os03g0556600	19.094	47.386	-1.309	0.0011	0.0144	-	3	19726886	19731136	+	2794	protein_coding	PF07714:Protein tyrosine kinase|PF01453:D-mannose binding lectin|PF00954:S-locus glycoprotein domain|PF08276:PAN-like domain	Pkinase_Tyr
Os07g0112000	1.737	14.751	-3.118	0.0011	0.0145	-	7	677468	678907	+	1440	protein_coding	PF00743:Flavin-binding monooxygenase-like	FMO-like
Os08g0559600	70.08	23.909	1.552	0.0011	0.0145	dihydroxy-acid dehydratase	8	28004856	28009273	+	2109	protein_coding	PF00920:Dehydratase family	ILVD_EDD
novel.734	13.209	0.695	4.265	0.0011	0.0145	-	3	3850530	3850929	+	268	-	- && - && -	-
Os01g0750300	82.582	286.777	-1.797	0.0011	0.0145	BRITTLE CULM 7	1	31422946	31428670	+	3461	protein_coding	PF03552:Cellulose synthase	-
Os04g0395800	36.567	122.236	-1.743	0.0011	0.0145	TIFY GENE 9	4	19492605	19497140	+	919	protein_coding	PF06200:tify domain|PF09425:Divergent CCT motif	Zim
Os06g0284200	159.745	322.203	-1.013	0.0011	0.0145	-	6	10082204	10087094	-	3070	protein_coding	PF10250:GDP-fucose protein O-fucosyltransferase	-
Os02g0807900	41.126	113.436	-1.469	0.0011	0.0146	WALL-ASSOCIATED KINASE GENE 21	2	34516622	34519474	-	2853	protein_coding	-	-
novel.1609	122.193	245.277	-1.003	0.0011	0.0146	-	9	5310724	5316703	+	5301	-	- && - && -	-
Os07g0503500	198.173	402.895	-1.024	0.0011	0.0146	UDP-dependent glucosyltransferase 707A3	7	19045831	19047937	+	2107	protein_coding	-	-
Os07g0652900	80.023	39.141	1.028	0.0011	0.0147	-	7	27234535	27234941	+	285	protein_coding	-	-
Os12g0218300	89.108	34.443	1.373	0.0011	0.0148	RAPID ALKALIZATION FACTOR 34	12	6324997	6325660	+	664	protein_coding	-	-
Os01g0908600	64.813	198.782	-1.619	0.0011	0.0148	proline transporter 1	1	39562727	39565686	+	1635	protein_coding	PF01490:Transmembrane amino acid transporter protein	Aa_trans
Os06g0681200	13.401	0.337	5.18	0.0011	0.0148	EARLY NODULIN LIKE PROTEIN 18	6	28388375	28389574	-	1091	protein_coding	PF02298:Plastocyanin-like domain	Cu_bind_like
Os01g0739500	311.074	649.428	-1.062	0.0011	0.0148	-	1	30885172	30886338	-	1068	protein_coding	-	-
Os06g0183700	26.813	57.147	-1.088	0.0011	0.0149	-	6	4161234	4166971	-	3106	protein_coding	-	-
Os01g0856000	81.84	31.392	1.386	0.0011	0.0149	CELL DIVISION CONTROL 6	1	36952073	36956727	+	2859	protein_coding	-	-
Os11g0605100	188.019	595.903	-1.665	0.0011	0.015	-	11	23333715	23337436	+	3443	protein_coding	PF00931:NB-ARC domain	NB-ARC
Os03g0207200	35.899	13.416	1.415	0.0011	0.0151	-	3	5609827	5612733	-	1715	protein_coding	PF09177:Syntaxin 6, N-terminal	-
Os05g0316800	48.72	21.607	1.175	0.0011	0.0151	ETHYLENE RESPONSE FACTOR 56	5	14663179	14664384	+	1206	protein_coding	PF00847:AP2 domain	AP2
Os03g0153900	19.257	1.025	4.225	0.0011	0.0152	-	3	2958312	2960398	+	1589	protein_coding	PF01494:FAD binding domain	FAD_binding_3
Os07g0166500	14.036	1.699	3.037	0.0012	0.0152	-	7	3573154	3573754	-	450	protein_coding	-	-
Os02g0556400	51.01	19.228	1.409	0.0012	0.0153	-	2	21039695	21042737	-	1783	protein_coding	PF01170:Putative RNA methylase family UPF0020	-
Os04g0618050	26.66	4.817	2.474	0.0012	0.0153	-	4	31398698	31400185	+	1488	protein_coding	PF13041:PPR repeat family|PF12854:PPR repeat	-
Os01g0283000	43.291	15.856	1.455	0.0012	0.0153	-	1	10113431	10119022	-	3037	protein_coding	-	-
Os10g0336600	0.997	11.318	-3.547	0.0012	0.0154	-	10	9697028	9697723	+	535	protein_coding	-	-
Os07g0551300	1895.14	5523.82	-1.543	0.0012	0.0155	-	7	21876891	21883372	-	2910	protein_coding	PF07714:Protein tyrosine kinase|PF01453:D-mannose binding lectin|PF00954:S-locus glycoprotein domain|PF08276:PAN-like domain	Pkinase_Tyr
Os09g0498100	44.366	19.578	1.18	0.0012	0.0156	-	9	19265965	19267538	+	653	protein_coding	PF00886:Ribosomal protein S16	-
Os09g0431100	60.825	25.635	1.247	0.0012	0.0157	Glutamate receptor homolog 1.3, GLUTAMATE RECEPTOR-LIKE 1.1	9	15752949	15762817	+	3184	protein_coding	PF00497:Bacterial extracellular solute-binding proteins, family 3|PF01094:Receptor family ligand binding region|PF00060:Ligand-gated ion channel	ANF_receptor
Os12g0516200	3640.45	461.771	2.979	0.0012	0.0158	-	12	20058131	20059545	-	423	protein_coding	-	-
Os03g0300900	42.268	142.931	-1.764	0.0012	0.0159	-	3	10583988	10586011	+	2024	protein_coding	-	-
Os12g0411700	17.927	49.801	-1.474	0.0012	0.0159	ABC TRANSPORTER G FAMILY MEMBER 30	12	12568930	12587004	-	2642	protein_coding	PF01061:ABC-2 type transporter|PF00005:ABC transporter	ABC2_membrane
Os07g0613600	21.842	4.473	2.29	0.0012	0.0159	-	7	25260329	25260955	+	627	protein_coding	-	-
Os01g0802000	41.782	87.757	-1.074	0.0012	0.0159	RING finger protein OsRFPH2-12, RING-H2 protein 12	1	33968744	33970803	+	1498	protein_coding	PF13639:Ring finger domain|PF14369:zinc-ribbon	-
Os03g0364700	150.864	361.378	-1.262	0.0012	0.0159	-	3	14233207	14236034	+	2040	protein_coding	-	-
novel.597	49.805	101.244	-1.024	0.0012	0.016	-	2	13878370	13880369	+	1809	-	- && - && -	-
Os07g0631700	81.195	37.355	1.12	0.0012	0.016	-	7	26208537	26209455	+	919	protein_coding	PF13405:EF-hand domain	-
Os04g0617350	12.506	1.391	3.183	0.0012	0.016	-	4	31357541	31357847	+	307	protein_coding	PF02519:Auxin responsive protein	Auxin_inducible
Os11g0672200	10.839	0.342	4.88	0.0012	0.016	RECEPTOR-LIKE CYTOPLASMIC KINASE 351	11	27152574	27153181	+	608	protein_coding	-	-
Os03g0160600	28.658	62.857	-1.141	0.0012	0.0161	-	3	3229040	3233510	-	2980	protein_coding	PF03372:Endonuclease/Exonuclease/phosphatase family	Exo_endo_phos
Os04g0448800	93.689	44.387	1.08	0.0012	0.0161	PHOSPHATE TRANSPORTER 17	4	22362240	22367202	+	1838	protein_coding	PF00153:Mitochondrial carrier protein	Mito_carr
Os11g0669200	20.19	57.268	-1.502	0.0013	0.0162	RECEPTOR-LIKE CYTOPLASMIC KINASE 350	11	27024430	27027589	+	1539	protein_coding	PF00069:Protein kinase domain	Pkinase
Os01g0311100	84.162	37.914	1.148	0.0013	0.0163	RING finger protein OsRFPH2-4, RING-H2 protein 4	1	11686442	11687191	+	750	protein_coding	PF13639:Ring finger domain	-
Os07g0638000	79.319	34.721	1.195	0.0013	0.0163	-	7	26527934	26530892	-	1537	protein_coding	-	-
Os06g0296100	9.801	34.405	-1.8	0.0013	0.0164	-	6	10932274	10935216	+	2634	protein_coding	PF13962:Domain of unknown function	-
Os01g0771000	22.31	79.252	-1.835	0.0013	0.0165	-	1	32534857	32535912	-	1056	protein_coding	PF04525:LURP-one-related	-
Os02g0142875	10.333	28.55	-1.47	0.0013	0.0166	-	2	2372240	2374416	+	288	protein_coding	-	-
Os07g0286000	10.516	0.337	4.83	0.0013	0.0166	-	7	10991914	10992578	+	624	protein_coding	-	-
Os08g0191433	15.56	40.382	-1.378	0.0013	0.0167	FLOURY ENDOSPERM 5	8	5353697	5363276	+	5154	protein_coding	PF08323:Starch synthase catalytic domain|PF00534:Glycosyl transferases group 1|PF16760:Starch/carbohydrate-binding module (family 53)	Glycos_transf_1
novel.640	63.301	29.147	1.114	0.0013	0.0167	-	2	28572931	28575434	+	2504	-	- && Q39134.2 RecName: Full=Amino acid permease 3; AltName: Full=Amino acid transporter AAP3 && -	-
Os05g0540300	58.305	26.096	1.162	0.0013	0.017	-	5	26835675	26840306	-	2137	protein_coding	PF00118:TCP-1/cpn60 chaperonin family	-
Os08g0417000	13.248	40.082	-1.594	0.0013	0.017	-	8	19950692	19952388	-	1207	protein_coding	PF14226:non-haem dioxygenase in morphine synthesis N-terminal|PF03171:2OG-Fe(II) oxygenase superfamily	2OG-FeII_Oxy
Os08g0393600	38.772	79.975	-1.045	0.0013	0.017	-	8	18676001	18678475	+	1720	protein_coding	-	-
Os07g0146700	6.42	0	5.072	0.0013	0.0171	-	7	2389707	2390872	+	621	protein_coding	-	-
Os03g0823400	13.095	40.448	-1.626	0.0013	0.0171	-	3	34567109	34568087	-	874	protein_coding	PF00228:Bowman-Birk serine protease inhibitor family	-
Os09g0527500	23.068	4.898	2.243	0.0013	0.0171	-	9	20629717	20633528	+	1197	protein_coding	PF00076:RNA recognition motif. (a.k.a. RRM, RBD, or RNP domain)	RRM_1
Os02g0579000	58.016	16.513	1.814	0.0013	0.0171	NAC DOMAIN-CONTAINING PROTEIN 1	2	22258846	22260658	+	1308	protein_coding	PF02365:No apical meristem (NAM) protein	NAM
Os02g0712500	28.425	82.115	-1.53	0.0013	0.0171	-	2	29502677	29506587	-	2247	protein_coding	PF01697:Glycosyltransferase family 92	-
Os01g0180300	87.288	238.053	-1.45	0.0014	0.0172	-	1	4208556	4213302	-	2714	protein_coding	-	-
Os01g0910900	11582.8	4026.85	1.524	0.0014	0.0173	-	1	39682842	39683433	-	592	protein_coding	-	-
Os04g0578550	109.641	51.012	1.104	0.0014	0.0174	-	4	29163356	29165144	+	798	protein_coding	-	-
Os02g0282000	72.117	15.966	2.179	0.0014	0.0174	-	2	10503049	10508541	+	4117	protein_coding	PF00931:NB-ARC domain	NB-ARC
Os02g0289700	51.433	24.14	1.092	0.0014	0.0174	-	2	10947828	10948612	-	785	protein_coding	-	-
Os06g0586000	37.731	12.057	1.645	0.0014	0.0175	-	6	22956669	22957307	-	498	protein_coding	-	-
Os07g0556500	26.916	7.156	1.904	0.0014	0.0176	-	7	22197089	22203636	-	1330	protein_coding	-	-
Os07g0637050	6.245	0	5.048	0.0014	0.0176	-	7	26468884	26470717	+	1834	protein_coding	PF01535:PPR repeat|PF13041:PPR repeat family|PF14432:DYW family of nucleic acid deaminases	PPR
Os02g0710900	78.52	35.644	1.134	0.0014	0.0176	-	2	29451939	29457739	+	3200	protein_coding	PF00012:Hsp70 protein	HSP70
Os05g0576500	36.229	10.986	1.726	0.0014	0.0176	-	5	28705384	28708590	-	2650	protein_coding	-	-
novel.656	31.985	9.999	1.681	0.0014	0.0176	-	2	34232986	34235019	+	1078	-	- && Q0DWQ1.2 RecName: Full=Probable monogalactosyldiacylglycerol synthase 3, chloroplastic; Short=OsMGD3; Flags: Precursor && -	-
Os01g0949750	115.055	51.016	1.173	0.0014	0.0176	TAU GLUTATHIONE S-TRANSFERASE 35	1	41841787	41842619	+	727	protein_coding	PF00043:Glutathione S-transferase, C-terminal domain|PF13417:Glutathione S-transferase, N-terminal domain	GST_C
Os04g0627400	9.602	31.633	-1.736	0.0014	0.0177	-	4	31937356	31939121	-	1766	protein_coding	-	-
Os08g0462900	71.498	29.378	1.286	0.0014	0.0177	-	8	22715246	22716410	-	1165	protein_coding	PF04819:Family of unknown function (DUF716)	-
Os04g0627900	13.558	1.011	3.73	0.0014	0.0177	UNP1	4	31957711	31958630	-	920	protein_coding	PF01253:Translation initiation factor SUI1	SUI1
Os02g0759700	61.937	153.204	-1.309	0.0014	0.0177	Os_F0767, OsTIR1	2	31986128	31989420	+	3170	protein_coding	-	-
Os06g0199100	53.885	22.104	1.292	0.0014	0.0178	-	6	5027686	5035358	-	4534	protein_coding	PF12854:PPR repeat|PF13041:PPR repeat family|PF01535:PPR repeat	PPR
Os09g0517600	128.394	284.936	-1.152	0.0014	0.0178	FH15	9	20179714	20183008	+	2861	protein_coding	PF02181:Formin Homology 2 Domain	FH2
Os07g0489100	8.18	0.342	4.465	0.0014	0.0178	-	7	18106225	18111251	+	1056	protein_coding	PF07993:Male sterility protein	NAD_binding_4
novel.9	0.224	11.161	-5.264	0.0014	0.0179	-	1	3246511	3250060	+	475	-	- && - && -	-
Os11g0640000	5.823	0	4.946	0.0014	0.018	-	11	25316103	25318049	-	1947	protein_coding	-	-
Os05g0408900	2819.27	7883.62	-1.484	0.0014	0.018	1-DEOXY-D-XYLULOSE 5-PHOSPHATE SYNTHASE 1	5	19957171	19963120	-	2980	protein_coding	PF13292:1-deoxy-D-xylulose-5-phosphate synthase|PF02780:Transketolase, C-terminal domain|PF02779:Transketolase, pyrimidine binding domain	-
Os12g0509100	58.917	24.701	1.258	0.0015	0.0182	-	12	19596995	19602216	+	1992	protein_coding	-	-
Os11g0128300	54.738	21.208	1.364	0.0015	0.0182	MIF1	11	1298250	1298986	+	737	protein_coding	PF04770:ZF-HD protein dimerisation region	ZF-HD_dimer
Os08g0235651	9.976	29.224	-1.562	0.0015	0.0182	-	8	8235249	8236739	+	1491	protein_coding	PF00931:NB-ARC domain	NB-ARC
Os08g0452900	50.728	110.771	-1.132	0.0015	0.0183	DnaJ domain protein C62	8	22159610	22161424	+	1815	protein_coding	-	-
Os01g0716800	1198.14	2534.74	-1.081	0.0015	0.0184	-	1	29830265	29836090	+	2396	protein_coding	PF03372:Endonuclease/Exonuclease/phosphatase family	Exo_endo_phos
Os08g0365500	37.699	16.51	1.189	0.0015	0.0184	WALL-ASSOCIATED KINASE GENE 77	8	16919056	16920093	-	1038	protein_coding	PF00069:Protein kinase domain	Pkinase
Os10g0531400	32.695	11.029	1.57	0.0015	0.0184	TAU GLUTATHIONE S-TRANSFERASE 10	10	20645931	20646880	+	950	protein_coding	PF13417:Glutathione S-transferase, N-terminal domain|PF13410:Glutathione S-transferase, C-terminal domain	-
Os07g0651800	9.034	28.699	-1.664	0.0015	0.0185	-	7	27332178	27333500	+	1113	protein_coding	-	-
Os07g0676800	26.059	8.291	1.652	0.0015	0.0185	-	7	28654214	28656004	+	1681	protein_coding	-	-
Os04g0599650	24.955	60.492	-1.276	0.0015	0.0186	-	4	30249419	30263316	+	7563	protein_coding	PF13086:AAA domain|PF13087:AAA domain	-
Os04g0476400	40.385	15.244	1.411	0.0015	0.0187	-	4	23843614	23847934	+	2471	protein_coding	PF09468:Ydr279p protein family (RNase H2 complex component)	-
Os08g0419000	9.181	0.337	4.637	0.0015	0.0188	-	8	20032118	20033171	+	948	protein_coding	-	-
Os12g0161700	38.685	15.088	1.358	0.0015	0.0189	-	12	3100851	3110416	-	1455	protein_coding	-	-
Os02g0511400	19.297	52.303	-1.438	0.0015	0.0189	-	2	18296255	18310133	+	1310	protein_coding	PF00106:short chain dehydrogenase	adh_short
Os10g0489500	4.137	28.761	-2.834	0.0015	0.019	-	10	18572698	18575857	-	1544	protein_coding	PF01397:Terpene synthase, N-terminal domain|PF03936:Terpene synthase family, metal binding domain	-
Os10g0560700	47.242	123.839	-1.395	0.0016	0.019	ETHYLENE RESPONSE FACTOR 36	10	22099546	22100588	-	939	protein_coding	-	-
Os09g0498500	82.089	18.133	2.179	0.0016	0.0191	-	9	19272541	19275771	-	1313	protein_coding	PF01266:FAD dependent oxidoreductase	DAO
Os12g0512400	102.802	40.29	1.353	0.0016	0.0192	-	12	19805936	19809656	+	3606	protein_coding	-	-
Os10g0318900	231.345	509.048	-1.139	0.0016	0.0192	-	10	8570834	8572512	+	1679	protein_coding	-	-
Os01g0162400	194.22	603.781	-1.637	0.0016	0.0192	-	1	3257944	3258889	+	946	protein_coding	-	-
Os10g0441900	50.404	21.072	1.26	0.0016	0.0192	-	10	15874303	15876563	+	2261	protein_coding	PF00069:Protein kinase domain|PF00139:Legume lectin domain	Pkinase
Os01g0716200	11.936	40.423	-1.751	0.0016	0.0192	-	1	29801081	29806870	-	2804	protein_coding	PF13178:Protein of unknown function (DUF4005)	-
Os01g0813800	25.584	56.006	-1.135	0.0016	0.0192	BETA-GLUCOSIDASE 3	1	34605594	34611055	-	2608	protein_coding	-	-
Os09g0264400	2.39	13.505	-2.497	0.0016	0.0192	-	9	4775527	4778505	-	1896	protein_coding	PF00067:Cytochrome P450	p450
novel.478	27.697	9.331	1.57	0.0016	0.0193	-	12	15989562	15991866	+	2305	-	- && - && -	-
Os08g0178900	407.154	0	11.067	0.0016	0.0193	-	8	4617579	4620400	-	1856	protein_coding	PF14303:No apical meristem-associated C-terminal domain	-
novel.523	28.086	60.388	-1.106	0.0016	0.0194	-	12	11165211	11166727	-	994	-	- && - && -	-
Os11g0229300	21.896	4.076	2.42	0.0016	0.0194	-	11	6872016	6877424	+	1983	protein_coding	PF00931:NB-ARC domain	NB-ARC
Os05g0451900	13.918	46.622	-1.758	0.0016	0.0197	OsSTA151	5	22184180	22188759	+	2171	protein_coding	PF10250:GDP-fucose protein O-fucosyltransferase	-
Os05g0160600	52.03	20.916	1.317	0.0016	0.0197	-	5	3561007	3570684	-	1178	protein_coding	-	-
Os01g0103000	28.227	8.659	1.713	0.0016	0.0198	-	1	170798	173144	-	1018	protein_coding	PF03357:Snf7	ESCRT-III
Os09g0532000	739.472	321.692	1.201	0.0017	0.0199	STAY GREEN LEAF	9	20868846	20871077	-	1376	protein_coding	PF12638:Staygreen protein	-
Os01g0963600	9603.09	1254.19	2.937	0.0017	0.0199	ABSCISIC ACID-STRESS-RIPENING-INDUCIBLE 2 PROTEIN	1	42460555	42461946	+	952	protein_coding	PF02496:ABA/WDS induced protein	-
novel.203	35.471	76.681	-1.104	0.0017	0.0199	-	10	2690969	2706312	+	1877	-	- && - && -	-
Os06g0587200	5.834	27.053	-2.2	0.0017	0.0199	-	6	23005337	23008846	+	3403	protein_coding	PF08263:Leucine rich repeat N-terminal domain|PF07714:Protein tyrosine kinase|PF13855:Leucine rich repeat	Pkinase_Tyr
Os01g0551400	26.199	6.121	2.084	0.0017	0.02	-	1	20700553	20702884	+	723	protein_coding	-	-
Os01g0589400	16.558	3.758	2.132	0.0017	0.0201	-	1	22991813	22994258	-	1452	protein_coding	PF13041:PPR repeat family	-
Os11g0261900	21.894	50.18	-1.2	0.0017	0.0201	-	11	8826309	8827815	+	1507	protein_coding	PF00149:Calcineurin-like phosphoesterase	Metallophos
Os03g0327600	18.001	46.179	-1.36	0.0017	0.0201	R40C1	3	11957336	11959565	-	1763	protein_coding	PF14200:Ricin-type beta-trefoil lectin domain-like	-
Os06g0347966	40.933	16.446	1.311	0.0017	0.0202	-	6	14005109	14005851	-	743	protein_coding	-	-
Os08g0133600	77.733	32.855	1.244	0.0017	0.0202	-	8	1914052	1917166	+	1600	protein_coding	-	-
Os07g0253100	0.224	6.867	-4.562	0.0017	0.0202	-	7	8535823	8543276	+	2602	protein_coding	-	-
Os07g0475800	52.622	19.439	1.435	0.0017	0.0204	-	7	17195348	17196977	-	1263	protein_coding	PF05890:Eukaryotic rRNA processing protein EBP2	-
Os08g0391800	20.712	51.379	-1.315	0.0017	0.0205	-	8	18542554	18543631	+	1078	protein_coding	-	-
Os08g0155550	60.872	13.889	2.128	0.0017	0.0205	-	8	3182766	3190297	+	1698	protein_coding	PF00854:POT family	-
novel.1219	7.035	0	5.216	0.0017	0.0205	-	6	22542338	22546773	+	705	-	- && - && -	-
Os10g0208600	9.345	30.833	-1.736	0.0017	0.0206	-	10	7696095	7702427	-	875	protein_coding	PF01190:Pollen proteins Ole e I like	-
Os01g0943800	64.416	0	8.407	0.0017	0.0206	-	1	41470283	41478321	+	2406	protein_coding	-	-
Os05g0542900	55.713	22.594	1.296	0.0017	0.0206	-	5	26943380	26945786	+	1473	protein_coding	PF00295:Glycosyl hydrolases family 28	-
Os05g0461350	41.531	95.491	-1.209	0.0018	0.0208	-	5	22654851	22655486	-	636	protein_coding	-	-
Os10g0488400	5.504	0	4.858	0.0018	0.0209	-	10	18505564	18506412	+	849	protein_coding	-	-
Os05g0385400	15.039	3.075	2.29	0.0018	0.0209	-	5	18629300	18630170	+	871	protein_coding	PF14009:Domain of unknown function (DUF4228)	-
Os03g0126825	1247	2566.79	-1.042	0.0018	0.0209	-	3	1514817	1519042	+	2496	protein_coding	-	-
Os05g0295100	19.14	50.777	-1.397	0.0018	0.0209	-	5	13027560	13046685	+	3235	protein_coding	PF06862:Utp25, U3 small nucleolar RNA-associated SSU processome protein 25	-
Os08g0121800	21.621	6.155	1.803	0.0018	0.021	-	8	1192971	1194665	+	812	protein_coding	PF01165:Ribosomal protein S21	-
Os12g0628400	4.224	19.576	-2.239	0.0018	0.021	FATTY ACID 2-HYDROXYLASE 1	12	26902158	26905922	+	1438	protein_coding	PF04116:Fatty acid hydroxylase superfamily	-
Os07g0657100	75.867	35.157	1.112	0.0018	0.021	GLYOXALASE I-10	7	27653023	27654081	-	815	protein_coding	PF12681:Glyoxalase-like domain	-
novel.1571	5.597	0	4.877	0.0018	0.021	-	8	15749542	15750611	-	548	-	- && - && -	-
Os05g0549100	1083.06	529.214	1.033	0.0018	0.021	STN7 kinase	5	27245213	27249448	-	2525	protein_coding	-	-
Os11g0246600	34.918	13.053	1.422	0.0018	0.0211	Deg protease 12, DEG PROTEASE 12	11	7909213	7916588	+	1329	protein_coding	PF13365:Trypsin-like peptidase domain|PF13180:PDZ domain	-
Os07g0684000	7241.99	3363.07	1.107	0.0018	0.0211	R40G3	7	29008876	29009943	+	986	protein_coding	PF14200:Ricin-type beta-trefoil lectin domain-like	-
Os12g0153433	24.581	7.945	1.629	0.0018	0.0212	-	12	2637608	2638272	+	665	protein_coding	-	-
Os01g0726400	7.02	35.683	-2.365	0.0018	0.0214	MADS BOX GENE 32	1	30278399	30280577	-	684	protein_coding	PF00319:SRF-type transcription factor (DNA-binding and dimerisation domain)|PF01486:K-box region	SRF-TF
Os02g0288400	76.733	37.328	1.041	0.0019	0.0216	MULTIDRUG RESISTANCE-ASSOCIATED PROTEIN 5	2	10880647	10886393	-	3878	protein_coding	PF00005:ABC transporter|PF00664:ABC transporter transmembrane region	ABC_membrane
Os06g0168500	118.545	55.07	1.109	0.0019	0.0217	-	6	3445034	3448312	-	1320	protein_coding	PF00804:Syntaxin|PF05739:SNARE domain	SNARE
Os04g0677650	63.405	160.518	-1.345	0.0019	0.0217	OsWD40-111	4	34613751	34614333	-	583	protein_coding	-	-
Os07g0194100	93.773	45.378	1.049	0.0019	0.0217	-	7	5102510	5107297	+	1866	protein_coding	PF00069:Protein kinase domain|PF02149:Kinase associated domain 1	Pkinase
Os08g0390100	19.877	47.418	-1.268	0.0019	0.0219	-	8	18480942	18486765	-	3674	protein_coding	-	-
Os02g0617100	36.952	13.182	1.489	0.0019	0.022	-	2	24471545	24472870	-	1065	protein_coding	PF14309:Domain of unknown function (DUF4378)	-
Os01g0812800	52.281	21.125	1.307	0.0019	0.022	-	1	34550416	34552611	-	614	protein_coding	PF01248:Ribosomal protein L7Ae/L30e/S12e/Gadd45 family	-
Os05g0164900	22.059	46.795	-1.081	0.0019	0.022	-	5	3813306	3819768	-	3682	protein_coding	PF01344:Kelch motif|PF10539:Development and cell death domain	Kelch_1
Os03g0140650	31.555	8.929	1.826	0.0019	0.022	-	3	2243720	2245675	-	1804	protein_coding	-	-
Os09g0305300	30.666	8.84	1.791	0.0019	0.022	-	9	7797868	7800107	+	1850	protein_coding	PF03140:Plant protein of unknown function	-
Os10g0568300	33.152	12.088	1.463	0.0019	0.0221	-	10	22531145	22534379	-	2599	protein_coding	-	-
Os11g0488900	638.73	309.767	1.043	0.0019	0.0221	F-box protein 600	11	17229938	17231333	+	1202	protein_coding	PF12937:F-box-like|PF01753:MYND finger	zf-MYND
Os04g0484800	16.989	40.591	-1.258	0.0019	0.0221	ANAPHASE PROMOTING COMPLEX 2	4	24229248	24236905	+	3056	protein_coding	PF00888:Cullin family|PF08672:Anaphase promoting complex (APC) subunit 2	Cullin
Os04g0346800	171.728	78.97	1.121	0.0019	0.0221	-	4	16495037	16497729	+	916	protein_coding	PF03819:MazG nucleotide pyrophosphohydrolase domain	-
Os12g0583300	139.477	54.159	1.363	0.0019	0.0221	-	12	24212538	24214065	+	1528	protein_coding	PF14541:Xylanase inhibitor C-terminal|PF14543:Xylanase inhibitor N-terminal	-
Os07g0471200	46.703	9.913	2.236	0.0019	0.0222	-	7	16893333	16895018	-	1686	protein_coding	PF16486:N-terminal domain of argonaute	-
Os08g0433300	110.557	51.959	1.086	0.0019	0.0223	-	8	21014458	21015691	+	1234	protein_coding	-	-
Os01g0858350	243.021	692.347	-1.51	0.002	0.0223	-	1	37097377	37099130	-	1754	protein_coding	PF00067:Cytochrome P450	p450
Os09g0359500	14.645	68.456	-2.241	0.002	0.0223	-	9	11664369	11676584	+	2318	protein_coding	-	-
Os01g0946850	7.715	0.354	4.38	0.002	0.0223	-	1	41604811	41611736	-	1242	protein_coding	-	-
Os12g0181533	69.936	151.861	-1.122	0.002	0.0224	-	12	4121027	4123125	-	1730	protein_coding	PF01490:Transmembrane amino acid transporter protein	Aa_trans
Os02g0135700	71.911	34.989	1.042	0.002	0.0225	-	2	1882715	1888893	+	4219	protein_coding	PF04931:DNA polymerase phi	-
Os01g0695800	302.265	140.145	1.109	0.002	0.0226	MULTIDRUG RESISTANCE 7	1	28786544	28787701	-	889	protein_coding	PF00005:ABC transporter	ABC_tran
novel.524	0.274	12.279	-5.401	0.002	0.0227	-	12	11280350	11281689	-	747	-	- && - && -	-
Os04g0288500	13.905	0.683	4.345	0.002	0.0227	-	4	12534295	12539647	-	2405	protein_coding	PF00139:Legume lectin domain|PF00069:Protein kinase domain	Pkinase
Os11g0506800	10.372	0.337	4.813	0.002	0.0227	BCL-2-ASSOCIATED ATHANOGENE 5	11	18070313	18071749	-	1437	protein_coding	PF02179:BAG domain	-
Os02g0828800	53.249	24.795	1.103	0.002	0.0228	-	2	35621745	35622236	-	492	protein_coding	-	-
Os09g0517100	255.164	688.155	-1.431	0.002	0.0229	-	9	20157733	20162008	-	4276	protein_coding	-	-
novel.1179	61.511	0	8.34	0.002	0.023	-	6	7593685	7595576	+	1028	-	- && - && -	-
Os08g0248800	44.594	20.639	1.116	0.002	0.0231	PYRB	8	9071719	9075883	-	1351	protein_coding	PF00185:Aspartate/ornithine carbamoyltransferase, Asp/Orn binding domain|PF02729:Aspartate/ornithine carbamoyltransferase, carbamoyl-P binding domain	-
Os11g0517800	42.739	9.422	2.19	0.0021	0.0232	-	11	18560178	18575490	-	2034	protein_coding	-	-
Os05g0500600	20.485	70.539	-1.792	0.0021	0.0233	-	5	24631172	24632713	+	1542	protein_coding	PF03514:GRAS domain family	GRAS
Os05g0210600	41.274	93.925	-1.187	0.0021	0.0235	-	5	6859187	6862484	+	1839	protein_coding	PF13414:TPR repeat	-
Os08g0382400	1036.71	2578.41	-1.315	0.0021	0.0237	CYCLOPHILIN 38	8	18020081	18023911	+	1562	protein_coding	PF00160:Cyclophilin type peptidyl-prolyl cis-trans isomerase/CLD	Pro_isomerase
Os03g0844301	26.714	88.628	-1.73	0.0021	0.0237	-	3	35482594	35483169	-	576	protein_coding	-	-
Os03g0294100	29.304	80.326	-1.465	0.0021	0.0237	SKIP interacting protein 32, SKIPa-interacting protein 32, SKIPa-interacting protein 32	3	10255888	10257612	+	882	protein_coding	-	-
Os08g0230100	26.02	60.248	-1.215	0.0021	0.0237	-	8	7919850	7921536	-	1123	protein_coding	-	-
Os08g0546800	180.282	65.683	1.457	0.0022	0.0241	HEAT STRESS TRANSCRIPTION FACTOR B2B	8	27382872	27384470	-	1498	protein_coding	PF00447:HSF-type DNA-binding	HSF_DNA-bind
Os08g0546700	95.553	208.711	-1.13	0.0022	0.0241	Rhomboid 14, RHOMBOID 14	8	27376052	27378939	-	1327	protein_coding	PF01694:Rhomboid family	Rhomboid
Os01g0871900	5.909	0	4.953	0.0022	0.0242	-	1	37810770	37812129	+	1335	protein_coding	PF00854:POT family	-
Os06g0228500	929.171	395.857	1.231	0.0022	0.0244	amino acid transporter-like 12	6	6678245	6680823	+	1433	protein_coding	PF01490:Transmembrane amino acid transporter protein	Aa_trans
Os04g0494950	0	6.224	-5.14	0.0022	0.0244	-	4	24746952	24748506	+	1326	protein_coding	PF04862:Protein of unknown function (DUF642)	-
Os05g0548600	54.752	23.815	1.2	0.0022	0.0246	-	5	27219015	27220348	+	1334	protein_coding	PF13041:PPR repeat family	-
Os09g0570100	12.658	1.735	2.875	0.0022	0.0247	RECEPTOR-LIKE CYTOPLASMIC KINASE 282	9	22755848	22757503	+	1382	protein_coding	PF00069:Protein kinase domain	Pkinase
novel.1400	80.019	34.595	1.211	0.0022	0.0248	-	7	5303346	5305529	-	2184	-	- && - && -	-
novel.1000	5.758	19.22	-1.743	0.0022	0.0248	-	4	9261425	9262599	-	1087	-	- && - && -	-
Os09g0488000	108.265	50.217	1.105	0.0022	0.0249	GLUCOSAMINE-6-P ACETYLTRANSFERASE 1	9	18825515	18826251	-	737	protein_coding	PF00583:Acetyltransferase (GNAT) family	Acetyltransf_1
Os02g0306401	1578.18	711.009	1.151	0.0023	0.0249	NICOTINAMINE AMINOTRANSFERASE 1	2	11997254	12002625	-	1485	protein_coding	PF00155:Aminotransferase class I and II	Aminotran_1_2
Os05g0299500	65.951	28.404	1.216	0.0023	0.025	-	5	13405326	13410805	+	1563	protein_coding	PF06027:Solute carrier family 35	-
Os05g0560000	26254.2	62898.8	-1.261	0.0023	0.0251	PHOTOSYSTEM I SUBUNIT	5	27878662	27879543	+	676	protein_coding	PF03244:Photosystem I reaction centre subunit VI	-
novel.358	6.177	0	5.025	0.0023	0.0251	-	11	24723165	24723655	+	491	-	- && - && -	-
Os07g0623200	89.914	40.283	1.157	0.0023	0.0252	-	7	25790391	25792698	+	1076	protein_coding	PF00403:Heavy-metal-associated domain	HMA
Os12g0153900	243.125	118.837	1.031	0.0023	0.0252	-	12	2659495	2660490	+	996	protein_coding	-	-
Os10g0535800	65.36	25.368	1.366	0.0023	0.0252	-	10	20843118	20845183	+	983	protein_coding	-	-
Os12g0417100	158.875	74.219	1.097	0.0023	0.0252	-	12	12892992	12893423	+	432	protein_coding	-	-
Os04g0275100	3.21	18.109	-2.471	0.0023	0.0252	-	4	11569339	11574645	-	2651	protein_coding	PF00069:Protein kinase domain|PF07645:Calcium-binding EGF domain	Pkinase
Os05g0150733	86.387	39.352	1.132	0.0023	0.0252	-	5	2917556	2918143	+	588	protein_coding	-	-
novel.1061	8.11	0	5.421	0.0023	0.0252	-	5	6397613	6399747	+	1029	-	- && - && -	-
Os01g0763900	6.559	0	5.108	0.0023	0.0257	-	1	32145847	32147094	-	954	protein_coding	PF07983:X8 domain	-
Os03g0646200	18.876	3.73	2.332	0.0024	0.0257	-	3	25001670	25003485	-	1816	protein_coding	PF11955:Plant organelle RNA recognition domain	-
Os04g0266900	16.876	43.329	-1.351	0.0024	0.0259	-	4	11026653	11032673	+	2557	protein_coding	PF00456:Transketolase, thiamine diphosphate binding domain|PF02780:Transketolase, C-terminal domain|PF02779:Transketolase, pyrimidine binding domain	-
Os04g0638800	5.119	0	4.747	0.0024	0.0259	-	4	32464933	32466032	+	1100	protein_coding	PF04759:Protein of unknown function, DUF617	-
Os05g0565000	39.472	17.822	1.142	0.0024	0.026	RIBOSOMAL PROTEIN L18A	5	28118290	28120481	+	965	protein_coding	PF01775:Ribosomal L18ae/LX protein domain	-
Os07g0414900	22.962	60.68	-1.392	0.0024	0.026	-	7	13079421	13084590	+	4574	protein_coding	-	-
Os08g0224300	42.197	95.242	-1.178	0.0024	0.026	-	8	7568558	7573900	-	2142	protein_coding	PF03040:CemA family	-
Os05g0564350	2.323	14.833	-2.653	0.0024	0.0261	-	5	28089312	28092327	-	1954	protein_coding	-	-
Os06g0262501	0	6.944	-5.298	0.0024	0.0261	-	6	8575747	8578622	-	2876	protein_coding	-	-
Os05g0452800	18.036	45.704	-1.345	0.0024	0.0261	-	5	22208601	22212202	+	1635	protein_coding	PF12906:RING-variant domain	-
Os12g0111800	5.138	0	4.765	0.0024	0.0262	-	12	614314	616031	+	1142	protein_coding	PF00141:Peroxidase	-
Os02g0611400	76.072	37.773	1.013	0.0024	0.0264	-	2	24059319	24062693	+	2549	protein_coding	PF13041:PPR repeat family	-
Os01g0342500	672.191	306.709	1.132	0.0025	0.0266	-	1	13508323	13508882	-	560	protein_coding	-	-
Os03g0440200	15.442	2.076	2.906	0.0025	0.0267	-	3	18603057	18608859	-	2649	protein_coding	PF13086:AAA domain|PF13087:AAA domain	-
Os03g0130950	50.514	19.198	1.393	0.0025	0.0268	-	3	1774391	1775646	-	503	protein_coding	PF00069:Protein kinase domain	Pkinase
Os08g0100150	7.839	25.283	-1.688	0.0025	0.0268	-	8	17351	20091	+	1198	protein_coding	-	-
Os04g0151700	12.367	31.604	-1.363	0.0025	0.0268	-	4	3544446	3547962	+	450	protein_coding	-	-
novel.745	137.603	59.293	1.214	0.0025	0.0268	-	3	6336923	6340451	+	1633	-	- && - && -	-
Os10g0366400	47.299	20.312	1.217	0.0025	0.0268	-	10	11460330	11464119	+	1521	protein_coding	-	-
Os02g0747900	0.224	6.87	-4.562	0.0025	0.0268	INCREASED LEAF INCLINATION 5	2	31423943	31425239	-	1071	protein_coding	-	-
Os04g0167900	67.853	26.767	1.342	0.0025	0.0269	protein phosphatase 2C37, protein phosphatase 2C 37 protein phosphatase 61	4	4649129	4649773	-	645	protein_coding	PF00481:Protein phosphatase 2C	PP2C
Os08g0109800	41.001	88.355	-1.104	0.0025	0.027	CRINKLY4-RELATED protein 2	8	496929	500019	+	3091	protein_coding	PF00069:Protein kinase domain	Pkinase
novel.82	1178.71	560.935	1.071	0.0025	0.027	-	1	32934192	32935060	+	664	-	- && - && -	-
Os06g0718400	16.293	2.382	2.763	0.0025	0.027	UCLACYANIN-LIKE PROTEIN 18	6	30528045	30529070	+	939	protein_coding	PF02298:Plastocyanin-like domain	Cu_bind_like
novel.726	18.785	42.575	-1.179	0.0025	0.027	-	2	35690836	35692340	-	1218	-	- && - && -	-
Os03g0251350	1839.5	4663.35	-1.342	0.0025	0.0271	HAP5C SUBUNIT OF CCAAT-BOX BINDING COMPLEX	3	7976995	7979371	-	1217	protein_coding	PF00808:Histone-like transcription factor (CBF/NF-Y) and archaeal histone	-
Os03g0387800	133.487	45.525	1.55	0.0025	0.0272	-	3	15460811	15463109	+	1307	protein_coding	PF13266:Protein of unknown function (DUF4057)	-
novel.1180	43.389	0	7.837	0.0025	0.0272	-	6	7822822	7823924	+	1103	-	- && - && -	-
Os07g0274700	386.67	186.32	1.054	0.0026	0.0273	-	7	10231836	10232644	+	530	protein_coding	PF06522:NADH-ubiquinone reductase complex 1 MLRQ subunit	-
Os05g0312600	24.908	5.904	2.08	0.0026	0.0274	CALMODULIN-LIKE PROTEIN 21	5	14360753	14361588	-	836	protein_coding	PF13405:EF-hand domain|PF13499:EF-hand domain pair	-
Os06g0651000	460.238	216.767	1.086	0.0026	0.0275	dihydroflavonol 4-reductase, NADPH HC-toxin reductase	6	26650225	26652370	-	1388	protein_coding	PF01370:NAD dependent epimerase/dehydratase family	Epimerase
Os07g0693800	227.08	544.375	-1.263	0.0026	0.0275	OMEGA-3 FATTY ACID DESATURASE 8	7	29531284	29534119	+	1634	protein_coding	PF11960:Domain of unknown function (DUF3474)|PF00487:Fatty acid desaturase	-
Os06g0320200	0.962	10.302	-3.427	0.0026	0.0275	BETA-GLUCOSIDASE 24	6	12437683	12442790	-	1967	protein_coding	PF00232:Glycosyl hydrolase family 1	Glyco_hydro_1
Os11g0227200	133.971	53.486	1.326	0.0026	0.0277	NBS-LRR disease resistance protein	11	6668507	6680770	+	3160	protein_coding	PF00931:NB-ARC domain	NB-ARC
Os09g0530275	30.49	9.39	1.707	0.0026	0.0278	-	9	20768633	20771680	+	1308	protein_coding	PF00067:Cytochrome P450	p450
Os04g0650600	56.212	23.994	1.226	0.0026	0.0278	-	4	33150022	33153292	-	1843	protein_coding	PF00929:Exonuclease	Exonuc_X-T
Os01g0158500	7.881	28.061	-1.83	0.0026	0.0279	-	1	3060978	3066135	+	2130	protein_coding	PF05746:DALR anticodon binding domain|PF03485:Arginyl tRNA synthetase N terminal domain|PF00750:tRNA synthetases class I (R)	-
Os05g0581900	48.901	21.724	1.175	0.0026	0.028	-	5	28950853	28952754	-	1233	protein_coding	PF07983:X8 domain	-
Os11g0444900	95.761	43.605	1.131	0.0027	0.0282	-	11	14713272	14714398	+	1035	protein_coding	PF00564:PB1 domain	-
Os02g0122600	277.481	137.978	1.007	0.0027	0.0282	-	2	1187089	1187904	-	816	protein_coding	PF13833:EF-hand domain pair	-
Os09g0415050	45.059	18.866	1.258	0.0027	0.0284	-	9	14834613	14839357	-	4745	protein_coding	-	-
Os05g0335800	21.035	6.905	1.614	0.0027	0.0285	-	5	15709038	15710367	-	1330	protein_coding	PF00854:POT family	-
Os08g0555300	35.406	14.186	1.325	0.0027	0.0286	-	8	27794265	27797275	+	2471	protein_coding	-	-
Os10g0165300	1.392	10.637	-2.909	0.0027	0.0287	-	10	4497746	4503667	+	1936	protein_coding	PF00067:Cytochrome P450	p450
Os03g0848700	16.751	56.089	-1.745	0.0027	0.0288	BROWN PLANTHOPPER RESISTANCE 14	3	35693286	35699010	-	4553	protein_coding	PF00931:NB-ARC domain	NB-ARC
Os01g0736500	5.835	0	4.947	0.0028	0.0288	-	1	30718930	30719952	+	1023	protein_coding	PF03168:Late embryogenesis abundant protein	-
Os05g0556700	18.967	3.806	2.323	0.0028	0.0288	-	5	27686725	27688323	+	1191	protein_coding	PF00118:TCP-1/cpn60 chaperonin family	-
Os06g0683100	40.983	13.23	1.639	0.0028	0.0289	-	6	28470174	28472020	-	1274	protein_coding	PF01370:NAD dependent epimerase/dehydratase family	Epimerase
Os02g0607700	67.915	30.906	1.137	0.0028	0.0289	-	2	23829191	23834725	-	1123	protein_coding	PF00106:short chain dehydrogenase	adh_short
Os04g0525200	42.378	130.295	-1.62	0.0028	0.0289	-	4	26263793	26267430	-	3638	protein_coding	-	-
Os02g0550800	27.189	8.523	1.673	0.0028	0.029	AMMONIUM TRANSPORTER 3;3	2	20734076	20737316	+	1869	protein_coding	PF00909:Ammonium Transporter Family	Ammonium_transp
Os01g0511200	105.395	48.141	1.131	0.0028	0.029	-	1	17994680	17997769	-	1470	protein_coding	-	-
Os08g0404500	5.681	0	4.906	0.0028	0.0291	-	8	19325136	19326185	+	1050	protein_coding	PF07649:C1-like domain	C1_3
Os09g0268000	16.932	2.793	2.616	0.0028	0.0291	-	9	5120497	5122573	-	2077	protein_coding	PF00069:Protein kinase domain|PF00139:Legume lectin domain	Pkinase
Os03g0663400	10.296	1.061	3.307	0.0028	0.0294	osmotin protein, Osmotin	3	26032958	26033800	-	843	protein_coding	PF00314:Thaumatin family	Thaumatin
Os03g0607200	44.226	15.208	1.538	0.0028	0.0294	-	3	22816933	22817774	-	772	protein_coding	PF02704:Gibberellin regulated protein	-
Os06g0292301	36.898	97.144	-1.396	0.0028	0.0294	-	6	10738455	10741214	+	2760	protein_coding	PF13962:Domain of unknown function	-
Os02g0807000	166.352	83.022	1.001	0.0029	0.0296	PHOSPHOENOL PYRUVATE CARBOXYLASE KINASE1	2	34468754	34470169	-	1294	protein_coding	PF00069:Protein kinase domain	Pkinase
Os07g0664400	14.65	40.789	-1.485	0.0029	0.0296	-	7	28053814	28056606	+	1192	protein_coding	PF00106:short chain dehydrogenase	adh_short
Os04g0224200	22.061	4.743	2.212	0.0029	0.0296	-	4	8274136	8275149	-	1014	protein_coding	-	-
Os06g0727300	27.792	63.837	-1.207	0.0029	0.0296	-	6	30948592	30950414	-	1542	protein_coding	PF01501:Glycosyl transferase family 8	Glyco_transf_8
Os07g0505200	10.634	1.362	2.958	0.0029	0.0297	RICE SQUAMOSA PROMOTER-BINDING-LIKE 13, Squamosa promoter-binding-like protein 13	7	19099679	19103337	-	1682	protein_coding	PF03110:SBP domain	SBP
novel.37	27.547	85.474	-1.642	0.0029	0.0298	-	1	15542016	15543932	+	1184	-	- && - && -	-
Os03g0317100	31.686	66.926	-1.071	0.0029	0.0298	-	3	11412715	11416313	+	2750	protein_coding	PF14432:DYW family of nucleic acid deaminases|PF01535:PPR repeat|PF13041:PPR repeat family|PF12854:PPR repeat	PPR
Os09g0416200	54.74	20.249	1.432	0.0029	0.03	-	9	14887140	14893226	+	1849	protein_coding	PF00083:Sugar (and other) transporter	Sugar_tr
Os08g0395700	31.584	9.035	1.813	0.0029	0.03	-	8	18770027	18771421	-	1395	protein_coding	-	-
Os06g0724700	37.826	15.892	1.251	0.0029	0.0301	-	6	30797115	30806042	-	1956	protein_coding	PF02260:FATC domain|PF00454:Phosphatidylinositol 3- and 4-kinase	PI3_PI4_kinase
Os09g0506700	2.526	19.652	-2.939	0.003	0.0304	F-box protein 498	9	19613507	19619199	+	1659	protein_coding	PF00646:F-box domain	F-box
Os07g0283125	59.673	21.108	1.504	0.003	0.0304	-	7	10811145	10813161	-	2017	protein_coding	PF00139:Legume lectin domain|PF00069:Protein kinase domain	Pkinase
Os09g0488600	28.553	7.574	1.92	0.003	0.0304	-	9	18845059	18847236	+	1400	protein_coding	-	-
Os08g0440200	43.643	17.98	1.282	0.003	0.0305	CCR4-associated factor 1-11, carbon catabolite repressor 4-associated factor 1-11	8	21410971	21417167	+	3098	protein_coding	-	-
Os01g0178900	89.127	39.896	1.161	0.003	0.0305	-	1	4106828	4108508	+	1681	protein_coding	-	-
Os03g0576600	4.77	21.416	-2.195	0.003	0.0305	Acyl-CoA-binding protein 3	3	21082861	21084621	-	558	protein_coding	PF00887:Acyl CoA binding protein	-
Os07g0482566	67.218	30.5	1.143	0.003	0.0305	-	7	17619937	17622639	-	2703	protein_coding	-	-
Os12g0533600	25.948	9.98	1.38	0.003	0.0307	-	12	21216320	21218986	-	1174	protein_coding	-	-
Os04g0223300	13.583	54.195	-2.006	0.003	0.0307	ASCORBATE PEROXIDASE 3	4	8239288	8241854	-	1060	protein_coding	PF00141:Peroxidase	-
Os04g0463800	27.925	64.272	-1.2	0.003	0.0308	-	4	23153453	23158544	-	4012	protein_coding	PF13041:PPR repeat family	-
Os12g0106300	32.538	106.433	-1.71	0.0031	0.031	trichome birefringence-like 1	12	337846	341464	+	1858	protein_coding	PF13839:GDSL/SGNH-like Acyl-Esterase family found in Pmr5 and Cas1p|PF14416:PMR5 N terminal Domain	-
Os03g0294032	13.18	41.994	-1.667	0.0031	0.031	-	3	10252143	10258334	-	2452	protein_coding	-	-
Os02g0697900	258.038	525.119	-1.027	0.0031	0.031	-	2	28700889	28704229	-	1476	protein_coding	-	-
Os03g0279950	154.71	330.348	-1.097	0.0031	0.031	Oxygen-evolving complex protein PsbP	3	9555529	9557358	+	997	protein_coding	PF01789:PsbP	-
Os07g0603300	52.9	114.645	-1.117	0.0031	0.031	Grain Length on Chromosome 7, grain width QTL on chromosome 7	7	24664328	24669321	-	3128	protein_coding	PF14309:Domain of unknown function (DUF4378)	-
Os08g0104400	16.439	45.581	-1.481	0.0031	0.0311	-	8	233816	234464	-	649	protein_coding	-	-
Os02g0566000	18.142	44.746	-1.308	0.0031	0.0311	-	2	21517104	21517562	-	459	protein_coding	-	-
novel.2	43.538	17.038	1.348	0.0031	0.0311	-	1	781270	784818	+	2294	-	- && P93604.1 RecName: Full=Rust resistance kinase Lr10; AltName: Full=Probable receptor-like serine/threonine-protein kinase LRK10; Flags: Precursor && PF00069:Protein kinase domain	Pkinase
Os02g0821200	289.191	120.455	1.265	0.0031	0.0311	-	2	35256169	35257359	-	669	protein_coding	-	-
Os06g0224500	41.477	17.923	1.209	0.0031	0.0311	-	6	6461189	6462628	-	1440	protein_coding	PF02536:mTERF	-
Os07g0282401	21.151	52.848	-1.315	0.0031	0.0312	-	7	10762643	10763602	+	960	protein_coding	PF02738:Molybdopterin-binding domain of aldehyde dehydrogenase	-
Os01g0846400	323.522	138.636	1.223	0.0031	0.0312	-	1	36346113	36349545	+	3419	protein_coding	-	-
Os03g0277300	48.272	15.736	1.616	0.0031	0.0312	HEAT SHOCK PROTEIN 70KD	3	9411494	9416082	-	2485	protein_coding	PF00012:Hsp70 protein	HSP70
Os01g0891601	18.543	2.377	2.96	0.0032	0.0317	-	1	38761910	38763273	+	1364	protein_coding	-	-
Os03g0656100	13.708	36.291	-1.4	0.0032	0.0318	-	3	25599781	25600275	-	495	protein_coding	-	-
novel.1300	23.641	7.89	1.582	0.0032	0.0318	-	6	24930899	24936146	-	4315	-	- && Q9LRR4.1 RecName: Full=Putative disease resistance RPP13-like protein 1 && PF00931:NB-ARC domain	NB-ARC
Os02g0744600	46.506	121.903	-1.396	0.0032	0.0321	CELLULOSE SYNTHASE LIKE A6	2	31228398	31228830	-	433	protein_coding	-	-
Os03g0638400	12.2	0.707	4.141	0.0032	0.0321	-	3	24466606	24473558	+	2758	protein_coding	-	-
Os09g0265800	9.867	30.321	-1.611	0.0032	0.0322	-	9	4972698	4979974	-	7277	protein_coding	-	-
novel.1150	39.591	0	7.705	0.0033	0.0327	-	5	22179417	22181644	-	2077	-	- && - && -	-
Os10g0369500	24.077	59.685	-1.319	0.0033	0.0328	-	10	11596537	11599845	-	3309	protein_coding	-	-
Os01g0824700	54.19	24.949	1.117	0.0034	0.0331	F-box protein 48	1	35238064	35240841	+	2036	protein_coding	PF12937:F-box-like	-
novel.1146	27.699	6.803	2.021	0.0034	0.0334	-	5	18293381	18294488	-	620	-	- && - && -	-
Os10g0505900	10.275	1.403	2.892	0.0034	0.0334	-	10	19346334	19348263	+	1607	protein_coding	-	-
Os01g0107400	66.628	146.814	-1.144	0.0034	0.0334	-	1	392083	392578	-	496	protein_coding	-	-
Os06g0634000	12.135	37.876	-1.642	0.0034	0.0335	-	6	25708677	25710709	+	805	protein_coding	-	-
Os02g0212400	11.443	1.718	2.736	0.0034	0.0335	-	2	6268420	6268818	+	258	protein_coding	-	-
Os07g0243200	13.204	43.017	-1.718	0.0034	0.0336	ADP-GLUCOSE PYROPHOSPHORYLASE LARGE SUBUNIT 4	7	7983125	7989283	-	2129	protein_coding	PF00483:Nucleotidyl transferase	-
Os03g0842501	22.718	6.845	1.727	0.0034	0.0336	-	3	35418613	35419057	-	445	protein_coding	-	-
Os04g0221000	4.108	15.437	-1.919	0.0034	0.0336	-	4	8064674	8072284	-	1666	protein_coding	-	-
Os05g0501001	4.815	0	4.663	0.0034	0.0337	-	5	24647103	24648137	-	834	protein_coding	-	-
Os03g0841600	37.222	7.808	2.251	0.0034	0.0337	-	3	35380195	35382004	-	1527	protein_coding	PF00201:UDP-glucoronosyl and UDP-glucosyl transferase	UDPGT
novel.299	27.272	5.488	2.316	0.0035	0.0339	-	10	17081681	17082489	-	809	-	- && - && -	-
Os02g0176900	1.183	11.472	-3.268	0.0035	0.034	-	2	4220950	4223647	-	999	protein_coding	PF01263:Aldose 1-epimerase	Aldose_epim
Os11g0579800	59.79	23.146	1.374	0.0035	0.0343	-	11	21890420	21892390	+	925	protein_coding	PF04410:Gar1/Naf1 RNA binding region	-
Os11g0670800	24.598	8.178	1.586	0.0035	0.0344	-	11	27107884	27109125	+	1242	protein_coding	-	-
Os01g0355700	39.285	8.322	2.246	0.0035	0.0344	-	1	14318283	14319789	-	1414	protein_coding	-	-
novel.153	8.737	0.679	3.675	0.0035	0.0344	-	1	22031264	22033995	-	659	-	- && - && -	-
Os12g0610300	12.28	44.35	-1.869	0.0035	0.0345	-	12	25780954	25781952	-	655	protein_coding	-	-
Os02g0468800	6.137	26.346	-2.098	0.0035	0.0345	-	2	15821535	15825974	-	3321	protein_coding	PF13041:PPR repeat family	-
Os01g0166300	23.984	8.284	1.538	0.0036	0.0347	-	1	3402088	3403488	+	669	protein_coding	PF00565:Staphylococcal nuclease homologue	-
Os07g0493850	2.646	12.045	-2.193	0.0036	0.0348	-	7	18464713	18466439	+	691	protein_coding	-	-
Os03g0140200	77.781	189.699	-1.285	0.0036	0.035	P-450 96B5	3	2211807	2213793	+	1120	protein_coding	PF00067:Cytochrome P450	p450
Os02g0229900	82.681	35.258	1.228	0.0036	0.035	-	2	7310363	7310992	+	630	protein_coding	PF07911:Protein of unknown function (DUF1677)	-
Os11g0457300	1.682	11.979	-2.839	0.0036	0.0353	flavone/flavanone C-hexosyltransferase	11	15496821	15498561	-	1741	protein_coding	PF00201:UDP-glucoronosyl and UDP-glucosyl transferase	UDPGT
Os05g0528200	49.914	23.688	1.076	0.0037	0.0355	-	5	26249579	26251352	-	742	protein_coding	PF00453:Ribosomal protein L20	-
Os12g0629700	16.477	2.358	2.793	0.0037	0.0356	-	12	26946904	26947698	-	795	protein_coding	PF00314:Thaumatin family	Thaumatin
Os04g0644700	16.285	2.086	2.972	0.0037	0.0356	-	4	32817477	32819752	+	1115	protein_coding	PF04733:Coatomer epsilon subunit	-
Os11g0669100	431.438	162.76	1.406	0.0037	0.0359	-	11	27015358	27021340	+	2271	protein_coding	PF07887:Calmodulin binding protein-like	-
Os05g0425600	11.46	0.354	4.96	0.0037	0.0359	-	5	20844456	20847089	+	1450	protein_coding	-	-
Os07g0579100	18.007	2.695	2.728	0.0037	0.0359	-	7	23440709	23441712	-	826	protein_coding	-	-
Os10g0420800	26.421	9.595	1.46	0.0037	0.0359	-	10	14822472	14829980	+	7509	protein_coding	-	-
Os03g0353600	32.532	74.468	-1.187	0.0037	0.0359	OsSTA99	3	13301955	13305637	+	1761	protein_coding	PF10351:Golgi-body localisation protein domain	-
Os07g0415200	24.192	8.539	1.497	0.0037	0.036	-	7	13098647	13103696	+	1103	protein_coding	PF00276:Ribosomal protein L23	-
Os03g0859700	162.617	63.08	1.367	0.0038	0.036	chaperonin 60 alpha subunit 2	3	36283803	36284798	-	609	protein_coding	PF00118:TCP-1/cpn60 chaperonin family	-
Os02g0332800	86.647	43.075	1.007	0.0038	0.0361	-	2	13606095	13609389	+	3295	protein_coding	-	-
Os03g0851100	128.517	60.103	1.097	0.0038	0.0362	-	3	35826423	35830202	-	1755	protein_coding	PF00009:Elongation factor Tu GTP binding domain|PF03143:Elongation factor Tu C-terminal domain|PF03144:Elongation factor Tu domain 2	GTP_EFTU
Os03g0441400	6.808	27.932	-2.012	0.0038	0.0363	-	3	18676911	18682844	-	3912	protein_coding	-	-
Os01g0901300	18.757	5.512	1.77	0.0038	0.0363	-	1	39244622	39247128	+	2133	protein_coding	-	-
novel.186	15.877	1.768	3.183	0.0038	0.0363	-	1	37106970	37107851	-	733	-	- && - && -	-
Os02g0288000	121.176	57.902	1.066	0.0038	0.0365	F-box protein 81	2	10861422	10862862	-	1441	protein_coding	-	-
Os02g0233200	6.669	0.342	4.174	0.0038	0.0366	BZR4	2	7548547	7551644	-	1080	protein_coding	PF05687:BES1/BZR1 plant transcription factor, N-terminal	-
Os08g0401800	0.944	8.59	-3.175	0.0038	0.0366	PHOSPHOLIPASE D alpha 7	8	19173524	19180857	-	2440	protein_coding	PF12357:Phospholipase D C terminal|PF00614:Phospholipase D Active site motif	-
Os02g0695200	9.948	34.415	-1.787	0.0039	0.0367	OsMyb4-like protein	2	28558264	28560020	-	1662	protein_coding	PF00249:Myb-like DNA-binding domain	Myb_DNA-binding
Os11g0109700	36.949	85.446	-1.205	0.0039	0.0368	-	11	451635	453816	-	2143	protein_coding	PF04749:PLAC8 family|PF11204:Protein of unknown function (DUF2985)	-
Os02g0804400	128.676	56.54	1.183	0.0039	0.0369	-	2	34299464	34300632	+	779	protein_coding	-	-
Os01g0183850	10.617	0.691	3.945	0.0039	0.0369	-	1	4438266	4438766	+	501	protein_coding	-	-
Os04g0337500	31.212	69.268	-1.153	0.0039	0.037	-	4	15888816	15893913	+	1446	protein_coding	PF00248:Aldo/keto reductase family	Aldo_ket_red
novel.1514	7.402	0.337	4.331	0.0039	0.037	-	8	20060992	20063901	+	692	-	- && - && -	-
Os10g0490100	17.805	3.79	2.238	0.0039	0.037	-	10	18598558	18599387	+	830	protein_coding	-	-
Os05g0429500	364.083	764.543	-1.072	0.0039	0.0371	-	5	21078436	21079882	-	1105	protein_coding	-	-
Os11g0115400	842.624	349.901	1.268	0.0039	0.0371	LIPID TRANSFER PROTEIN 1	11	703038	703928	+	777	protein_coding	PF00234:Protease inhibitor/seed storage/LTP family	-
Os03g0558700	41.86	18.861	1.146	0.0039	0.0371	-	3	19925378	19926319	-	942	protein_coding	-	-
Os10g0504600	77.131	181.689	-1.238	0.0039	0.0372	myosin, SKIP interacting protein 24, SKIPa-interacting protein 24, SKIPa-interacting protein 24	10	19279579	19281435	+	1190	protein_coding	-	-
Os01g0897700	25.038	53.347	-1.099	0.0039	0.0372	Formin homology 1, type I Formin	1	39013826	39014879	-	1054	protein_coding	PF02181:Formin Homology 2 Domain	FH2
Os02g0753900	28.348	60.203	-1.094	0.0039	0.0373	-	2	31706165	31707298	+	864	protein_coding	-	-
Os08g0192900	25.515	6.105	2.058	0.0039	0.0373	RNA-binding nucleolin	8	5422274	5426674	-	2091	protein_coding	PF00076:RNA recognition motif. (a.k.a. RRM, RBD, or RNP domain)	RRM_1
novel.752	13.572	34.452	-1.36	0.004	0.0373	-	3	9501453	9502698	+	1137	-	- && - && -	-
Os07g0205900	2.751	14.386	-2.357	0.004	0.0374	-	7	5702786	5711287	-	3844	protein_coding	-	-
Os01g0751600	15.208	40.291	-1.396	0.004	0.0374	THIS1, This1	1	31524164	31527114	-	1553	protein_coding	-	-
novel.1365	11.797	1.703	2.782	0.004	0.0374	-	7	17594053	17602201	+	835	-	- && - && -	-
Os04g0479700	61.232	26.89	1.192	0.004	0.0374	-	4	23983802	23987394	-	3593	protein_coding	-	-
Os12g0595600	16.693	2.368	2.798	0.004	0.0375	-	12	25004455	25007073	-	495	protein_coding	PF01466:Skp1 family, dimerisation domain	Skp1
Os02g0813600	1.171	11.901	-3.33	0.004	0.0378	-	2	34853787	34855494	+	1708	protein_coding	PF08541:3-Oxoacyl-[acyl-carrier-protein (ACP)] synthase III C terminal|PF08392:FAE1/Type III polyketide synthase-like protein	-
Os03g0166200	8.622	0.691	3.646	0.004	0.0378	-	3	3570194	3571828	+	939	protein_coding	PF13640:2OG-Fe(II) oxygenase superfamily	-
novel.430	34.328	5.635	2.616	0.0041	0.038	-	11	24892356	24893624	-	1114	-	- && - && -	-
Os06g0117500	13.924	40.389	-1.553	0.0041	0.038	-	6	959663	962343	-	2681	protein_coding	-	-
Os03g0108200	68.246	27.362	1.321	0.0041	0.0381	-	3	488306	491916	+	1577	protein_coding	-	-
Os06g0132801	16.99	3.725	2.175	0.0041	0.0383	-	6	1761433	1762875	+	1443	protein_coding	-	-
Os07g0638100	175.172	85.708	1.031	0.0041	0.0385	-	7	26542983	26545180	+	2198	protein_coding	PF07676:WD40-like Beta Propeller Repeat	PD40
Os04g0178300	21.751	3.374	2.679	0.0042	0.0386	ENT-COPALYL DIPHOSPHATE SYNTHASE 4	4	5318070	5326425	+	3230	protein_coding	PF01397:Terpene synthase, N-terminal domain	-
Os11g0236932	25.519	6.982	1.875	0.0042	0.0388	-	11	7327021	7327544	-	524	protein_coding	-	-
novel.1551	131.188	59.312	1.146	0.0042	0.0388	-	8	7642086	7648269	-	5215	-	- && - && -	-
Os09g0482400	153.277	71.159	1.109	0.0042	0.0388	80.2 KDA CLASS I HEAT SHOCK PROTEIN	9	18525590	18529774	-	2440	protein_coding	PF00183:Hsp90 protein|PF02518:Histidine kinase-, DNA gyrase B-, and HSP90-like ATPase	HATPase_c
Os08g0141000	25.704	0	7.082	0.0042	0.0388	-	8	2289390	2293615	+	1353	protein_coding	-	-
Os01g0976800	39.174	18.962	1.051	0.0042	0.0389	GATA TRANSCRIPTION FACTOR 10	1	43172242	43173072	-	680	protein_coding	PF00320:GATA zinc finger	GATA
Os02g0620800	13.237	33.181	-1.318	0.0042	0.039	-	2	24695219	24698501	-	2795	protein_coding	PF13041:PPR repeat family|PF14432:DYW family of nucleic acid deaminases|PF12854:PPR repeat	-
Os09g0482000	59.132	29.181	1.016	0.0042	0.039	-	9	18511782	18514353	-	1321	protein_coding	PF00789:UBX domain	UBX
novel.1102	14.01	1.379	3.352	0.0042	0.039	-	5	27921126	27927119	+	2292	-	- && - && -	-
Os03g0335200	13.464	1.362	3.297	0.0042	0.0391	WRKY GENE 79	3	12394575	12396889	+	1475	protein_coding	-	-
Os01g0119100	285.597	692.423	-1.279	0.0042	0.0391	-	1	1090194	1092825	-	1746	protein_coding	PF04577:Protein of unknown function (DUF563)	-
Os03g0105600	12.444	2.423	2.372	0.0042	0.0391	BETA-TUBULIN 2	3	339986	341757	+	1696	protein_coding	PF00091:Tubulin/FtsZ family, GTPase domain|PF03953:Tubulin C-terminal domain	Tubulin
novel.313	15.986	2.04	2.963	0.0043	0.0396	-	10	22824456	22825628	-	1173	-	- && - && -	-
Os12g0477700	21.698	48.746	-1.171	0.0043	0.0396	-	12	17415790	17418550	-	2571	protein_coding	-	-
Os06g0721800	24.592	7.483	1.71	0.0043	0.0397	UCLACYANIN-LIKE PROTEIN 19	6	30658369	30659202	-	747	protein_coding	PF02298:Plastocyanin-like domain	Cu_bind_like
Os01g0616600	14.68	3.051	2.258	0.0043	0.0397	-	1	24484515	24485903	+	1389	protein_coding	-	-
ENSRNA049468957	15.025	3.429	2.125	0.0043	0.0398	MIR169_2	8	26817485	26817599	+	115	pre_miRNA	-	-
Os07g0515200	3.149	22.255	-2.828	0.0043	0.0399	-	7	19779499	19782706	+	3118	protein_coding	-	-
Os02g0738200	23.067	7.202	1.676	0.0044	0.04	plant U-box-containing protein 40, U-box protein 40	2	30805988	30807610	-	1623	protein_coding	PF04564:U-box domain	U-box
Os06g0346201	170.507	64.309	1.406	0.0044	0.04	-	6	13888929	13889644	-	627	protein_coding	-	-
Os01g0362533	19.528	4.772	2.028	0.0044	0.0401	-	1	14770806	14771426	+	621	protein_coding	-	-
novel.767	52.072	1.027	5.662	0.0044	0.0402	-	3	15029629	15031784	+	2005	-	- && - && -	-
Os10g0537800	6.991	0	5.202	0.0044	0.0402	-	10	20956884	20958287	+	1404	protein_coding	PF14543:Xylanase inhibitor N-terminal|PF14541:Xylanase inhibitor C-terminal	-
Os04g0339800	6.68	0.342	4.176	0.0044	0.0403	-	4	16021939	16023733	-	408	protein_coding	PF00069:Protein kinase domain	Pkinase
Os03g0817200	13.057	35.983	-1.477	0.0044	0.0404	aromatic and neutral amino acid transporter 2	3	34271361	34273067	+	1515	protein_coding	PF01490:Transmembrane amino acid transporter protein	Aa_trans
Os11g0271000	9.763	28.58	-1.535	0.0044	0.0405	-	11	9463861	9466447	-	1474	protein_coding	-	-
Os11g0518600	15.172	2.805	2.454	0.0045	0.0405	-	11	18608152	18611496	+	1339	protein_coding	-	-
Os07g0496300	24.155	8.939	1.43	0.0045	0.0406	-	7	18599778	18603406	-	2864	protein_coding	PF10551:MULE transposase domain|PF03101:FAR1 DNA-binding domain	FAR1
Os10g0450400	1.649	10.919	-2.717	0.0045	0.0409	-	10	16408958	16415735	+	3041	protein_coding	PF13968:Domain of unknown function (DUF4220)|PF04578:Protein of unknown function, DUF594	-
Os11g0690466	33.371	10.589	1.658	0.0045	0.0411	-	11	28075487	28079800	-	2287	protein_coding	-	-
Os11g0587500	62.567	125.26	-1.005	0.0046	0.0413	-	11	22267505	22271370	-	1712	protein_coding	-	-
Os03g0421100	7.263	0	5.26	0.0046	0.0413	-	3	17525529	17528609	-	3081	protein_coding	-	-
Os05g0336200	23.123	4.081	2.501	0.0046	0.0415	-	5	15728409	15729123	-	381	protein_coding	-	-
Os02g0290500	12.292	29.207	-1.242	0.0046	0.0415	ubiquitin-like domain kinase &gamma;4, ubiquitin-like domain kinase g4	2	10994252	10997615	-	2620	protein_coding	PF00240:Ubiquitin family|PF00454:Phosphatidylinositol 3- and 4-kinase	PI3_PI4_kinase
Os11g0454000	25.77	9.629	1.417	0.0046	0.0417	RESPONSIVE TO ABA GENE 16C	11	15327769	15328657	-	794	protein_coding	PF00257:Dehydrin	-
Os08g0299300	44.525	90.998	-1.038	0.0046	0.0417	-	8	12256992	12258654	-	787	protein_coding	-	-
Os06g0695600	377.621	766.894	-1.022	0.0046	0.0417	RING finger protein	6	29059705	29063780	-	2646	protein_coding	PF13639:Ring finger domain	-
Os04g0628000	48.397	22.667	1.097	0.0047	0.0419	IRON-SULFUR CLUSTER PROTEIN 40	4	31959627	31961695	-	1717	protein_coding	PF05634:APO RNA-binding	-
novel.1626	8.349	0.695	3.589	0.0047	0.0421	-	9	12840019	12844255	+	507	-	- && - && -	-
Os03g0787600	43.467	93.684	-1.113	0.0047	0.0421	-	3	32715361	32716307	-	947	protein_coding	-	-
Os09g0562750	6.884	27.039	-1.986	0.0047	0.0424	-	9	22354956	22356996	-	2041	protein_coding	PF13968:Domain of unknown function (DUF4220)|PF04578:Protein of unknown function, DUF594	-
Os03g0113000	78.2	162.296	-1.054	0.0048	0.0426	RECEPTOR-LIKE CYTOPLASMIC KINASE 95	3	732488	734247	-	1667	protein_coding	PF00069:Protein kinase domain	Pkinase
Os04g0414000	21.072	6.225	1.762	0.0048	0.0428	-	4	20446867	20451616	+	1688	protein_coding	PF06258:Mitochondrial fission ELM1	-
Os03g0789600	79.575	38.366	1.055	0.0048	0.043	-	3	32826350	32828545	-	2196	protein_coding	-	-
Os10g0419400	84.812	27.856	1.61	0.0048	0.0431	SUBMERGENCE-INDUCED PROTEIN 2	10	14751991	14754323	-	899	protein_coding	PF03079:ARD/ARD' family	-
Os08g0137800	15.358	2.093	2.885	0.0048	0.0432	UCLACYANIN-LIKE PROTEIN 24	8	2129613	2130595	+	869	protein_coding	PF02298:Plastocyanin-like domain	Cu_bind_like
Os01g0864200	264.687	111.328	1.249	0.0048	0.0432	-	1	37403082	37403883	+	802	protein_coding	-	-
Os06g0564700	7.522	24.385	-1.723	0.0049	0.0433	-	6	21730402	21733637	-	1517	protein_coding	PF00291:Pyridoxal-phosphate dependent enzyme	PALP
Os03g0411900	131.166	48.241	1.445	0.0049	0.0437	-	3	17020991	17022755	-	1765	protein_coding	-	-
Os12g0294100	56.345	25.405	1.153	0.0049	0.0437	OsWD40-197	12	11419984	11429093	+	2106	protein_coding	-	-
Os04g0321100	68.065	14.235	2.256	0.0049	0.0438	-	4	14787290	14789443	+	1549	protein_coding	PF00201:UDP-glucoronosyl and UDP-glucosyl transferase	UDPGT
Os08g0103900	41.286	86.621	-1.072	0.0049	0.0438	NAC DOMAIN-CONTAINING PROTEIN 31	8	210422	212411	-	1753	protein_coding	PF02365:No apical meristem (NAM) protein	NAM
Os08g0283900	6.767	0	5.159	0.0049	0.0438	-	8	11201775	11202600	-	826	protein_coding	-	-
Os04g0665400	38.263	16.854	1.188	0.0049	0.0439	plastid division protein FtsZ1	4	33963664	33966703	-	1687	protein_coding	PF00091:Tubulin/FtsZ family, GTPase domain|PF12327:FtsZ family, C-terminal domain	Tubulin
novel.1484	5.387	0	4.822	0.005	0.0439	-	8	7734197	7734746	+	474	-	- && - && -	-
Os06g0582400	74.379	36.38	1.027	0.005	0.044	-	6	22766881	22767564	+	684	protein_coding	-	-
Os12g0115900	32.898	68.406	-1.06	0.005	0.0442	-	12	776617	779641	+	920	protein_coding	PF01132:Elongation factor P (EF-P) OB domain|PF09285:Elongation factor P, C-terminal|PF08207:Elongation factor P (EF-P) KOW-like domain	-
Os07g0526700	6.459	22.638	-1.811	0.005	0.0442	-	7	20535857	20536812	+	956	protein_coding	-	-
Os01g0190400	16.756	4.499	1.91	0.005	0.0444	HEXOKINASE-8	1	4820155	4823129	-	1868	protein_coding	PF03727:Hexokinase|PF00349:Hexokinase	-
Os03g0396900	13.504	34.53	-1.349	0.0051	0.0452	-	3	16039012	16045538	+	2657	protein_coding	PF09445:RNA cap guanine-N2 methyltransferase|PF00397:WW domain	WW
novel.1714	22.454	7.629	1.566	0.0051	0.0452	-	Syng_TIGR_008	6375	11275	+	2618	-	- && Q39191.2 RecName: Full=Wall-associated receptor kinase 1; Flags: Precursor && PF13947:Wall-associated receptor kinase galacturonan-binding|PF07714:Protein tyrosine kinase	Pkinase_Tyr
Os05g0116500	11.162	1.752	2.69	0.0052	0.0455	-	5	890730	893457	-	2236	protein_coding	-	-
Os08g0304900	8.44	23.052	-1.437	0.0052	0.0455	brassinosteroid receptor kinase (BRI1)-interacting protein 126, BRI1-interacting protein 126, brassinosteroid receptor kinase-interacting protein 126	8	12710914	12718933	+	1574	protein_coding	PF01149:Formamidopyrimidine-DNA glycosylase N-terminal domain|PF06831:Formamidopyrimidine-DNA glycosylase H2TH domain	H2TH
Os09g0491100	0.241	9.802	-5.074	0.0052	0.0455	BETA-GLUCOSIDASE 30	9	18905351	18908421	-	1813	protein_coding	PF00232:Glycosyl hydrolase family 1	Glyco_hydro_1
Os11g0666200	22.524	5.46	2.042	0.0052	0.0455	RECEPTOR-LIKE CYTOPLASMIC KINASE 345	11	26878083	26880047	-	1614	protein_coding	PF00069:Protein kinase domain	Pkinase
Os12g0102700	4.399	0	4.528	0.0052	0.0456	-	12	128352	133489	-	3017	protein_coding	-	-
Os05g0359700	36.561	15.014	1.281	0.0052	0.0457	-	5	17135217	17135756	+	540	protein_coding	-	-
Os11g0559600	6.351	183.688	-4.853	0.0052	0.0458	-	11	20832524	20835844	-	2431	protein_coding	-	-
Os12g0270900	4.47	0	4.562	0.0053	0.046	-	12	9821581	9823929	-	1906	protein_coding	PF00685:Sulfotransferase domain	Sulfotransfer_1
Os04g0149400	441.514	196.662	1.167	0.0053	0.046	-	4	3411651	3412393	-	396	protein_coding	-	-
Os01g0746700	16.864	46.782	-1.476	0.0053	0.046	MAN2	1	31252512	31254894	-	1856	protein_coding	PF00150:Cellulase (glycosyl hydrolase family 5)	-
Os02g0731700	13.594	44.916	-1.739	0.0053	0.0461	B-box-containing protein 8, CCT domain-containing gene 9, CCT (CO, CO-LIKE and TOC1) domain protein 9, CCT domain protein 9, Grain number, plant height, and heading date2, CONSTANS-like 1 protein	2	30473739	30475800	-	1968	protein_coding	PF00643:B-box zinc finger|PF06203:CCT motif	CCT
novel.1420	0.688	7.868	-3.475	0.0053	0.0462	-	7	11861689	11862118	-	300	-	- && - && -	-
Os12g0569500	3265.82	8213.64	-1.331	0.0053	0.0462	-	12	23435458	23436485	+	1028	protein_coding	PF00314:Thaumatin family	Thaumatin
Os08g0497300	7.168	33.216	-2.213	0.0053	0.0463	Sec14-nodulin domain-containing protein 9, Sec14-nodulin domain protein 9	8	24560893	24566089	+	2647	protein_coding	PF00650:CRAL/TRIO domain	-
Os09g0421300	8.116	40.767	-2.346	0.0053	0.0463	PHOSPHOLIPASE D alpha 8	9	15222675	15226444	-	2751	protein_coding	PF13091:PLD-like domain|PF00168:C2 domain|PF00614:Phospholipase D Active site motif|PF12357:Phospholipase D C terminal	C2
Os04g0517400	12.544	35.68	-1.519	0.0053	0.0464	-	4	25863742	25865878	+	1036	protein_coding	-	-
Os08g0106300	3.879	20.076	-2.379	0.0053	0.0464	-	8	319646	321012	+	894	protein_coding	PF00067:Cytochrome P450	p450
novel.1696	19.016	43.885	-1.208	0.0054	0.0464	-	9	20982000	20983272	-	859	-	- && - && -	-
Os03g0424000	64.535	135.784	-1.068	0.0054	0.0464	-	3	17680228	17688255	-	5487	protein_coding	-	-
Os08g0498400	1877.08	4780.1	-1.349	0.0054	0.0464	caffeoyl CoA O-methyltransferase 1, Caffeoyl-CoA O-methyltransferase 2	8	24593142	24597525	-	1583	protein_coding	PF01596:O-methyltransferase	-
Os04g0288100	10.106	1.027	3.303	0.0054	0.0465	-	4	12504047	12505046	-	747	protein_coding	PF00190:Cupin	-
Os07g0277600	37.283	75.366	-1.012	0.0054	0.0468	-	7	10440994	10444208	+	2981	protein_coding	-	-
Os05g0529900	9.127	1.032	3.144	0.0054	0.0468	-	5	26322736	26325818	-	1035	protein_coding	PF03381:LEM3 (ligand-effect modulator 3) family / CDC50 family	-
Os03g0270600	94.148	37.079	1.343	0.0054	0.0469	-	3	9039754	9041273	+	1520	protein_coding	PF05003:Protein of unknown function (DUF668)|PF11961:Domain of unknown function (DUF3475)	-
Os01g0136200	24.262	4.918	2.314	0.0055	0.0473	16.9 KDA CLASS I HEAT SHOCK PROTEIN 2	1	1951930	1952681	+	752	protein_coding	PF00011:Hsp20/alpha crystallin family	-
Os03g0814600	11.611	2.098	2.485	0.0055	0.0473	-	3	34125740	34128214	-	1296	protein_coding	PF01145:SPFH domain / Band 7 family	-
novel.85	17.46	1.403	3.653	0.0055	0.0474	-	1	33770223	33773847	+	1270	-	- && - && -	-
novel.445	2.153	12.673	-2.558	0.0055	0.0474	-	12	776013	776376	+	364	-	- && - && -	-
Os01g0683400	3.265	15.297	-2.21	0.0056	0.0476	ORIGIN RECOGNITION COMPLEX 4	1	28161732	28166115	+	1638	protein_coding	PF14629:Origin recognition complex (ORC) subunit 4 C-terminus|PF13191:AAA ATPase domain	-
Os11g0311300	5.89	18.592	-1.649	0.0056	0.0477	-	11	11980471	11988051	+	2314	protein_coding	PF01138:3' exoribonuclease family, domain 1|PF03725:3' exoribonuclease family, domain 2	RNase_PH
Os09g0299300	51.47	25.035	1.042	0.0056	0.0477	-	9	7334523	7335240	+	435	protein_coding	-	-
Os04g0540900	53.562	108.38	-1.019	0.0056	0.0479	RECEPTOR-LIKE CYTOPLASMIC KINASE 154	4	27058378	27059975	-	1491	protein_coding	PF00069:Protein kinase domain	Pkinase
Os04g0530900	115.22	248.209	-1.11	0.0056	0.0481	-	4	26553080	26554821	+	1742	protein_coding	PF01501:Glycosyl transferase family 8	Glyco_transf_8
novel.1140	43.762	17.485	1.318	0.0056	0.0481	-	5	17432793	17433693	-	808	-	- && - && -	-
Os06g0220500	5.315	22.384	-2.079	0.0057	0.0484	-	6	6205613	6207557	+	1808	protein_coding	PF00201:UDP-glucoronosyl and UDP-glucosyl transferase	UDPGT
Os12g0609800	76.996	37.364	1.045	0.0057	0.0487	OsWD40-199	12	25752130	25758238	+	2963	protein_coding	-	-
Os10g0560900	65.325	31.248	1.066	0.0057	0.0488	-	10	22105370	22109115	+	1793	protein_coding	PF00155:Aminotransferase class I and II	Aminotran_1_2
Os04g0372201	89.074	37.348	1.256	0.0058	0.0489	-	4	18131620	18133626	+	2007	protein_coding	-	-
Os02g0793500	8.503	24.431	-1.516	0.0058	0.049	F-box protein 114	2	33722143	33724854	-	2087	protein_coding	PF00646:F-box domain	F-box
Os11g0158666	4.792	0	4.645	0.0058	0.049	-	11	2838490	2843299	+	1653	protein_coding	-	-
Os02g0273100	116.303	242.465	-1.063	0.0058	0.0491	-	2	9950654	9954960	-	1777	protein_coding	PF01063:Amino-transferase class IV	-
Os06g0328800	1.942	11.349	-2.56	0.0058	0.0491	-	6	12962885	12966473	+	2089	protein_coding	PF01697:Glycosyltransferase family 92	-
Os04g0447800	31.395	80.194	-1.352	0.0058	0.0492	GLUTAMATE DECARBOXYLASE 2	4	22330191	22332343	+	1753	protein_coding	PF00282:Pyridoxal-dependent decarboxylase conserved domain	-
Os11g0604900	8.266	28.024	-1.771	0.0058	0.0492	-	11	23308317	23313424	-	2988	protein_coding	PF00931:NB-ARC domain	NB-ARC
Os05g0114500	46.972	21.631	1.121	0.0059	0.0494	-	5	788862	791825	-	1676	protein_coding	-	-
Os03g0105500	25.689	9.227	1.472	0.0059	0.0494	-	3	337912	339291	-	1288	protein_coding	-	-
Os01g0265000	25.905	8.948	1.53	0.0059	0.0494	LIGHT-INDUCED YELLOW LEAF 2	1	9018169	9019584	+	1416	protein_coding	-	-
Os09g0571400	91.782	45.368	1.02	0.0059	0.0494	CYCLOPHILIN 19-3	9	22809907	22810986	+	756	protein_coding	PF00160:Cyclophilin type peptidyl-prolyl cis-trans isomerase/CLD	Pro_isomerase
Os12g0548501	0	5.801	-5.041	0.0059	0.0496	-	12	22197957	22198462	-	506	protein_coding	PF00280:Potato inhibitor I family	-
Os07g0130000	13.452	3.07	2.129	0.0059	0.0497	-	7	1588294	1589280	+	987	protein_coding	-	-
novel.1587	8.229	0.674	3.584	0.0059	0.0499	-	8	22285462	22296487	-	1017	-	- && - && -	-
Os11g0146300	10.81	28.747	-1.412	0.006	0.0499	-	11	2097686	2100890	+	912	protein_coding	-	-
Os03g0363200	29.699	13.048	1.181	0.006	0.0499	-	3	14147678	14150239	+	1395	protein_coding	PF04305:Protein of unknown function (DUF455)	-
novel.1631	6.12	0	5.018	0.006	0.05	-	9	13650970	13651637	+	648	-	- && - && -	-
