# Supplementary material for: Overexpression of a methyl-CpG-binding protein gene OsMBD707 leads to larger tiller angles and reduced photoperiod sensitivity in rice
Source: BMC Plant Biol. 2021 Feb 18;21:100. doi: 10.1186/s12870-021-02880-3 (PMC7893954; doi:10.1186/s12870-021-02880-3)
Supplement: Supplementary file 8 — Additional file 8: Table S5. Significant categories identified by GO analysis of the 2353 DEGs between the OsMBD707-overexpression line OX707-#21 and wild-type. (XLS 42 kb) [file 12870_2021_2880_MOESM8_ESM.xls]

## Sheet: GO_GOenrich_significan
Additonal file7: Table S4. Significant categories identified by GO analysis of the 2,353 DEGs between the OsMBD707-overexpression line OX707-#21 and wild-type
Category	GOID	Description	GeneRatio	BgRatio	pvalue	padj	geneID	geneID	Count
BP	GO:0006412	translation	80/679	330/8684	5.69e-21	1.59e-18	Os12g0150100/Os03g0345200/Os02g0284600/Os10g0411800/Os03g0807800/Os11g0127900/Os05g0459900/Os01g0328400/Os08g0524501/Os02g0591700/Os03g0424800/Os12g0567700/Os12g0124200/Os03g0598800/Os09g0485900/Os10g0564300/Os03g0796501/Os03g0424500/Os01g0140500/Os07g0180900/Os08g0530200/Os02g0814700/Os02g0162500/Os04g0473400/Os10g0466700/Os03g0200500/Os08g0156800/Os08g0436800/Os03g0139100/Os03g0343500/Os11g0151…	Os12g0150100/Os03g0345200/Os02g0284600/Os10g0411800/Os03g0807800/Os11g0127900/Os05g0459900/Os01g0328400/Os08g0524501/Os02g0591700/Os03g0424800/Os12g0567700/Os12g0124200/Os03g0598800/Os09g0485900/Os10g0564300/Os03g0796501/Os03g0424500/Os01g0140500/Os07g0180900/Os08g0530200/Os02g0814700/Os02g0162500/Os04g0473400/Os10g0466700/Os03g0200500/Os08g0156800/Os08g0436800/Os03g0139100/Os03g0343500/Os11g0151…	80
BP	GO:0043043	peptide biosynthetic process	80/679	332/8684	8.54e-21	1.59e-18	Os12g0150100/Os03g0345200/Os02g0284600/Os10g0411800/Os03g0807800/Os11g0127900/Os05g0459900/Os01g0328400/Os08g0524501/Os02g0591700/Os03g0424800/Os12g0567700/Os12g0124200/Os03g0598800/Os09g0485900/Os10g0564300/Os03g0796501/Os03g0424500/Os01g0140500/Os07g0180900/Os08g0530200/Os02g0814700/Os02g0162500/Os04g0473400/Os10g0466700/Os03g0200500/Os08g0156800/Os08g0436800/Os03g0139100/Os03g0343500/Os11g0151…	Os12g0150100/Os03g0345200/Os02g0284600/Os10g0411800/Os03g0807800/Os11g0127900/Os05g0459900/Os01g0328400/Os08g0524501/Os02g0591700/Os03g0424800/Os12g0567700/Os12g0124200/Os03g0598800/Os09g0485900/Os10g0564300/Os03g0796501/Os03g0424500/Os01g0140500/Os07g0180900/Os08g0530200/Os02g0814700/Os02g0162500/Os04g0473400/Os10g0466700/Os03g0200500/Os08g0156800/Os08g0436800/Os03g0139100/Os03g0343500/Os11g0151…	80
BP	GO:0006518	peptide metabolic process	80/679	340/8684	4.17e-20	5.17e-18	Os12g0150100/Os03g0345200/Os02g0284600/Os10g0411800/Os03g0807800/Os11g0127900/Os05g0459900/Os01g0328400/Os08g0524501/Os02g0591700/Os03g0424800/Os12g0567700/Os12g0124200/Os03g0598800/Os09g0485900/Os10g0564300/Os03g0796501/Os03g0424500/Os01g0140500/Os07g0180900/Os08g0530200/Os02g0814700/Os02g0162500/Os04g0473400/Os10g0466700/Os03g0200500/Os08g0156800/Os08g0436800/Os03g0139100/Os03g0343500/Os11g0151…	Os12g0150100/Os03g0345200/Os02g0284600/Os10g0411800/Os03g0807800/Os11g0127900/Os05g0459900/Os01g0328400/Os08g0524501/Os02g0591700/Os03g0424800/Os12g0567700/Os12g0124200/Os03g0598800/Os09g0485900/Os10g0564300/Os03g0796501/Os03g0424500/Os01g0140500/Os07g0180900/Os08g0530200/Os02g0814700/Os02g0162500/Os04g0473400/Os10g0466700/Os03g0200500/Os08g0156800/Os08g0436800/Os03g0139100/Os03g0343500/Os11g0151…	80
BP	GO:0043604	amide biosynthetic process	80/679	342/8684	6.14e-20	5.71e-18	Os12g0150100/Os03g0345200/Os02g0284600/Os10g0411800/Os03g0807800/Os11g0127900/Os05g0459900/Os01g0328400/Os08g0524501/Os02g0591700/Os03g0424800/Os12g0567700/Os12g0124200/Os03g0598800/Os09g0485900/Os10g0564300/Os03g0796501/Os03g0424500/Os01g0140500/Os07g0180900/Os08g0530200/Os02g0814700/Os02g0162500/Os04g0473400/Os10g0466700/Os03g0200500/Os08g0156800/Os08g0436800/Os03g0139100/Os03g0343500/Os11g0151…	Os12g0150100/Os03g0345200/Os02g0284600/Os10g0411800/Os03g0807800/Os11g0127900/Os05g0459900/Os01g0328400/Os08g0524501/Os02g0591700/Os03g0424800/Os12g0567700/Os12g0124200/Os03g0598800/Os09g0485900/Os10g0564300/Os03g0796501/Os03g0424500/Os01g0140500/Os07g0180900/Os08g0530200/Os02g0814700/Os02g0162500/Os04g0473400/Os10g0466700/Os03g0200500/Os08g0156800/Os08g0436800/Os03g0139100/Os03g0343500/Os11g0151…	80
BP	GO:0043603	cellular amide metabolic process	80/679	356/8684	8.39e-19	6.24e-17	Os12g0150100/Os03g0345200/Os02g0284600/Os10g0411800/Os03g0807800/Os11g0127900/Os05g0459900/Os01g0328400/Os08g0524501/Os02g0591700/Os03g0424800/Os12g0567700/Os12g0124200/Os03g0598800/Os09g0485900/Os10g0564300/Os03g0796501/Os03g0424500/Os01g0140500/Os07g0180900/Os08g0530200/Os02g0814700/Os02g0162500/Os04g0473400/Os10g0466700/Os03g0200500/Os08g0156800/Os08g0436800/Os03g0139100/Os03g0343500/Os11g0151…	Os12g0150100/Os03g0345200/Os02g0284600/Os10g0411800/Os03g0807800/Os11g0127900/Os05g0459900/Os01g0328400/Os08g0524501/Os02g0591700/Os03g0424800/Os12g0567700/Os12g0124200/Os03g0598800/Os09g0485900/Os10g0564300/Os03g0796501/Os03g0424500/Os01g0140500/Os07g0180900/Os08g0530200/Os02g0814700/Os02g0162500/Os04g0473400/Os10g0466700/Os03g0200500/Os08g0156800/Os08g0436800/Os03g0139100/Os03g0343500/Os11g0151…	80
CC	GO:0005840	ribosome	74/247	230/2864	2.82e-27	1.69e-25	Os12g0150100/Os03g0345200/Os02g0284600/Os10g0411800/Os03g0807800/Os11g0127900/Os05g0459900/Os01g0328400/Os08g0524501/Os02g0591700/Os03g0424800/Os12g0567700/Os12g0124200/Os03g0598800/Os09g0485900/Os10g0564300/Os03g0796501/Os03g0424500/Os01g0140500/Os07g0180900/Os08g0530200/Os02g0814700/Os02g0162500/Os04g0473400/Os10g0466700/Os03g0200500/Os08g0156800/Os08g0436800/Os03g0139100/Os03g0343500/Os11g0151…	Os12g0150100/Os03g0345200/Os02g0284600/Os10g0411800/Os03g0807800/Os11g0127900/Os05g0459900/Os01g0328400/Os08g0524501/Os02g0591700/Os03g0424800/Os12g0567700/Os12g0124200/Os03g0598800/Os09g0485900/Os10g0564300/Os03g0796501/Os03g0424500/Os01g0140500/Os07g0180900/Os08g0530200/Os02g0814700/Os02g0162500/Os04g0473400/Os10g0466700/Os03g0200500/Os08g0156800/Os08g0436800/Os03g0139100/Os03g0343500/Os11g0151…	74
CC	GO:1990904	ribonucleoprotein complex	75/247	257/2864	1.39e-24	4.17e-23	Os12g0150100/Os03g0345200/Os02g0284600/Os10g0411800/Os03g0807800/Os11g0127900/Os05g0459900/Os01g0328400/Os08g0524501/Os02g0591700/Os03g0424800/Os12g0567700/Os12g0124200/Os03g0598800/Os09g0485900/Os10g0564300/Os03g0796501/Os03g0424500/Os01g0140500/Os07g0180900/Os08g0530200/Os02g0814700/Os02g0162500/Os04g0473400/Os10g0466700/Os03g0200500/Os08g0156800/Os08g0436800/Os03g0139100/Os03g0343500/Os11g0151…	Os12g0150100/Os03g0345200/Os02g0284600/Os10g0411800/Os03g0807800/Os11g0127900/Os05g0459900/Os01g0328400/Os08g0524501/Os02g0591700/Os03g0424800/Os12g0567700/Os12g0124200/Os03g0598800/Os09g0485900/Os10g0564300/Os03g0796501/Os03g0424500/Os01g0140500/Os07g0180900/Os08g0530200/Os02g0814700/Os02g0162500/Os04g0473400/Os10g0466700/Os03g0200500/Os08g0156800/Os08g0436800/Os03g0139100/Os03g0343500/Os11g0151…	75
CC	GO:0043228	non-membrane-bounded organelle	75/247	311/2864	5.77e-19	8.66e-18	Os12g0150100/Os03g0345200/Os02g0284600/Os10g0411800/Os03g0807800/Os11g0127900/Os05g0459900/Os01g0328400/Os08g0524501/Os02g0591700/Os03g0424800/Os12g0567700/Os12g0124200/Os03g0598800/Os09g0485900/Os10g0564300/Os03g0796501/Os03g0424500/Os01g0140500/Os07g0180900/Os08g0530200/Os02g0814700/Os02g0162500/Os04g0473400/Os10g0466700/Os03g0200500/Os08g0156800/Os08g0436800/Os03g0139100/Os03g0343500/Os11g0151…	Os12g0150100/Os03g0345200/Os02g0284600/Os10g0411800/Os03g0807800/Os11g0127900/Os05g0459900/Os01g0328400/Os08g0524501/Os02g0591700/Os03g0424800/Os12g0567700/Os12g0124200/Os03g0598800/Os09g0485900/Os10g0564300/Os03g0796501/Os03g0424500/Os01g0140500/Os07g0180900/Os08g0530200/Os02g0814700/Os02g0162500/Os04g0473400/Os10g0466700/Os03g0200500/Os08g0156800/Os08g0436800/Os03g0139100/Os03g0343500/Os11g0151…	75
CC	GO:0043232	intracellular non-membrane-bounded organelle	75/247	311/2864	5.77e-19	8.66e-18	Os12g0150100/Os03g0345200/Os02g0284600/Os10g0411800/Os03g0807800/Os11g0127900/Os05g0459900/Os01g0328400/Os08g0524501/Os02g0591700/Os03g0424800/Os12g0567700/Os12g0124200/Os03g0598800/Os09g0485900/Os10g0564300/Os03g0796501/Os03g0424500/Os01g0140500/Os07g0180900/Os08g0530200/Os02g0814700/Os02g0162500/Os04g0473400/Os10g0466700/Os03g0200500/Os08g0156800/Os08g0436800/Os03g0139100/Os03g0343500/Os11g0151…	Os12g0150100/Os03g0345200/Os02g0284600/Os10g0411800/Os03g0807800/Os11g0127900/Os05g0459900/Os01g0328400/Os08g0524501/Os02g0591700/Os03g0424800/Os12g0567700/Os12g0124200/Os03g0598800/Os09g0485900/Os10g0564300/Os03g0796501/Os03g0424500/Os01g0140500/Os07g0180900/Os08g0530200/Os02g0814700/Os02g0162500/Os04g0473400/Os10g0466700/Os03g0200500/Os08g0156800/Os08g0436800/Os03g0139100/Os03g0343500/Os11g0151…	75
CC	GO:0044444	cytoplasmic part	79/247	484/2864	7.33e-10	8.8e-09	novel.1452/Os12g0150100/Os03g0345200/Os02g0284600/Os10g0411800/Os03g0807800/Os11g0127900/Os05g0459900/Os01g0328400/Os08g0524501/Os02g0591700/Os03g0424800/Os12g0567700/Os12g0124200/Os03g0598800/Os09g0485900/Os10g0564300/Os03g0796501/Os03g0424500/Os01g0140500/Os07g0180900/Os08g0530200/Os02g0814700/Os02g0162500/Os04g0473400/Os10g0466700/Os03g0200500/Os08g0156800/Os08g0436800/Os03g0139100/Os03g034350…	novel.1452/Os12g0150100/Os03g0345200/Os02g0284600/Os10g0411800/Os03g0807800/Os11g0127900/Os05g0459900/Os01g0328400/Os08g0524501/Os02g0591700/Os03g0424800/Os12g0567700/Os12g0124200/Os03g0598800/Os09g0485900/Os10g0564300/Os03g0796501/Os03g0424500/Os01g0140500/Os07g0180900/Os08g0530200/Os02g0814700/Os02g0162500/Os04g0473400/Os10g0466700/Os03g0200500/Os08g0156800/Os08g0436800/Os03g0139100/Os03g034350…	79
MF	GO:0003735	structural constituent of ribosome	74/955	234/13480	1.7e-29	4.32e-27	Os12g0150100/Os03g0345200/Os02g0284600/Os10g0411800/Os03g0807800/Os11g0127900/Os05g0459900/Os01g0328400/Os08g0524501/Os02g0591700/Os03g0424800/Os12g0567700/Os12g0124200/Os03g0598800/Os09g0485900/Os10g0564300/Os03g0796501/Os03g0424500/Os01g0140500/Os07g0180900/Os08g0530200/Os02g0814700/Os02g0162500/Os04g0473400/Os10g0466700/Os03g0200500/Os08g0156800/Os08g0436800/Os03g0139100/Os03g0343500/Os11g0151…	Os12g0150100/Os03g0345200/Os02g0284600/Os10g0411800/Os03g0807800/Os11g0127900/Os05g0459900/Os01g0328400/Os08g0524501/Os02g0591700/Os03g0424800/Os12g0567700/Os12g0124200/Os03g0598800/Os09g0485900/Os10g0564300/Os03g0796501/Os03g0424500/Os01g0140500/Os07g0180900/Os08g0530200/Os02g0814700/Os02g0162500/Os04g0473400/Os10g0466700/Os03g0200500/Os08g0156800/Os08g0436800/Os03g0139100/Os03g0343500/Os11g0151…	74
MF	GO:0005198	structural molecule activity	75/955	250/13480	3.26e-28	4.14e-26	Os12g0150100/Os03g0345200/Os02g0284600/Os10g0411800/Os03g0807800/Os11g0127900/Os05g0459900/Os01g0328400/Os08g0524501/Os02g0591700/Os03g0424800/Os12g0567700/Os12g0124200/Os03g0598800/Os09g0485900/Os10g0564300/Os03g0796501/Os03g0424500/Os01g0140500/Os07g0180900/Os08g0530200/Os02g0814700/Os02g0162500/Os04g0473400/Os10g0466700/Os03g0200500/Os08g0156800/Os08g0436800/Os03g0139100/Os03g0343500/Os11g0151…	Os12g0150100/Os03g0345200/Os02g0284600/Os10g0411800/Os03g0807800/Os11g0127900/Os05g0459900/Os01g0328400/Os08g0524501/Os02g0591700/Os03g0424800/Os12g0567700/Os12g0124200/Os03g0598800/Os09g0485900/Os10g0564300/Os03g0796501/Os03g0424500/Os01g0140500/Os07g0180900/Os08g0530200/Os02g0814700/Os02g0162500/Os04g0473400/Os10g0466700/Os03g0200500/Os08g0156800/Os08g0436800/Os03g0139100/Os03g0343500/Os11g0151…	75
MF	GO:0004867	serine-type endopeptidase inhibitor activity	8/955	16/13480	4.75e-06	0.000402163	Os01g0132000/Os01g0124200/Os01g0124000/Os01g0127600/Os01g0124100/Os01g0123900/Os03g0823400/Os12g0548501	Os01g0132000/Os01g0124200/Os01g0124000/Os01g0127600/Os01g0124100/Os01g0123900/Os03g0823400/Os12g0548502	8
MF	GO:0004866	endopeptidase inhibitor activity	8/955	18/13480	1.42e-05	0.000515533	Os01g0132000/Os01g0124200/Os01g0124000/Os01g0127600/Os01g0124100/Os01g0123900/Os03g0823400/Os12g0548501	Os01g0132000/Os01g0124200/Os01g0124000/Os01g0127600/Os01g0124100/Os01g0123900/Os03g0823400/Os12g0548502	8
MF	GO:0030414	peptidase inhibitor activity	8/955	18/13480	1.42e-05	0.000515533	Os01g0132000/Os01g0124200/Os01g0124000/Os01g0127600/Os01g0124100/Os01g0123900/Os03g0823400/Os12g0548501	Os01g0132000/Os01g0124200/Os01g0124000/Os01g0127600/Os01g0124100/Os01g0123900/Os03g0823400/Os12g0548502	8
MF	GO:0061134	peptidase regulator activity	8/955	18/13480	1.42e-05	0.000515533	Os01g0132000/Os01g0124200/Os01g0124000/Os01g0127600/Os01g0124100/Os01g0123900/Os03g0823400/Os12g0548501	Os01g0132000/Os01g0124200/Os01g0124000/Os01g0127600/Os01g0124100/Os01g0123900/Os03g0823400/Os12g0548502	8
MF	GO:0061135	endopeptidase regulator activity	8/955	18/13480	1.42e-05	0.000515533	Os01g0132000/Os01g0124200/Os01g0124000/Os01g0127600/Os01g0124100/Os01g0123900/Os03g0823400/Os12g0548501	Os01g0132000/Os01g0124200/Os01g0124000/Os01g0127600/Os01g0124100/Os01g0123900/Os03g0823400/Os12g0548502	8
MF	GO:0016757	transferase activity, transferring glycosyl groups	57/955	481/13480	8.28e-05	0.00262772	Os01g0176200/Os09g0482900/Os09g0518000/Os02g0243300/Os03g0316200/Os02g0755500/Os02g0206100/Os01g0686200/Os02g0331200/Os02g0118400/Os06g0194900/Os04g0196600/Os07g0413700/Os11g0145200/Os07g0486700/Os06g0176200/Os04g0197500/Os07g0241500/Os04g0556400/novel.865/Os05g0391600/Os03g0300100/Os05g0199500/Os09g0433000/Os04g0556600/Os01g0736100/Os04g0506800/Os05g0527800/Os01g0179600/Os10g0437000/Os01g0734800…	Os01g0176200/Os09g0482900/Os09g0518000/Os02g0243300/Os03g0316200/Os02g0755500/Os02g0206100/Os01g0686200/Os02g0331200/Os02g0118400/Os06g0194900/Os04g0196600/Os07g0413700/Os11g0145200/Os07g0486700/Os06g0176200/Os04g0197500/Os07g0241500/Os04g0556400/novel.865/Os05g0391600/Os03g0300100/Os05g0199500/Os09g0433000/Os04g0556600/Os01g0736100/Os04g0506800/Os05g0527800/Os01g0179600/Os10g0437000/Os01g0734800…	57
MF	GO:0008080	N-acetyltransferase activity	10/955	39/13480	0.000291051	0.00821411	Os06g0704800/Os06g0650300/Os03g0664800/Os03g0764000/Os09g0347800/Os04g0482300/Os07g0116600/Os03g0279400/Os03g0794400/Os09g0488000	Os06g0704800/Os06g0650300/Os03g0664800/Os03g0764000/Os09g0347800/Os04g0482300/Os07g0116600/Os03g0279400/Os03g0794400/Os09g0488001	10
MF	GO:0016410	N-acyltransferase activity	10/955	41/13480	0.000450934	0.0114537	Os06g0704800/Os06g0650300/Os03g0664800/Os03g0764000/Os09g0347800/Os04g0482300/Os07g0116600/Os03g0279400/Os03g0794400/Os09g0488000	Os06g0704800/Os06g0650300/Os03g0664800/Os03g0764000/Os09g0347800/Os04g0482300/Os07g0116600/Os03g0279400/Os03g0794400/Os09g0488001	10
MF	GO:0016407	acetyltransferase activity	10/955	44/13480	0.000822185	0.018985	Os06g0704800/Os06g0650300/Os03g0664800/Os03g0764000/Os09g0347800/Os04g0482300/Os07g0116600/Os03g0279400/Os03g0794400/Os09g0488000	Os06g0704800/Os06g0650300/Os03g0664800/Os03g0764000/Os09g0347800/Os04g0482300/Os07g0116600/Os03g0279400/Os03g0794400/Os09g0488001	10
