# Supplementary material for: Overexpression of a methyl-CpG-binding protein gene OsMBD707 leads to larger tiller angles and reduced photoperiod sensitivity in rice
Source: BMC Plant Biol. 2021 Feb 18;21:100. doi: 10.1186/s12870-021-02880-3 (PMC7893954; doi:10.1186/s12870-021-02880-3)
Supplement: Supplementary file 10 — Additional file 10: Table S6. Significant pathways identified by KEGG analysis of the 2353 DEGs between the OsMBD707-overexpression line OX707-#21 and wild-type. (XLS 29 kb) [file 12870_2021_2880_MOESM10_ESM.xls]

## Sheet: KEGG_KEGGenrich_signif
Additional file 10: Table S6. Significant pathways identified by KEGG analysis of the 2,353 DEGs between the OsMBD707-overexpression line OX707-#21 and wild-type
KEGGID	Description	GeneRatio	BgRatio	pvalue	padj	geneID	geneName	keggID	KEGG_ID	GeneName	Count
dosa03010	Ribosome	97/360	247/3845	2.26e-40	2.15e-38	Os12g0150100/Os03g0345200/Os04g0349500/Os02g0284600/Os10g0411800/Os03g0807800/Os11g0127900/Os07g0229900/Os05g0459900/Os02g0111700/Os01g0328400/Os05g0355500/Os08g0116500/Os08g0524501/Os02g0591700/Os02g0175600/Os05g0445500/Os09g0485900/Os10g0564300/Os03g0796501/Os08g0128500/Os03g0424500/Os01g0815800/Os02g0489400/Os01g0140500/Os04g0605900/Os06g0172600/Os07g0180900/Os08g0530200/Os03g0408300/Os06g0701…	-/RIBOSOMAL PROTEIN S21/-/-/-/Omnipotent suppressor protein SUP44/ribosomal protein 1/-/-/-/UBIQUITIN 5/-/-/-/-/-/-/RPL9/-/-/-/RPS19A/brassinosteroid receptor kinase (BRI1)-interacting protein 123, BRI1-interacting protein 123, brassinosteroid receptor ki	dosa:Os12t0150100-01|dosa:Os03t0345200-01|dosa:Os04t0349500-01|dosa:Os02t0284600-01|dosa:Os10t0411800-01|dosa:Os03t0807800-01|dosa:Os12t0124200-01|dosa:Os07t0229900-01|dosa:Os05t0459900-01|dosa:Os02t0111700-01|dosa:Os01t0328400-01|dosa:Os05t0355500-01|dosa:Os08t0116500-01|dosa:Os09t0502000-01|dosa:Os02t0591700-01|dosa:Os02t0175600-01|dosa:Os05t0445500-01|dosa:Os09t0485900-01|dosa:Os10t0564300-01|…	--|--|--|--|--|--|--|--|--|--|--|--|--|--|--|--|--|--|--|--|--|--|--|--|--|--|--|--|--|--|--|--|--|--|--|--|--|--|--|--|--|--|--|--|--|--|--|--|--|--|--|--|--|--|--|--|--|--|--|--|--|--|--|--|--|--|--|--|--|--|--|--|--|--|--|--|--|--|--|--|--|--|--|--|--|	--|--|--|--|--|--|--|--|--|--|--|--|--|--|--|--|--|--|--|--|--|--|--|--|--|--|--|--|--|--|--|--|--|--|--|--|--|--|--|--|--|--|--|--|--|--|--|--|--|--|--|--|--|--|--|--|--|--|--|--|--|--|--|--|--|--|--|--|--|--|--|--|--|--|--|--|--|--|--|--|--|--|--|--|--|	97
dosa00940	Phenylpropanoid biosynthesis	23/360	115/3845	0.000304505	0.014464	Os01g0962700/Os07g0676900/Os07g0677200/Os05g0427400/Os10g0109600/Os02g0177600/Os07g0677100/Os06g0320200/Os06g0695500/Os04g0229100/Os07g0656200/Os04g0518400/Os06g0306300/Os06g0547400/Os06g0681600/Os06g0184866/Os12g0520200/Os08g0277200/Os05g0135500/Os03g0121200/Os03g0234900/Os01g0813800/Os12g0111800	class III peroxidase 20/class III peroxidase 109, peroxidase 2/PEROXIDASE 22.3/Phenylalanine ammonia lyase/PEROXIDASE A/4-COUMARATE:COENZYME A LIGASE 3/PEROXIDASE 8.1/BETA-GLUCOSIDASE 24/class III peroxidase 90/CINNAMYL ALCOHOL DEHYDROGENASE 6/BETA-GLUCOSIDASE 26/Phenylalanine ammonia-lyase 07/class III peroxidase 78/class III peroxidase 86, peroxidase FLXPER4, PER4/class III peroxidase 89/-/Phen…	dosa:Os01t0962700-01|dosa:Os07t0676900-01|dosa:Os07t0677200-01|dosa:Os05t0427400-00|dosa:Os10t0109600-01|dosa:Os02t0177600-01|dosa:Os07t0677100-01|dosa:Os06t0320200-01|dosa:Os06t0695500-01|dosa:Os04t0229100-01|dosa:Os01t0508000-01|dosa:Os04t0518400-01|dosa:Os06t0306300-01|dosa:Os06t0547400-01|dosa:Os06t0681600-01|dosa:Os06t0184900-01|dosa:Os12t0520200-01|dosa:Os08t0277200-01|dosa:Os05t0135500-01|…	--|--|--|--|--|--|--|--|--|--|--|--|--|--|--|--|--|--|--|--|--|--|--	--|--|--|--|--|--|--|--|--|--|--|--|--|--|--|--|--|--|--|--|--|--|--	23
