# Supplementary material for: Overexpression of a methyl-CpG-binding protein gene OsMBD707 leads to larger tiller angles and reduced photoperiod sensitivity in rice
Source: BMC Plant Biol. 2021 Feb 18;21:100. doi: 10.1186/s12870-021-02880-3 (PMC7893954; doi:10.1186/s12870-021-02880-3)
Supplement: Supplementary file 13 — Additional file 13: Table S8. Gene count and gene FPKM values from the RNA-seq in this study. [file 12870_2021_2880_MOESM13_ESM.xlsx]

## Sheet: Gene_Count
	Short Day								Long Day
	OX707-#21				NPB				OX707-#21				NPB
gene_id	Replicate 1	Replicate 2	Replicate 3	Replicate 4	Replicate 1	Replicate 2	Replicate 3	Replicate 4	Replicate 1	Replicate 2	Replicate 3	Replicate 4	Replicate 1	Replicate 2	Replicate 3	gene_name	gene_chr	gene_start	gene_end	gene_strand	gene_length	gene_biotype	gene_description	tf_family
Os11g0707000	706198	567406	715775	572229	625975	670301	678775	679434	583516	554105	608214	579727	480601	430670	474658	Rubisco activase, the small isoform of rice Rubisco activase, Rubisco activase small isoform, ribulose-1, 5-bisphosphate carboxylase/oxygenase activase, Rubisco activase II, Rubisco activase large isoform, Rubisco activase I, Rubisco-A, RuBisCO activase A1	11	28932977	28936031	-	1719	protein_coding	PF00004:ATPase family associated with various cellular activities (AAA)	AAA
Os11g0171300	384031	298684	366195	292836	340188	351787	355910	412344	349713	286697	301251	295281	264562	236963	246072	CHLOROPLAST ALDOLASE	11	3488768	3491609	-	1492	protein_coding	PF00274:Fructose-bisphosphate aldolase class-I	-
Os09g0346500	305368	188161	237744	223702	214421	110668	157968	346147	263037	117997	127441	141645	182148	148959	116480	CHLOROPHYLL A/B BINDING PROTEIN 1R	9	10845779	10847012	+	1234	protein_coding	PF00504:Chlorophyll A-B binding protein	-
Os01g0200700	282242	166696	241975	241154	257811	250151	148513	273324	142785	138959	218424	115127	103175	78361	108116	METALLOTHIONEIN I-3A	1	5478545	5479749	+	565	protein_coding	-	-
Os03g0592500	158205	237310	160524	173239	245743	184185	274904	297766	177800	60192	66470	93223	166259	164775	170521	LHCB, LHCP II, Lhcb2	3	22000043	22001240	+	1109	protein_coding	PF00504:Chlorophyll A-B binding protein	-
Os01g0600900	67456	221694	78890	94035	200331	79274	243988	286314	179747	22784	26389	89279	202939	213622	176735	CHLOROPHYLL A/B BINDING PROTEIN 2R	1	23607363	23608541	+	1179	protein_coding	PF00504:Chlorophyll A-B binding protein	-
Os11g0242800	101639	158452	107491	123068	141382	99416	187445	187166	197167	89707	76451	117131	162163	159109	164040	light-harvesting protein ASCAB9-A, PSII CP26, PSII Lhcb5	11	7659701	7662180	+	1185	protein_coding	PF00504:Chlorophyll A-B binding protein	-
Os01g0639900	59299	213271	73305	98577	177327	124636	258569	241663	123046	31386	39150	59723	102272	122270	109167	BETA-CARBONIC ANHYDRASE 1	1	25696671	25705077	+	1165	protein_coding	PF00484:Carbonic anhydrase	-
Os08g0200300	145647	97029	99952	96844	110756	77730	101719	139686	201990	110890	124404	110725	124503	111823	121822	PSII subunit PsbR3, photosystem II subunit PsbR3	8	5806463	5808326	-	710	protein_coding	PF04725:Photosystem II 10 kDa polypeptide PsbR	-
Os04g0459500	90325	149493	92745	99930	133066	121472	184842	182017	108874	61324	60285	72050	92230	92833	96307	-	4	22937162	22939010	+	1566	protein_coding	PF02800:Glyceraldehyde 3-phosphate dehydrogenase, C-terminal domain|PF00044:Glyceraldehyde 3-phosphate dehydrogenase, NAD binding domain	-
Os02g0197600	107511	110190	91167	104294	98427	81946	108902	139602	150051	86067	82257	86333	112343	97395	99134	-	2	5468648	5470490	-	1198	protein_coding	PF00504:Chlorophyll A-B binding protein	-
Os01g0501800	84398	118957	89589	99791	132365	97938	148591	151547	96607	40827	43138	58720	101111	99679	96715	PHOTOSYSTEM II SUBUNIT	1	17349338	17350785	+	1331	protein_coding	PF01716:Manganese-stabilising protein / photosystem II polypeptide	-
Os07g0562700	82842	111443	82842	76832	100319	62732	121667	134847	124823	69271	66561	87460	121666	112962	77709	-	7	22487434	22488617	+	1032	protein_coding	PF00504:Chlorophyll A-B binding protein	-
Os07g0558400	65814	125947	58387	82998	101575	67030	130591	166177	126930	38070	31213	58564	103790	103703	92119	light-harvesting protein CP29	7	22316343	22317935	-	1221	protein_coding	PF00504:Chlorophyll A-B binding protein	-
Os07g0577600	80188	103427	71546	82138	86860	64459	106459	121403	114457	47576	49818	68302	107542	101402	100342	-	7	23357777	23359442	+	1666	protein_coding	-	-
Os08g0157600	75739	81192	74590	67404	67686	79154	86436	58508	79132	89133	90466	101629	111983	113927	114170	CIRCADIAN CLOCK ASSOCIATED 1	8	3360865	3373395	+	3266	protein_coding	PF00249:Myb-like DNA-binding domain	Myb_DNA-binding
Os08g0435900	66829	100189	56358	74813	76714	56217	104039	113101	114885	57986	43695	79082	105241	98139	89233	chlorophyll a/b binding protein, light-harvesting chlorophyll a/b binding protein, cab gene from Norin 8	8	21171332	21172654	-	1138	protein_coding	PF00504:Chlorophyll A-B binding protein	-
Os06g0101600	56933	126359	62563	83848	91521	98314	137919	122000	83872	40198	41888	40894	78538	75157	99510	PETE	6	149486	150187	-	702	protein_coding	PF00127:Copper binding proteins, plastocyanin/azurin family	-
Os08g0104600	65604	109501	79664	97090	93415	99811	150443	127945	86426	38840	38892	43907	63213	62545	72125	Ferredoxin I, ferredoxin, ferredoxin 1, anti-disease protein 1	8	241783	242628	-	846	protein_coding	PF00111:2Fe-2S iron-sulfur cluster binding domain	Fer2
Os06g0320500	54959	84075	51473	63391	72000	48576	97386	116232	128208	51310	40342	67811	93534	93856	93792	-	6	12452708	12454049	+	1048	protein_coding	PF00504:Chlorophyll A-B binding protein	-
Os12g0189300	64059	77633	58844	47050	62120	38548	71031	66196	98125	89233	70985	100516	88901	89635	63853	-	12	4499739	4503900	+	1572	protein_coding	-	-
Os08g0139700	51443	48504	82221	41862	36739	42690	51182	35237	74482	111767	86246	114532	108125	95248	93673	Terpene synthase 29, beta-caryophyllene synthetase	8	2210027	2213892	-	2121	protein_coding	PF01397:Terpene synthase, N-terminal domain|PF03936:Terpene synthase family, metal binding domain	-
Os12g0291100	30364	99322	49190	89028	70045	122821	166628	81582	49069	15297	14805	19797	47912	51635	85023	RuBisCO small subunit 3, Ribulose-1, 5-Bisphosphate Carboxylase/Oxygenase Small Subunit 3	12	11262587	11263636	+	939	protein_coding	PF12338:Ribulose-1,5-bisphosphate carboxylase small subunit|PF00101:Ribulose bisphosphate carboxylase, small chain	-
Os07g0141400	54310	82079	51334	59820	73117	60908	92972	96479	69660	31338	32225	40965	65921	63772	65501	PHOTOSYSTEM II SUBUNIT	7	2136871	2138335	-	1119	protein_coding	PF01789:PsbP	-
Os03g0738400	81950	67238	70460	66881	81660	85145	67482	71194	50005	51666	53698	53965	51399	48986	54211	serine hydroxymethyltransferase 1, chlorophyll-deficient mutant 1	3	30299613	30304241	+	2479	protein_coding	PF00464:Serine hydroxymethyltransferase	SHMT
Os08g0560900	55429	60024	48750	52301	53113	41489	67884	79066	101155	41863	38931	50366	71225	62599	78760	PHOTOSYSTEM I SUBUNIT	8	28083386	28084239	-	854	protein_coding	PF02531:PsaD	-
Os12g0189400	52293	65347	52213	58537	59503	41920	67958	64882	74115	34128	31369	42709	66717	63605	57364	-	12	4506779	4507716	+	656	protein_coding	PF05479:Photosystem I reaction centre subunit N (PSAN or PSI-N)	-
Os04g0414700	38557	56134	38929	48200	48810	38271	64603	58449	75166	26325	22332	40214	65203	66393	66873	-	4	20496054	20497009	+	645	protein_coding	-	-
Os07g0544800	38541	64291	36084	47441	52891	37969	69761	74195	62333	22285	23907	31622	53950	52019	52743	-	7	21574446	21576033	+	961	protein_coding	PF05757:Oxygen evolving enhancer protein 3 (PsbQ)	-
Os03g0131200	62231	47799	56937	50455	58485	56355	57891	62808	41347	39304	41547	39908	38758	39968	38458	CATALASE C	3	1787679	1790806	-	1944	protein_coding	PF06628:Catalase-related immune-responsive|PF00199:Catalase	Catalase
Os12g0420400	42311	51197	37019	46041	49182	34260	58272	62277	59062	26701	25824	35766	61144	57970	47264	PHOTOSYSTEM I SUBUNIT	12	13115340	13117325	+	1256	protein_coding	PF02605:Photosystem I reaction centre subunit XI	-
Os03g0129300	46922	63817	43157	49638	67551	60971	66210	75743	41850	29485	32671	30304	33456	34052	35061	glyceraldehyde-3-phosphate dehydrogenase, chloroplastic glyceraldehyde-3-phosphate dehydrogenase B, chloroplastic GAPDH B subunit	3	1662306	1665491	+	1669	protein_coding	PF02672:CP12 domain|PF00044:Glyceraldehyde 3-phosphate dehydrogenase, NAD binding domain|PF02800:Glyceraldehyde 3-phosphate dehydrogenase, C-terminal domain	-
Os01g0869800	31684	53300	28419	40534	46343	37688	72164	68014	67541	37269	38656	37504	50046	46219	55401	PSBS1	1	37697024	37699582	+	1064	protein_coding	PF00504:Chlorophyll A-B binding protein	-
Os01g0279100	37732	68817	44307	52284	58599	59857	80459	64442	32396	22011	21217	27423	41666	38676	37429	PHARBITIS NIL LEUCINE ZIPPER	1	9874379	9876678	+	1685	protein_coding	PF02915:Rubrerythrin	-
Os04g0612500	13406	59953	17669	58646	21263	41450	77698	55935	44176	23246	19531	24237	60137	50699	60463	-	4	31061682	31062694	+	890	protein_coding	-	-
Os09g0481200	39127	44361	37960	47028	38912	25685	47880	56015	70051	29553	24386	34720	49641	44865	45542	PHOTOSYSTEM I SUBUNIT	9	18469730	18470397	+	668	protein_coding	PF01241:Photosystem I psaG / psaK	-
Os01g0711400	56393	30092	37635	37855	39653	42037	34345	35158	49101	47172	52590	43879	49567	44297	62747	-	1	29563666	29566585	+	1187	protein_coding	-	-
Os05g0560000	29846	52187	30414	42103	43381	31925	62036	49543	47950	14584	16841	25837	58322	61645	62788	PHOTOSYSTEM I SUBUNIT	5	27878662	27879543	+	676	protein_coding	PF03244:Photosystem I reaction centre subunit VI	-
Os07g0148900	41518	42000	36263	38943	39703	21501	40143	60648	78706	31482	26631	37891	48311	44156	33803	PHOTOSYSTEM I SUBUNIT	7	2546465	2547298	+	599	protein_coding	PF01241:Photosystem I psaG / psaK	-
Os04g0659100	32209	45770	33674	32715	40362	32364	57593	44571	49887	33641	34503	39666	46475	45226	48561	GRAIN SIZE 2	4	33624428	33631025	-	2096	protein_coding	PF03951:Glutamine synthetase, beta-Grasp domain|PF00120:Glutamine synthetase, catalytic domain	-
Os07g0658400	40123	43014	34639	35347	39458	42457	48154	34749	29815	41290	39314	53818	42364	43169	34061	SPOTTED LEAF 32	7	27723089	27738212	-	5403	protein_coding	PF01493:GXGXG motif|PF04898:Glutamate synthase central domain|PF01645:Conserved region in glutamate synthase|PF00310:Glutamine amidotransferases class-II	GATase_2
Os03g0778100	28463	52023	27456	37247	42697	28341	55829	56496	50181	18555	18086	24997	46792	47902	45950	PHOTOSYSTEM I SUBUNIT	3	32273066	32274174	-	1002	protein_coding	PF02507:Photosystem I reaction centre subunit III	-
Os04g0683700	77067	46280	58537	40377	50908	31479	27489	52889	28948	20747	22226	23299	16232	19844	14981	Acyl-Activating Enzyme 3, adenosine monophosphate binding protein 3	4	34908578	34910477	-	1813	protein_coding	PF13193:AMP-binding enzyme C-terminal domain|PF00501:AMP-binding enzyme	AMP-binding
Os12g0420200	30796	44032	32849	33817	42255	36918	58889	48032	45675	26898	27641	30336	34541	33247	42828	LIGHT-GREEN LEAVES 1	12	13103675	13106278	+	1476	protein_coding	PF01370:NAD dependent epimerase/dehydratase family	Epimerase
Os01g0773700	34581	36812	26404	32999	36298	24080	39657	62094	56324	23260	22411	26739	33563	33284	32418	PHOTOSYSTEM II SUBUNIT	1	32708550	32709283	-	625	protein_coding	PF07123:Photosystem II reaction centre W protein (PsbW)	-
Os04g0234600	34606	43266	33458	30182	38164	28997	41130	45601	38092	34950	35586	36710	32589	29834	26265	-	4	9075141	9077888	-	1696	protein_coding	PF00316:Fructose-1-6-bisphosphatase	-
Os07g0556200	33908	34303	29516	32329	34578	29202	36834	39321	43526	31361	34708	29640	36011	33730	41547	PetC	7	22184407	22186890	+	1081	protein_coding	PF08802:Cytochrome B6-F complex Fe-S subunit|PF00355:Rieske [2Fe-2S] domain	-
Os06g0611900	33477	29288	27200	27502	32792	32503	35487	28233	34992	33929	31859	37092	40768	37939	45383	-	6	24399546	24404035	-	1836	protein_coding	PF02347:Glycine cleavage system P-protein	-
Os10g0492300	26065	44585	26745	29656	39577	35842	61119	40685	26855	17698	19736	22055	29592	31993	33125	-	10	18687994	18693376	-	1668	protein_coding	PF16940:Chloroplast envelope transporter	-
Os05g0496200	22608	50066	25331	28528	38988	34275	57474	54177	27847	16791	17649	20839	23470	23777	22075	PHOSPHOGLYCERATE KINASE 3	5	24378361	24381743	-	2508	protein_coding	PF00162:Phosphoglycerate kinase	-
Os03g0323200	22042	43695	24273	22845	39654	33079	54969	38760	19318	14770	13887	24505	29235	32478	21663	magnesium chelatase subunit ChlH, magnesium chelatase porphyrin-binding subunit, Magnesium chelatase (MgCh) H subuint	3	11712280	11719587	+	4227	protein_coding	PF02514:CobN/Magnesium Chelatase	-
Os03g0731900	34973	27993	34618	28650	34940	32881	29738	31150	23242	29654	35107	29800	24443	21669	23174	1-hydroxy-2-methyl-2-(E)-butenyl 4-diphosphate reductase, HMBDP reductase	3	29950669	29953904	-	1864	protein_coding	PF02401:LytB protein	-
Os07g0412100	29295	28608	34311	31048	32095	43747	29315	30534	21455	26401	28086	30850	29024	22670	30366	GRANULE BOUND STARCH SYNTHASE II	7	12916883	12924202	-	2288	protein_coding	PF08323:Starch synthase catalytic domain|PF00534:Glycosyl transferases group 1	Glycos_transf_1
Os12g0190000	48802	23360	28534	24153	20466	24288	19361	22757	31561	38604	31765	40932	29532	29818	29116	GDP-L-galactose phosphorylase	12	4533049	4537221	-	2086	protein_coding	-	-
Os07g0513000	28035	31398	29353	27268	32815	25520	36652	36383	32106	22953	21089	25403	29303	28334	22778	-	7	19655991	19657560	-	1570	protein_coding	PF00231:ATP synthase	-
Os07g0108300	30410	30241	29682	31307	32261	37713	31120	30184	26130	21988	23412	23530	24483	24336	28507	Alanine transaminase 2	7	446195	451249	-	1969	protein_coding	PF00155:Aminotransferase class I and II	Aminotran_1_2
Os12g0292400	20032	46881	20069	29638	38696	47187	54293	36636	21599	9537	8047	13751	19112	25278	29488	nuclear encoded small subunit of ribulose-1, 5-bisphosphate carboxylase/oxygenase, RuBisCO small subunit 4, Ribulose-1, 5-Bisphosphate Carboxylase/Oxygenase Small Subunit 4	12	11320409	11322505	+	1994	protein_coding	PF00101:Ribulose bisphosphate carboxylase, small chain|PF12338:Ribulose-1,5-bisphosphate carboxylase small subunit	-
Os03g0227800	29450	24920	28971	19689	25865	23002	18933	26462	28583	37412	35407	35870	24095	21580	23822	-	3	6754275	6756589	+	1833	protein_coding	-	-
Os02g0194700	35535	17530	19026	11961	25601	17105	18164	20802	30549	40384	45970	46234	29547	25369	18916	LIPOXYGENASE 1	2	5276686	5282626	-	3158	protein_coding	PF00305:Lipoxygenase|PF01477:PLAT/LH2 domain	Lipoxygenase
Os11g0106700	37945	24819	31574	37195	21845	24259	25292	18735	31660	22333	28997	25449	21447	22911	28574	FERRITIN 1	11	305050	307728	-	1340	protein_coding	PF00210:Ferritin-like domain	Ferritin
Os02g0121300	33535	29480	34653	31152	33905	38373	22827	48261	18488	20489	23160	16493	13336	11021	14154	LATERAL ROOTLESS2	2	1116066	1116952	+	887	protein_coding	PF00160:Cyclophilin type peptidyl-prolyl cis-trans isomerase/CLD	Pro_isomerase
Os02g0698000	20338	30209	23250	20695	28373	25604	36900	26151	18887	25008	22144	30558	27814	27572	18048	Phosphoribulokinase, PRKase	2	28701864	28704291	+	1646	protein_coding	PF00485:Phosphoribulokinase / Uridine kinase family	-
Os12g0106000	32563	23456	30178	33719	20505	24473	22679	18114	31739	20244	27503	24352	18682	20217	26861	FERRITIN 2	12	320568	323716	-	1157	protein_coding	PF00210:Ferritin-like domain	Ferritin
Os03g0773800	26093	27842	24883	25540	29554	30199	31404	31066	24850	19258	22191	19920	20707	19355	22597	-	3	32086041	32089677	-	1505	protein_coding	PF02866:lactate/malate dehydrogenase, alpha/beta C-terminal domain|PF00056:lactate/malate dehydrogenase, NAD binding domain	-
Os07g0435300	20126	28882	20374	25759	23737	20251	32346	32042	29783	8873	9515	14642	27548	27333	33159	PHOTOSYSTEM I SUBUNIT	7	14533317	14534258	+	509	protein_coding	-	-
Os07g0694700	30764	19415	23860	23048	20135	22944	21601	27521	29182	29897	31330	25546	17186	15313	23032	L-ASCORBATE PEROXIDASE 2	7	29584033	29586303	-	1110	protein_coding	PF00141:Peroxidase	-
Os01g0720500	2521	39100	2301	9386	20679	7268	56807	45719	29030	1090	886	13719	30401	44638	30917	-	1	30030998	30032054	+	1057	protein_coding	PF00504:Chlorophyll A-B binding protein	-
Os11g0603200	30280	18558	24352	24849	19085	22203	17729	16691	20090	27369	28293	29224	21815	17404	21752	ABC TRANSPORTER F FAMILY MEMBER 6	11	23230112	23234075	+	2593	protein_coding	PF00005:ABC transporter|PF12848:ABC transporter	ABC_tran
Os05g0405000	17163	21763	17106	16247	17317	19085	19680	18286	23312	29949	30030	31650	26273	24912	28158	FLOURY ENDOSPERM 4	5	19718538	19737605	-	3338	protein_coding	PF02896:PEP-utilising enzyme, TIM barrel domain|PF00391:PEP-utilising enzyme, mobile domain|PF01326:Pyruvate phosphate dikinase, PEP/pyruvate binding domain	-
Os01g0975900	39116	12765	20972	22361	23355	21690	15494	29098	20314	23709	37557	20330	21223	14817	23309	TONOPLAST INTRINSIC PROTEIN 1;2	1	43115747	43117221	-	1394	protein_coding	PF00230:Major intrinsic protein	-
Os06g0264800	17702	28538	15270	19930	20197	10163	23861	32229	38058	19396	17444	22141	25533	24223	17709	-	6	8751332	8752603	-	899	protein_coding	PF14159:CAAD domains of cyanobacterial aminoacyl-tRNA synthetase	-
Os04g0490800	18311	20479	15499	16161	19504	15636	24914	22190	32634	24317	23854	25136	27450	25410	31075	4-nitrophenylphosphatase 1	4	24527988	24530505	-	1374	protein_coding	PF13344:Haloacid dehalogenase-like hydrolase|PF13242:HAD-hyrolase-like	-
Os07g0637300	20542	14663	20973	17222	15690	13515	18308	17157	25204	32043	24589	32067	24002	24865	21018	pyruvate dehydrogenase kinase, pyruvate dehydrogenase kinase 2	7	26481502	26485166	-	1421	protein_coding	PF02518:Histidine kinase-, DNA gyrase B-, and HSP90-like ATPase|PF10436:Mitochondrial branched-chain alpha-ketoacid dehydrogenase kinase	HATPase_c
Os06g0133800	19783	27269	22272	23367	27709	27847	33953	31826	17593	16785	14753	20623	16998	18984	14792	Transketolase	6	1808969	1812083	-	2279	protein_coding	PF02779:Transketolase, pyrimidine binding domain|PF02780:Transketolase, C-terminal domain|PF00456:Transketolase, thiamine diphosphate binding domain	-
Os08g0502700	21330	16845	14148	22030	19890	18580	21600	25580	33275	19122	14376	23466	25225	26940	26385	-	8	24828163	24830863	-	1554	protein_coding	PF00266:Aminotransferase class-V	Aminotran_5
Os06g0681400	22801	17577	22925	20833	17616	20679	20994	20188	21880	24332	18512	27487	18262	17189	18066	Ubiquitin1, polyubiquitin	6	28401740	28404496	+	1981	protein_coding	PF00240:Ubiquitin family	ubiquitin
Os03g0387900	22861	20583	21476	19674	19006	20516	17464	16666	15653	23451	22804	23462	19136	17862	16999	-	3	15467843	15473834	+	2587	protein_coding	-	-
Os03g0278900	21906	19131	17303	17704	20491	15285	22211	29784	29145	15887	17983	15642	19668	17829	18783	-	3	9491526	9492494	-	969	protein_coding	PF00430:ATP synthase B/B' CF(0)	-
Os04g0493000	21512	18306	17951	19406	19814	18433	19360	24493	20559	17673	18990	14968	18686	16337	20972	B-box-containing protein 11	4	24648004	24648863	-	765	protein_coding	-	-
Os04g0444800	22657	14842	14962	14374	20639	15088	15175	20965	15590	23044	22534	22398	18372	17748	13311	ferric reductase oxidase 7	4	22182599	22186919	+	2737	protein_coding	PF08030:Ferric reductase NAD binding domain|PF08022:FAD-binding domain|PF01794:Ferric reductase like transmembrane component	FAD_binding_8
Os02g0744900	15455	24749	14112	15608	22831	16596	28270	29589	17626	8852	9221	11268	17089	16653	16406	LIGHT-INDUCED YELLOW LEAF 1	2	31246225	31248801	+	1828	protein_coding	-	-
Os12g0274700	11382	27151	9789	14625	16819	10486	25080	45787	34405	6161	5852	9951	12770	12832	11386	RUBISCO SMALL SUBUNIT	12	10080505	10081588	-	981	protein_coding	PF12338:Ribulose-1,5-bisphosphate carboxylase small subunit|PF00101:Ribulose bisphosphate carboxylase, small chain	-
Os12g0620400	22409	18176	25191	21457	5879	6264	5251	5967	24674	27434	30751	25460	6026	5328	9203	methyl-CpG binding domain protein, Methyl-CpG binding domain containing protein	12	26425353	26430083	-	1621	protein_coding	-	-
Os02g0666200	14691	13451	12719	17500	19207	22288	18569	27322	16803	17859	14012	12545	12079	13112	22778	PLASMA MEMBRANE INTRINSIC PROTEIN 1A	2	27044341	27047381	+	1204	protein_coding	PF00230:Major intrinsic protein	-
Os06g0608700	24527	14502	14698	18670	23598	17287	18807	26969	19644	12716	10508	13859	17110	16820	15176	YELLOW GREEN AND DROOPY LEAF-1	6	24227136	24229290	+	1642	protein_coding	PF00274:Fructose-bisphosphate aldolase class-I	-
Os11g0147800	12389	12893	18222	19919	15036	17530	16097	22018	16421	20484	14001	19054	12952	12668	13410	-	11	2204302	2207780	-	1503	protein_coding	PF12481:Aluminium induced protein	-
Os01g0896500	17713	21929	15557	14792	19217	17449	20121	18547	12411	11891	13575	13897	15368	16264	12872	SULFURTRANSFERASE 10	1	38961459	38966130	-	2188	protein_coding	PF00581:Rhodanese-like domain	Rhodanese
Os10g0567400	16463	21050	17991	18291	18609	18624	21584	16856	11931	12016	10371	14692	15442	15395	12077	chlorophyll a oxygenase, Chlorophyll a oxygenase 1, Lls1-homologue of maize, 3, 8-divinyl chlorophyllide a 8-vinyl reductase	10	22482882	22486431	-	2672	protein_coding	PF08417:Pheophorbide a oxygenase|PF00355:Rieske [2Fe-2S] domain	-
Os02g0216300	19765	17255	32937	22397	15141	16954	10783	11273	10881	13249	12809	17833	11939	12634	13834	-	2	6508874	6524586	-	5627	protein_coding	-	-
Os04g0623800	13446	17112	12373	12743	18073	15352	22673	21828	20012	13151	13477	15509	18307	16975	18339	aminomethyltransferase	4	31700976	31703589	+	1443	protein_coding	PF01571:Aminomethyltransferase folate-binding domain|PF08669:Glycine cleavage T-protein C-terminal barrel domain	GCV_T
Os06g0580100	14331	14825	15101	16258	10183	15760	11590	14463	12575	14839	25853	14039	16697	14873	15103	-	6	22613998	22617392	+	2894	protein_coding	-	-
Os01g0642200	4766	8253	8400	7061	15735	11956	17171	17040	27383	22074	24913	18577	22168	17101	26880	-	1	25800668	25801243	-	458	protein_coding	-	-
Os12g0515800	23706	12144	23693	19414	45393	43377	10681	32342	1579	4698	10641	6515	4030	1385	5552	-	12	20042293	20043043	+	504	protein_coding	-	-
Os02g0581100	9478	21496	8849	14321	17669	8739	22144	31437	24232	5619	4443	10232	17160	18000	12074	-	2	22390373	22390985	+	613	protein_coding	-	-
Os10g0573700	18942	11564	12167	10816	12695	8068	13197	19742	28292	19399	17558	18487	16148	14693	13377	-	10	22774959	22777294	-	1229	protein_coding	PF00153:Mitochondrial carrier protein	Mito_carr
Os11g0116000	4380	9532	5551	7528	8854	4597	8682	18126	28776	27778	22484	21283	21151	22604	16811	non-specific lipid transfer protein 1.12, lipid transfer protein 1.12, type 1 non-specific lipid transfer protein 12	11	715445	716478	+	928	protein_coding	PF00234:Protease inhibitor/seed storage/LTP family	-
Os03g0583800	24889	12368	14909	13524	15056	12804	10335	17849	16646	18013	20806	15156	10932	10449	10495	-	3	21498173	21500536	+	1297	protein_coding	PF04117:Mpv17 / PMP22 family	Mpv17_PMP22
Os04g0656100	21134	17179	19393	17469	14546	19977	12435	16285	8656	14116	12419	14343	8350	10158	8500	H+-ATPASE 7	4	33457745	33464852	+	3558	protein_coding	PF00122:E1-E2 ATPase|PF00702:haloacid dehalogenase-like hydrolase|PF00690:Cation transporter/ATPase, N-terminus	E1-E2_ATPase
Os02g0615800	16570	13173	15004	12046	13456	15644	16241	11249	11014	15877	9986	18619	14147	17641	13995	Leaf Panicle 2	2	24350730	24354486	+	3492	protein_coding	PF08263:Leucine rich repeat N-terminal domain|PF00069:Protein kinase domain|PF13855:Leucine rich repeat	Pkinase
Os03g0782500	11295	16718	11370	12918	15957	19131	25388	18393	11278	8290	5681	9753	14090	19338	16630	PIL13	3	32432551	32435839	+	2003	protein_coding	PF00010:Helix-loop-helix DNA-binding domain	HLH
Os03g0169100	14482	16175	12572	12480	15595	13857	17634	18050	17316	11772	13053	11964	13187	12094	14719	D-ribulose-5-phosphate 3-epimerase, chl-RPEase, chloroplast RPEase, chloroplast D-Ribulose-5-phosphate 3-Epimerase	3	3713990	3717346	+	1274	protein_coding	PF00834:Ribulose-phosphate 3 epimerase family	-
Os06g0669400	18748	13870	15515	14585	16532	16255	13381	15938	11792	14150	16645	13856	11208	9932	12318	FTSH2	6	27724577	27728259	-	2465	protein_coding	PF01434:Peptidase family M41|PF00004:ATPase family associated with various cellular activities (AAA)	AAA
Os03g0267300	13019	12416	13760	11862	13707	12102	14385	16811	19613	14647	15050	15463	14290	13035	15813	chloroplastic fructose 1, 6-bisphosphatase, chloroplastic FruP2ase, fructose-1, 6-bisphosphatase plastidic isoform, Plastidic Fructose-1, 6-Bisphosphatase	3	8841311	8843028	-	1508	protein_coding	PF00316:Fructose-1-6-bisphosphatase	-
Os02g0101500	17012	11452	11440	15462	15688	16873	12674	16457	16810	12997	13064	13601	13781	14764	13216	hydroxypyruvate reductase 1, peroxisomal HPR1	2	78483	82952	-	2908	protein_coding	-	-
Os04g0645100	12608	16340	13000	13034	14719	17072	19559	11964	9393	12719	11563	17098	14861	14979	12392	FLOURY ENDOSPERM 2	4	32835280	32848285	+	5398	protein_coding	PF15044:Mitochondrial function, CLU-N-term|PF12807:Translation initiation factor eIF3 subunit 135|PF13424:Tetratricopeptide repeat	-
Os03g0343900	9032	20168	8160	14076	15286	10232	22965	26768	17113	4350	3320	7320	13386	14505	12491	PHOTOSYSTEM II SUBUNIT	3	12812218	12812882	+	665	protein_coding	PF06596:Photosystem II reaction centre X protein (PsbX)	-
Os04g0457000	6166	21548	8026	12968	13785	17861	27641	16076	13402	3171	2877	5945	15422	15935	25579	light-harvesting protein CP24, PSII CP24	4	22835913	22837163	-	1141	protein_coding	PF00504:Chlorophyll A-B binding protein	-
Os04g0657500	19027	13807	15436	14614	15423	14112	10986	16325	12521	15317	12873	13635	10289	10255	8488	-	4	33530289	33533734	+	1792	protein_coding	PF01764:Lipase (class 3)	Lipase_3
Os07g0160400	16378	11897	15080	13406	12148	12531	10569	13548	17656	13775	16093	12758	12119	9938	13284	GLYOXALASE I-9	7	3244803	3247308	-	901	protein_coding	PF00903:Glyoxalase/Bleomycin resistance protein/Dioxygenase superfamily	Glyoxalase
Os08g0242700	10765	15264	11998	13949	15036	16227	16123	14855	14806	11596	11185	11729	13673	13593	14465	-	8	8668958	8672734	-	1780	protein_coding	-	-
Os12g0285100	15491	15873	12773	15819	12628	16922	12128	11303	9100	12903	11064	16124	11304	12841	9610	-	12	10822535	10833618	+	6553	protein_coding	-	-
Os03g0117100	13836	13786	12331	13352	13696	14839	14919	14495	15889	11684	11258	12216	12874	12506	14054	PEROXIN 11-1	3	958129	960101	-	1100	protein_coding	PF05648:Peroxisomal biogenesis factor 11 (PEX11)	-
Os01g0910900	32397	4409	20437	12533	16900	24859	1761	22535	3881	10081	21979	13254	4331	1953	5342	-	1	39682842	39683433	-	592	protein_coding	-	-
Os05g0291700	10545	17453	10702	11647	14846	12249	20485	19643	13328	7063	7467	9844	13883	13673	12268	-	5	12833493	12839420	-	2051	protein_coding	-	-
Os09g0434500	4430	10046	9115	12198	9407	14745	12358	15402	18082	19262	15349	16403	15023	12707	13157	ETHYLENE RESPONSE FACTOR 72	9	15959434	15962646	+	1601	protein_coding	PF00847:AP2 domain	AP2
Os02g0729400	10954	11901	10022	9728	11337	7908	14624	15653	18142	11839	12898	12545	15125	13351	14968	SULFURTRANSFERASE 11	2	30361908	30363528	-	1153	protein_coding	-	-
Os03g0311300	13415	15674	10868	10324	15365	14835	17809	13538	10923	10560	11247	12039	12147	12926	12941	-	3	11104554	11122412	+	6153	protein_coding	-	-
Os03g0857400	12902	14002	12181	12248	15431	13331	16730	15545	11586	10092	9719	10248	12351	11923	11939	-	3	36180601	36182960	-	1341	protein_coding	-	-
Os10g0496900	6085	19558	8890	10584	16590	12384	30358	26100	8752	4710	4021	6547	10276	9943	7948	FADED GREEN LEAF	10	18900290	18904022	+	2963	protein_coding	PF00106:short chain dehydrogenase	adh_short
Os08g0440800	13509	11536	13548	13078	11988	12680	11315	13007	13198	11710	13492	11709	10488	10014	11374	-	8	21445787	21450773	+	1963	protein_coding	PF00171:Aldehyde dehydrogenase family	Aldedh
Os05g0161500	13112	5523	7193	3024	10412	6141	8662	11026	14452	15196	16845	15451	20705	19447	15142	CRSH2	5	3626394	3629080	+	2062	protein_coding	PF04607:Region found in RelA / SpoT proteins|PF13328:HD domain|PF13499:EF-hand domain pair	-
Os02g0160500	8006	8160	6829	10452	8015	6972	7060	12735	17536	20220	19331	14196	11340	11729	12319	-	2	3271379	3272038	-	660	protein_coding	-	-
Os07g0171100	14614	12813	12412	12083	11844	11246	13222	13566	13660	10691	11742	11079	10049	9365	11320	-	7	3759965	3761968	+	1454	protein_coding	-	-
Os03g0276500	13536	6529	12477	10889	7190	7932	7518	9384	10767	13713	29690	13856	9428	8259	7971	71.1 KDA CLASS I HEAT SHOCK PROTEIN	3	9370160	9373067	+	2251	protein_coding	PF00012:Hsp70 protein	HSP70
Os07g0186000	16797	13897	20129	13734	15061	13685	7115	13869	8101	11496	15333	8787	5052	4699	5478	THIOREDOXIN H-TYPE	7	4574319	4576229	-	730	protein_coding	PF00085:Thioredoxin	-
Os07g0546000	13590	13854	13862	14948	15203	16510	13375	17075	10508	9118	10808	8174	7447	6954	7915	isopentenyl diphosphate isomerase, IPP isomerase	7	21625619	21628785	+	1107	protein_coding	PF00293:NUDIX domain	NUDIX
Os04g0650700	5331	4081	4064	5009	968	923	16459	5901	18852	17237	13575	17009	20468	20779	21483	ASPARAGINASE 2	4	33161539	33164512	+	2889	protein_coding	-	-
Os12g0632000	13626	11904	14373	14264	12476	12410	7773	18801	8628	7932	7881	6411	5099	5701	5682	Glycine-Rich Protein GRP162, a Gly-rich protein encoding 162 amino acids, glycine-rich protein 162	12	27060232	27061159	+	815	protein_coding	PF00076:RNA recognition motif. (a.k.a. RRM, RBD, or RNP domain)	RRM_1
Os01g0978100	7849	14253	9336	9469	10839	9510	14668	11761	11618	9595	10037	11139	12507	13092	14736	-	1	43232027	43238506	-	2102	protein_coding	PF00291:Pyridoxal-phosphate dependent enzyme	PALP
Os11g0703900	13987	9045	16197	15435	11962	16054	8298	15535	6036	9351	9223	9401	5492	5599	5032	heat shock protein 70, heat-shock protein 70, HEAT SHOCK PROTEIN 70KD, heat-shock protein cognate 70, Mediator 37_8	11	28804256	28808548	+	2379	protein_coding	PF00012:Hsp70 protein	HSP70
Os01g0588900	8056	5732	9180	6475	9484	9977	5585	9161	7320	7159	24587	7625	25391	19568	19660	LONELY GUY 1	1	22955070	22959148	-	1697	protein_coding	PF03641:Possible lysine decarboxylase	-
Os09g0535000	6149	13072	6569	8266	11461	8822	18881	14894	14697	8887	8959	10582	14465	14518	14107	-	9	21033103	21036506	-	2148	protein_coding	-	-
Os05g0128200	16514	11614	10730	10848	12399	10137	11186	13784	7381	10866	19213	10569	11372	8800	6363	ZINC FINGER CCCH DOMAIN-CONTAINING PROTEIN 33	5	1662022	1664213	+	2192	protein_coding	PF00642:Zinc finger C-x8-C-x5-C-x3-H type (and similar)	zf-CCCH
Os05g0489600	12606	9124	13566	15203	9321	11900	6831	11514	11266	13023	13406	11317	8191	7456	10580	ADP-ribosylation factor, ADP-ribosylation factor 1, ADP-ribosylation factor A1b	5	24057380	24060607	-	1044	protein_coding	PF00025:ADP-ribosylation factor family	Arf
Os05g0495300	12209	9550	9932	7004	9105	12419	7340	7660	5849	13163	16780	14553	11472	12189	7948	-	5	24324906	24329940	-	5035	protein_coding	-	-
Os06g0725900	13517	12013	12646	11287	12073	12357	12958	13768	8887	9428	11876	10179	8019	7765	8328	FTSH1	6	30870346	30877988	-	2375	protein_coding	PF00004:ATPase family associated with various cellular activities (AAA)|PF01434:Peptidase family M41	AAA
Os02g0553200	7624	14644	8004	8710	14907	11290	18765	17926	9469	5276	5483	6933	8554	9878	8679	ASCORBATE PEROXIDASE 8	2	20868385	20872077	-	1698	protein_coding	PF00141:Peroxidase	-
Os02g0705100	12212	9677	9342	7491	11473	8547	10698	13774	14905	11764	11901	10988	11203	10658	11428	NYC3-LIKE 1	2	29099105	29101290	-	1539	protein_coding	PF12697:Alpha/beta hydrolase family	-
Os05g0148700	13139	9375	11643	11870	9570	11215	9369	8676	9316	10296	10385	11488	10934	10045	10238	OSA15	5	2786118	2791149	+	1880	protein_coding	-	-
Os01g0866400	9632	9707	8379	9292	10389	9924	12126	11464	13139	9930	10403	11469	12295	10882	12407	MOC2	1	37519585	37522414	+	1375	protein_coding	PF00316:Fructose-1-6-bisphosphatase	-
Os04g0497700	11566	11606	10099	10532	10845	9078	10805	13838	11295	7821	9288	7883	9726	9565	9115	B-box-containing protein 12, CCT domain-containing gene 16, CCT (CO, CO-LIKE and TOC1) domain protein 16, CCT domain protein 16, CONSTANS-like protein	4	24889983	24891483	+	1407	protein_coding	-	-
Os01g0149800	10602	9501	11436	11853	11477	15917	7823	13041	8665	11500	15721	8196	5413	5272	7863	METALLOTHIONEIN 2A	1	2693231	2695079	-	654	protein_coding	PF01439:Metallothionein	-
Os02g0595700	12944	11925	12657	11506	16032	15493	14676	21977	6461	6068	7289	6621	5284	5161	4577	ELONGATION FACTOR TU	2	23111937	23113830	+	1894	protein_coding	PF03144:Elongation factor Tu domain 2|PF03143:Elongation factor Tu C-terminal domain|PF00009:Elongation factor Tu GTP binding domain	GTP_EFTU
Os07g0142900	14658	5879	8209	5412	8072	5883	6718	5650	8496	13548	16605	11485	13002	10812	12579	-	7	2193809	2196930	+	1345	protein_coding	PF00248:Aldo/keto reductase family	Aldo_ket_red
Os05g0202500	7309	14641	7168	7535	13593	13527	17831	10388	7590	7169	5349	8681	12119	13757	11085	-	5	6359965	6363348	-	2053	protein_coding	-	-
Os04g0404800	12740	8039	11161	8020	7491	7141	7575	8414	10943	12137	13385	14490	8913	9270	8122	-	4	20077907	20082924	+	2574	protein_coding	PF13193:AMP-binding enzyme C-terminal domain|PF00501:AMP-binding enzyme|PF16177:Acetyl-coenzyme A synthetase N-terminus	AMP-binding
Os02g0285800	13656	12926	11299	10370	12249	13773	14357	11647	7690	8590	8827	9856	7738	7379	8158	-	2	10739451	10747067	+	2433	protein_coding	PF00009:Elongation factor Tu GTP binding domain|PF03144:Elongation factor Tu domain 2|PF00679:Elongation factor G C-terminus	GTP_EFTU
Os09g0553900	15144	8302	11806	8825	11925	10054	8864	13458	8732	11001	8251	12227	8480	8681	5014	-	9	21945942	21948965	+	3024	protein_coding	PF10358:N-terminal C2 in EEIG1 and EHBP1 proteins	-
Os01g0944200	10589	9864	10944	11785	8242	11293	7249	7868	7500	9986	10354	10732	9878	9666	9148	-	1	41510192	41519672	+	2340	protein_coding	-	-
Os01g0238500	11466	16094	9305	14318	21402	18052	13273	21008	4262	2022	2473	2634	4374	6083	3700	-	1	7665423	7668089	+	1518	protein_coding	PF01063:Amino-transferase class IV	-
Os02g0575500	8303	12928	9875	9108	10633	10048	14281	10851	7755	7737	7683	9653	10028	10294	9055	ABC1 domain-containing gene 2	2	22077489	22085057	+	2636	protein_coding	PF03109:ABC1 family	ABC1
Os01g0871200	9162	7763	9678	9608	10446	12826	9700	9788	7008	10090	9299	10107	10671	11475	8664	basic helix-loop-helix protein 033, zinc finger protein	1	37773994	37778565	+	3908	protein_coding	-	-
Os07g0448800	6593	7388	7500	9809	8103	9257	7668	12162	10955	13020	13011	10978	9424	9895	10226	PLASMA MEMBRANE INTRINSIC PROTEIN 2A	7	15406442	15409748	+	1297	protein_coding	PF00230:Major intrinsic protein	-
Os09g0511600	10707	8865	10856	8859	5882	6714	8743	6558	8995	12008	13705	12487	9581	9954	9357	BETA-GLUCOSIDASE 31	9	19882710	19888124	-	2101	protein_coding	PF00232:Glycosyl hydrolase family 1	Glyco_hydro_1
Os06g0728000	9655	8383	10100	9250	10872	9436	9876	12617	10477	9216	9290	8449	8958	7890	9131	High mobility group protein B1, High mobility group subgroup B protein 1, high mobility group B1	6	30993280	30995120	+	1002	protein_coding	PF00505:HMG (high mobility group) box	HMG_box
Os01g0314800	17959	10613	15123	10905	13476	13989	7858	17289	5387	3758	11133	3269	3802	3261	3500	LATE EMBRYOGENESIS ABUNDANT PROTEIN 9	1	11863682	11864412	-	600	protein_coding	-	-
Os07g0529800	8661	7154	7551	7781	10435	12881	10009	11825	8685	10764	12209	8733	8926	7202	11144	translation initiation factor eIF1, protein translation factor SUI1	7	20733236	20735266	-	748	protein_coding	PF01253:Translation initiation factor SUI1	SUI1
Os12g0640600	9842	9801	9326	10006	7848	9888	9139	7539	8942	12182	11235	11909	8970	8366	9720	carotenoid cleavage dioxygenase 1	12	27464832	27471667	+	2011	protein_coding	PF03055:Retinal pigment epithelial membrane protein	RPE65
Os02g0716500	4479	16128	6865	9749	9402	8168	19033	14266	8480	3413	4318	4750	10579	11184	8174	fatty acid desaturase 2, microsomal delta-12 fatty acid desaturase, microsomal Delta12-fatty acid desaturase 2-1	2	29725329	29730352	-	1871	protein_coding	PF00487:Fatty acid desaturase|PF11960:Domain of unknown function (DUF3474)	-
Os01g0912700	10791	9826	9313	9799	10917	10548	10294	10283	10748	8245	8025	8422	8953	8294	10091	-	1	39777762	39779892	+	1048	protein_coding	PF10184:Uncharacterized conserved protein (DUF2358)	-
Os03g0744700	8738	6431	7212	6230	7675	6971	8404	7327	11244	13566	14922	12763	11465	9268	10023	-	3	30593512	30596056	+	1142	protein_coding	-	-
Os05g0574400	8220	12691	9892	10290	11502	11982	14566	15324	7358	6365	6901	6320	6017	6463	6093	-	5	28617700	28621468	-	1299	protein_coding	PF02866:lactate/malate dehydrogenase, alpha/beta C-terminal domain|PF00056:lactate/malate dehydrogenase, NAD binding domain	-
Os07g0509800	19633	8578	15391	11802	13254	9424	4396	12884	6617	7987	8337	6885	4064	5623	3652	adenosine 5'-phosphosulfate reductase-like protein 1	7	19409979	19413299	-	2144	protein_coding	-	-
Os02g0750100	5428	12456	5474	8794	8445	7839	14408	11918	13762	5274	4246	6451	11304	11318	12625	-	2	31527409	31527711	+	303	protein_coding	PF00213:ATP synthase delta (OSCP) subunit	-
Os08g0109300	11586	8109	9102	7438	10098	9689	9910	9931	8591	11175	11822	10854	6899	5974	6011	ADENYLATE KINASE 1	8	461655	464813	-	1217	protein_coding	PF00406:Adenylate kinase	ADK
Os08g0167800	1509	269	121	410	105	1	2907	12	7123	5717	8988	14467	20974	39855	31153	terpene synthase, terpene synthase 30	8	3961276	3965426	+	1542	protein_coding	-	-
Os01g0356400	12795	9019	9310	8184	7899	6646	7142	8115	6643	12317	11539	13479	6996	8758	5029	MULTIDRUG RESISTANCE-ASSOCIATED PROTEIN 8	1	14340326	14357449	-	5087	protein_coding	PF00664:ABC transporter transmembrane region|PF00005:ABC transporter	ABC_tran
Os08g0566600	10359	9626	9666	11692	9537	9236	9357	9796	11977	7315	6759	7093	8163	7679	9862	PROTON GRADIENT REGULATION 5	8	28377834	28378783	+	760	protein_coding	-	-
Os04g0304200	7766	8086	8123	8052	7791	8317	8459	7802	8259	10095	10533	11211	10391	11191	8424	-	4	13641661	13654849	-	2789	protein_coding	PF00069:Protein kinase domain|PF13426:PAS domain	Pkinase
Os03g0290300	6505	10611	8804	7247	7700	7461	14612	9225	7031	5514	9196	6491	11974	12159	11578	OsFAD7	3	10080334	10082679	-	999	protein_coding	PF00487:Fatty acid desaturase	-
Os07g0691200	11308	18874	9233	9667	20855	20377	16562	15929	2174	1592	2071	2165	1988	3540	2159	-	7	29392447	29401888	+	3774	protein_coding	PF01820:D-ala D-ala ligase N-terminus|PF07478:D-ala D-ala ligase C-terminus	-
Os10g0530500	5837	7701	5089	4988	6657	4921	8027	8574	18829	11371	9641	10949	11300	11077	12995	TAU GLUTATHIONE S-TRANSFERASE 13	10	20622453	20623389	-	844	protein_coding	PF02798:Glutathione S-transferase, N-terminal domain|PF00043:Glutathione S-transferase, C-terminal domain	GST_N
Os03g0765900	4384	11207	3658	7569	8804	5712	13448	15951	15804	4098	3410	6073	9494	10681	11061	-	3	31725194	31725857	+	581	protein_coding	PF08041:PetM family of cytochrome b6f complex subunit 7	-
Os10g0181600	6235	13251	8821	10104	9515	9836	13589	10156	7901	5054	4406	6111	9450	9543	9773	-	10	5592943	5595558	+	1326	protein_coding	PF08241:Methyltransferase domain	Methyltransf_11
Os04g0338100	14107	4111	7294	6446	4067	4068	2946	3225	7051	14512	14534	12777	6827	8513	9907	-	4	15924375	15928109	+	1078	protein_coding	PF00248:Aldo/keto reductase family	Aldo_ket_red
Os02g0731600	6258	13445	7937	9491	11077	6681	13559	14160	9204	3221	3675	5033	8439	9099	7517	-	2	30472233	30473053	+	523	protein_coding	PF14159:CAAD domains of cyanobacterial aminoacyl-tRNA synthetase	-
Os09g0133600	10647	5433	8022	7537	6773	6805	6037	8010	10599	11233	14138	10379	7856	5986	8082	PAP2	9	2549092	2552721	+	1248	protein_coding	PF04755:PAP_fibrillin	-
Os08g0114100	10742	8968	9139	8873	9854	9715	9653	9353	8521	6614	8103	6813	8525	7795	9429	-	8	751421	753191	+	1202	protein_coding	PF13225:Domain of unknown function (DUF4033)	-
Os03g0655400	9105	4821	8559	6406	13881	5170	6633	17345	8839	8455	12267	5798	6716	6724	4517	LATE EMBRYOGENESIS ABUNDANT PROTEIN 24	3	25563660	25564431	+	619	protein_coding	-	-
Os12g0264500	9299	6659	7676	8106	5769	7597	6099	5962	8228	11152	9081	11353	9683	10021	9741	-	12	9350914	9365572	+	5197	protein_coding	PF16113:Enoyl-CoA hydratase/isomerase	-
Os12g0575000	10560	8446	7852	7695	8292	5513	7995	13767	12615	7051	7350	7014	7668	7329	6358	-	12	23735825	23736773	-	851	protein_coding	PF06549:Protein of unknown function (DUF1118)	-
Os05g0119300	8561	5018	7716	6876	6445	5475	4373	9529	7605	7591	25031	5984	7486	5673	7923	-	5	1000593	1002757	-	2165	protein_coding	-	-
Os10g0430200	7746	6929	7285	7801	4363	4706	5568	6701	13790	12649	12951	11587	8858	7700	10182	CINNAMYL ALCOHOL DEHYDROGENASE 3	10	15303901	15309302	-	1564	protein_coding	PF08240:Alcohol dehydrogenase GroES-like domain|PF00107:Zinc-binding dehydrogenase	ADH_N
Os02g0257300	3042	14107	4074	7252	12921	7895	19225	14686	5978	2001	2122	4652	7212	8408	6323	SULFURTRANSFERASE 12	2	8873101	8875996	+	1398	protein_coding	-	-
Os06g0185900	8630	8962	6883	7870	8767	7356	9717	10534	10269	7323	8593	6861	8034	7238	9649	GLUTATHIONE PEROXIDASE 4	6	4321654	4325071	+	982	protein_coding	PF00255:Glutathione peroxidase	GSHPx
Os04g0549600	7427	6772	5788	7806	6536	6550	7012	6022	9832	8446	7732	9708	13036	12586	11246	DnaJ domain protein A6	4	27505498	27509994	+	1630	protein_coding	PF00226:DnaJ domain|PF00684:DnaJ central domain|PF01556:DnaJ C terminal domain	DnaJ_C
Os08g0162600	8378	9997	7405	7743	9532	8652	10770	10847	10413	6533	7196	6943	7814	7726	8634	Rubredoxin-type Fe(Cys)4 protein family protein	8	3694305	3696637	+	1004	protein_coding	-	-
Os01g0974200	3283	6552	4252	4031	4837	3821	6387	8278	13016	13007	14242	8728	10913	7717	12945	METALLOTHIONEIN I-2B	1	43047164	43047861	+	671	protein_coding	-	-
Os07g0176900	8382	7225	7497	6403	8202	5775	8948	12595	13259	7816	8820	8242	7009	6572	6810	-	7	4068003	4070134	-	1078	protein_coding	PF06026:Ribose 5-phosphate isomerase A (phosphoriboisomerase A)	Rib_5-P_isom_A
Os01g0106900	8485	7461	8107	6584	8093	8854	8253	7973	7461	9041	9529	9189	8499	7409	8412	1-deoxy-D-xylulose 5-phosphate reductoisomerase, DXP reductoisomerase	1	374728	380713	-	1899	protein_coding	PF13288:DXP reductoisomerase C-terminal domain|PF02670:1-deoxy-D-xylulose 5-phosphate reductoisomerase|PF08436:1-deoxy-D-xylulose 5-phosphate reductoisomerase C-terminal	-
Os05g0419200	5907	13578	6613	8369	9042	10129	13798	9330	6514	4754	4290	5897	7738	8599	8574	ROOT UV-B SENSITIVE 6B	5	20548402	20553184	-	1877	protein_coding	PF04884:Vitamin B6 photo-protection and homoeostasis	-
Os03g0782200	239	17395	169	2935	6395	1494	27531	14922	13245	1353	103	6091	9417	14916	7311	-	3	32423241	32424487	+	1247	protein_coding	-	-
Os01g0256500	15721	8910	9605	13845	9437	7489	2877	9603	3633	2567	8606	2543	5979	5555	5180	-	1	8546065	8546869	-	805	protein_coding	-	-
Os10g0516100	3949	9647	4905	6769	8608	6018	13730	13271	13168	5672	5183	6934	7764	8132	9438	glycine decarboxylase H, H protein of glycine cleavage system	10	19894753	19896794	+	824	protein_coding	PF01597:Glycine cleavage H-protein	-
Os04g0448900	8310	8795	7445	7410	7834	8233	10515	8298	6394	8335	8804	8266	7157	6794	8711	ZEAXANTHIN EPOXIDASE 1	4	22369763	22376615	+	2244	protein_coding	PF01494:FAD binding domain|PF00498:FHA domain	FAD_binding_3
Os01g0179600	11261	3806	5042	3573	5089	3614	2993	6174	13409	16651	18021	14228	5314	6418	5825	-	1	4153077	4154674	-	1598	protein_coding	PF00201:UDP-glucoronosyl and UDP-glucosyl transferase	UDPGT
Os11g0105750	10243	6280	8506	8277	8375	8761	7759	7504	7246	8654	7915	9694	7351	6113	7438	-	11	256918	262015	-	3157	protein_coding	-	-
Os03g0805600	8888	7464	8293	8137	7706	7504	6134	8011	8925	7461	9036	7639	8622	7297	9504	-	3	33638650	33641123	+	850	protein_coding	-	-
Os04g0445200	11877	5278	6908	6603	6956	6776	5784	10361	13371	9897	10719	8198	6303	5203	6972	-	4	22203158	22203891	-	650	protein_coding	PF05899:Protein of unknown function (DUF861)	Cupin_3
Os01g0919400	10475	5358	7346	6562	6144	6514	5671	6183	7909	10459	9766	12167	8500	8208	7425	SUCROSE PHOSPHATE SYNTHASE	1	40101744	40106898	-	3255	protein_coding	PF00534:Glycosyl transferases group 1|PF05116:Sucrose-6F-phosphate phosphohydrolase|PF00862:Sucrose synthase	Glycos_transf_1
Os06g0654900	9550	6689	8107	8577	7226	6818	5707	10405	8612	6981	8350	5934	7093	6973	8366	B-box-containing protein 20, CCT domain-containing gene 23, CCT (CO, CO-LIKE and TOC1) domain protein 23, CCT domain protein 23	6	26843118	26843680	-	563	protein_coding	-	-
Os02g0735200	4085	3960	6299	6487	4625	5668	6001	6231	8639	12887	11194	11211	9548	9900	10085	GLUTAMINE SYNTHETASE 1;1	2	30674780	30678659	-	1740	protein_coding	PF00120:Glutamine synthetase, catalytic domain|PF03951:Glutamine synthetase, beta-Grasp domain	-
Os09g0491756	11917	4148	7318	6325	7485	7577	5927	7452	7403	11350	11192	9559	7322	5478	6851	ZINC FINGER CCCH DOMAIN-CONTAINING PROTEIN 60	9	18985507	18987182	+	1500	protein_coding	PF00642:Zinc finger C-x8-C-x5-C-x3-H type (and similar)|PF13893:RNA recognition motif. (a.k.a. RRM, RBD, or RNP domain)	zf-CCCH
Os03g0565200	7227	10156	7861	8763	8551	8122	10514	11587	8077	5302	6054	5559	6516	6077	8119	-	3	20379625	20387042	+	1220	protein_coding	PF13419:Haloacid dehalogenase-like hydrolase	-
Os01g0550300	7163	4333	7904	8101	4111	5983	3889	5578	7253	9913	15367	9328	8509	8522	9403	-	1	20599445	20602258	-	1490	protein_coding	PF10539:Development and cell death domain	-
Os12g0105300	10452	6267	8895	7724	8270	8769	6867	7109	7175	8310	8526	9635	7103	6119	6383	-	12	273660	282070	-	3183	protein_coding	-	-
Os04g0667800	7111	8066	8814	9129	8959	9320	7346	9181	7247	7016	8484	6266	7541	6018	8006	RAD6 DNA-repair homolog Dhr6, Ubiquitin-conjugation enzyme, Ubiquitin-conjugating enzyme 16	4	34088171	34090534	-	1297	protein_coding	PF00179:Ubiquitin-conjugating enzyme	UQ_con
Os07g0469100	6884	12710	6666	7094	9695	5614	14907	12828	7519	2186	2532	4086	6530	8601	6633	-	7	16743570	16745394	+	760	protein_coding	PF14159:CAAD domains of cyanobacterial aminoacyl-tRNA synthetase	-
Os01g0383700	6887	7122	5198	4736	6292	6744	6319	5185	5613	8904	14549	9630	8819	9666	7417	OsWD40-14	1	16046692	16056268	+	4058	protein_coding	-	-
Os03g0348200	3224	3122	2307	2499	3426	4019	5545	4784	10162	6746	6978	9618	19163	16534	17493	terpene synthase 10	3	13063312	13070842	-	1674	protein_coding	PF01397:Terpene synthase, N-terminal domain|PF03936:Terpene synthase family, metal binding domain	-
Os02g0556800	12190	6515	9021	8381	8977	4417	5070	11570	9693	8130	9026	7826	6634	5938	3661	-	2	21060083	21061555	-	1058	protein_coding	-	-
Os01g0662600	8343	6889	7258	8920	7294	7964	7161	8253	9397	7469	8257	6536	7263	6294	8502	IRON-SULFUR CLUSTER PROTEIN 6	1	27047365	27050478	-	3114	protein_coding	PF01592:NifU-like N terminal domain	-
Os05g0116100	3041	4977	2960	3548	5102	6067	7222	6284	11687	12489	12336	10092	11466	8642	12127	DEHYDROASCORBATE REDUCTASE 1	5	877099	880445	-	1053	protein_coding	PF13417:Glutathione S-transferase, N-terminal domain|PF13410:Glutathione S-transferase, C-terminal domain	-
Os01g0556650	6320	6541	7932	6464	9823	6052	6142	12999	8656	9123	6638	7637	6848	7000	4609	-	1	21039083	21040738	-	1656	protein_coding	PF00854:POT family	-
Os03g0684400	9750	6385	6662	6467	6722	7011	7480	7035	7751	8410	8914	8211	7485	6393	7205	MRS2/MGT family member 6	3	27287853	27294356	+	1920	protein_coding	PF01544:CorA-like Mg2+ transporter protein	-
Os08g0480100	6616	5632	6264	5867	4895	6620	5490	5134	4617	7975	14969	8483	8973	8992	7859	-	8	23717763	23722249	-	2331	protein_coding	PF02881:SRP54-type protein, helical bundle domain|PF04086:Signal recognition particle, alpha subunit, N-terminal|PF00448:SRP54-type protein, GTPase domain	-
Os12g0169600	6795	7999	8392	8333	8882	9257	8839	10219	5356	3421	3149	4739	8287	9460	7228	-	12	3542861	3544916	+	1546	protein_coding	PF00274:Fructose-bisphosphate aldolase class-I	-
Os07g0597000	7865	8436	8639	8238	8110	9655	6252	8165	6336	8627	10825	6689	5304	3718	6618	-	7	24317702	24320963	-	995	protein_coding	PF01287:Eukaryotic elongation factor 5A hypusine, DNA-binding OB fold	-
Os01g0927600	5054	6320	5824	6286	5140	7060	8720	6262	5787	7490	9995	8327	10111	8715	9190	AUXIN RESPONSE FACTOR 2	1	40695664	40700914	+	3148	protein_coding	PF06507:Auxin response factor|PF02362:B3 DNA binding domain|PF02309:AUX/IAA family	Auxin_resp
Os04g0644600	7958	8135	7385	6216	7893	7121	8556	8163	7737	6682	7472	6929	7357	7081	7867	-	4	32801074	32807528	-	2074	protein_coding	PF12697:Alpha/beta hydrolase family	-
Os04g0533300	5292	4032	6385	8809	6203	7901	5924	7590	7071	7972	10133	6895	8164	6618	7745	REMORIN 1.5	4	26664737	26668216	-	1012	protein_coding	PF03763:Remorin, C-terminal region|PF03766:Remorin, N-terminal region	-
Os06g0348800	6039	8494	9251	9017	8821	10173	8680	9417	5875	4992	3581	5829	5476	7012	5924	light-related transcription factor OsGLK1, Golden2-like 1, G2-like 1	6	14078261	14082203	+	1881	protein_coding	PF00249:Myb-like DNA-binding domain	Myb_DNA-binding
Os05g0105000	8525	5692	8963	7324	5601	7556	4648	5625	5922	9466	9364	10166	7370	6542	6009	-	5	267986	274638	-	3540	protein_coding	PF00155:Aminotransferase class I and II|PF12847:Methyltransferase domain	Aminotran_1_2
Os07g0683900	4158	1701	2835	2910	10932	12300	5207	12028	4213	9567	15698	6998	10405	6725	10706	R40G2	7	29004217	29006208	+	1534	protein_coding	PF14200:Ricin-type beta-trefoil lectin domain-like	-
Os08g0366100	8457	6091	7728	8681	6027	6590	5087	7010	7775	8606	9546	7455	6536	5596	6978	MBF1 transcription factor, Endothelial differentiation factor	8	16982279	16985259	+	823	protein_coding	PF08523:Multiprotein bridging factor 1|PF01381:Helix-turn-helix	HTH_3
Os11g0209000	2789	5447	3235	5263	6244	4367	5308	9734	10391	9667	9457	7355	10460	9940	11715	-	11	5605253	5607081	+	364	protein_coding	-	-
Os06g0633800	4279	7750	5442	6952	6296	6854	8540	8337	6770	10466	8447	8354	7890	7496	6747	amino acid transporter-like 5	6	25690379	25693792	+	2004	protein_coding	PF01490:Transmembrane amino acid transporter protein	Aa_trans
Os12g0615400	6821	6465	6230	5851	6456	5673	7304	8230	9431	8732	9316	8490	7310	6250	7047	-	12	26101180	26103543	-	1366	protein_coding	PF08241:Methyltransferase domain	Methyltransf_11
Os11g0635500	4822	10712	9291	9593	9008	11352	7058	10588	2927	5273	5235	5614	5818	6667	5257	-	11	25040876	25042999	+	1913	protein_coding	PF00067:Cytochrome P450	p450
Os03g0710800	6242	6016	8215	8464	5730	7137	4758	7172	8027	9336	9148	8050	5819	5470	6248	G-BOX FACTOR 14-3-3F PROTEIN	3	28664068	28667703	+	1174	protein_coding	PF00244:14-3-3 protein	-
Os01g0498200	7010	9058	7574	8438	6896	9806	8446	5984	5625	5901	5999	5961	6400	6750	7591	-	1	17155310	17157677	+	1118	protein_coding	-	-
Os01g0292200	11434	7437	8756	7964	9313	8671	5120	8606	4551	3526	4840	4249	5077	5443	5657	CALCINEURIN B-LIKE PROTEIN-INTERACTING PROTEIN KINASE 1	1	10622951	10627532	+	1787	protein_coding	PF00069:Protein kinase domain|PF03822:NAF domain	Pkinase
Os03g0333400	5259	12769	6830	8056	11266	6222	13012	15530	6715	1579	1611	2871	5409	5884	3475	-	3	12320931	12321796	+	866	protein_coding	PF13326:Photosystem II Pbs27	-
Os08g0526300	6225	7157	5751	6010	6017	5780	7790	6626	7930	7034	7209	7791	8630	8729	8580	-	8	26176387	26185117	+	3886	protein_coding	-	-
Os12g0115500	2924	5077	4039	5198	5838	4763	4243	9201	10604	10488	9187	8547	8205	10261	9173	non-specific lipid transfer protein 1.20, lipid transfer protein 1.20, type 1 non-specific lipid transfer protein 20	12	760947	762381	+	722	protein_coding	PF00234:Protease inhibitor/seed storage/LTP family	-
Os03g0726500	6792	3800	3918	3184	2575	2356	4965	4145	6067	9320	14140	8167	10401	12190	12545	-	3	29560551	29565846	-	2019	protein_coding	PF01925:Sulfite exporter TauE/SafE	-
Os08g0558200	7523	6009	6206	4745	6852	5775	6906	6416	8842	8107	8256	7574	8649	7302	8488	GLUTAREDOXIN 20	8	27938261	27941159	+	1344	protein_coding	PF13417:Glutathione S-transferase, N-terminal domain	-
Os08g0549100	7792	6205	7669	6943	6891	6597	5696	7375	7674	7246	8680	7271	6260	5655	6407	ASCORBATE PEROXIDASE 4	8	27555334	27559312	-	1228	protein_coding	PF00141:Peroxidase	-
Os12g0169400	7711	7860	7846	7090	7267	7971	7747	6382	5220	6841	7007	7460	6677	6610	5101	cystathionine b-synthase domain containing protein OsCBSCBSPB4, CBS domain containing protein OsCBSCBSPB4	12	3531395	3536426	-	2096	protein_coding	PF00564:PB1 domain|PF00571:CBS domain	CBS
Os04g0269600	4857	4321	4644	4522	5352	5445	5089	5676	6499	11276	8158	11068	8452	8798	8101	DIAMINE OXIDASE 2	4	11236469	11243987	+	4120	protein_coding	-	-
Os05g0548900	2833	23406	10695	11454	10164	12174	5348	9116	1446	1535	2194	1492	1088	1217	1583	Phosphoethanolamine N-Methyltransferase 2	5	27229414	27233659	-	2042	protein_coding	PF13489:Methyltransferase domain|PF08241:Methyltransferase domain	Methyltransf_11
Os03g0607500	8453	7088	7739	7132	7332	6043	6544	7316	8117	6787	7615	6684	6254	5676	6607	-	3	22830703	22832836	+	837	protein_coding	PF05542:Protein of unknown function (DUF760)	-
Os01g0761000	5935	8511	5575	6060	7283	5923	9600	7925	8465	4875	5088	5431	8376	7618	9233	-	1	32014488	32016245	+	739	protein_coding	PF14159:CAAD domains of cyanobacterial aminoacyl-tRNA synthetase	-
Os03g0786100	8045	7515	7970	9234	8988	6052	6512	10283	7807	5232	5542	5174	5831	5740	4598	GLYCOLATE OXIDASE 1	3	32628790	32632431	+	1586	protein_coding	PF01070:FMN-dependent dehydrogenase	FMN_dh
Os01g0585300	7594	6606	5896	6457	6702	3230	6227	9590	11851	5500	5908	6219	8531	6914	6026	-	1	22754546	22755398	-	754	protein_coding	PF06549:Protein of unknown function (DUF1118)	-
Os07g0185900	9126	6013	6983	6601	6538	4902	5041	9808	11135	6192	8420	5988	6095	4640	5054	-	7	4567730	4568349	-	620	protein_coding	-	-
Os11g0595200	10992	6039	7425	7110	7922	5022	6385	10411	8355	6128	7894	5976	4832	4590	4176	-	11	22660534	22662341	+	1265	protein_coding	PF04755:PAP_fibrillin	-
Os07g0152900	8282	7048	7352	7895	8069	7890	7524	8004	7149	6252	6509	6136	5859	5185	6491	GLYCOLATE OXIDASE 5	7	2797691	2801343	+	2108	protein_coding	PF01070:FMN-dependent dehydrogenase	FMN_dh
Os06g0254300	7757	6965	7816	7851	6213	6171	6092	6580	7280	6632	6363	6746	6188	6518	6811	-	6	7983970	7990956	-	2465	protein_coding	PF05042:Caleosin related protein	-
Os12g0516200	10220	5198	14789	9084	18379	15462	3634	10901	599	3665	6343	5041	342	120	861	-	12	20058131	20059545	-	423	protein_coding	-	-
Os02g0274900	7631	5987	6355	6857	4689	5743	4987	4775	6424	9073	9713	8589	6593	6228	7156	-	2	10074588	10081478	+	2201	protein_coding	PF00083:Sugar (and other) transporter	Sugar_tr
Os12g0559200	16446	1270	3007	1450	1878	1487	1845	1276	1624	1765	3990	2720	2058	3331	6619	LIPOXYGENASE 11	12	22854591	22860198	-	3420	protein_coding	PF00305:Lipoxygenase	Lipoxygenase
Os06g0199200	6943	7054	5762	6625	5405	7209	7090	5112	6030	7409	6626	7689	7152	7972	7522	-	6	5036132	5041239	-	4516	protein_coding	PF08590:Domain of unknown function (DUF1771)	-
Os01g0645200	7572	6163	8208	6880	5868	6745	6548	6591	5643	6588	6682	6814	7240	6478	6694	BASS2	1	25973499	25980398	+	2644	protein_coding	PF01758:Sodium Bile acid symporter family	-
Os03g0228200	9048	5267	7740	6274	6200	4750	4399	7482	9269	9503	8061	8217	5852	5035	4673	-	3	6776463	6778596	-	1315	protein_coding	-	-
Os12g0230100	9870	4483	7839	7382	6497	8782	5656	6156	3959	8924	9062	8655	3966	3660	4315	CLPC2	12	7095860	7101608	-	3089	protein_coding	PF02861:Clp amino terminal domain, pathogenicity island component|PF07724:AAA domain (Cdc48 subfamily)|PF10431:C-terminal, D2-small domain, of ClpB protein|PF00004:ATPase family associated with various cellular activities (AAA)|PF02151:UvrB/uvrC motif	Clp_N
Os10g0478200	6677	7010	8211	8722	6862	8729	6079	8087	6045	6565	6445	5563	4418	4042	5290	CYTOPLASMIC MALATE DEHYDROGENASE	10	17913831	17917765	+	1390	protein_coding	PF00056:lactate/malate dehydrogenase, NAD binding domain|PF02866:lactate/malate dehydrogenase, alpha/beta C-terminal domain	-
Os05g0586600	6421	5373	5422	4951	5807	4699	6303	6307	8795	8338	7864	8263	6910	7440	7088	SIGMA FACTOR 5	5	29225038	29227592	+	1645	protein_coding	PF04539:Sigma-70 region 3|PF04545:Sigma-70, region 4	Sigma70_r3
Os12g0124000	7113	6765	7090	6559	8194	8420	9235	8599	6745	4575	4888	4696	6531	5815	6825	-	12	1156635	1158438	+	1180	protein_coding	PF00498:FHA domain	FHA
Os07g0571100	6444	5591	6080	5216	5382	7447	6347	4884	4360	6925	7463	8942	8915	8783	6554	-	7	23049463	23055637	-	5037	protein_coding	-	-
Os01g0559750	5357	5170	5310	7013	2798	3350	6496	6292	9879	7398	11045	7538	8146	6890	8567	-	1	21242600	21243209	+	610	protein_coding	-	-
Os04g0450100	5790	3320	4216	3790	3515	3886	3319	3740	7326	8350	19936	7669	8644	7536	8831	-	4	22428835	22431568	+	1013	protein_coding	PF03959:Serine hydrolase (FSH1)	-
Os10g0577800	6512	5640	6593	6199	5237	6849	5044	4762	5175	7725	8676	8244	7194	7523	6484	SRO protein 1a, SIMILAR to RCD1 a	10	23035367	23039711	-	2591	protein_coding	-	-
Os03g0319400	6712	8455	13167	8394	5062	5607	4893	2910	5474	4767	5319	7583	6775	7483	7594	CIPK-LIKE PROTEIN 1	3	11526273	11531969	-	2398	protein_coding	-	-
Os02g0161900	6848	4924	6237	6357	4168	4972	4234	4628	6127	7783	9310	8225	6131	6242	6423	RICE UBIQUITIN2	2	3340458	3343060	-	1641	protein_coding	PF00240:Ubiquitin family	ubiquitin
Os04g0624600	6998	6148	6668	5496	6349	7686	7339	4889	3566	7548	7249	10647	6482	5764	5223	SOLUBLE STARCH SYNTHASE IIIB	4	31751600	31759420	-	4278	protein_coding	-	-
Os03g0161900	4809	6816	3891	4352	5525	4432	10834	6208	6663	5879	6133	6537	8332	8255	7418	HEAT STRESS TRANSCRIPTION FACTOR A2D	3	3342254	3344547	+	2294	protein_coding	PF00447:HSF-type DNA-binding	HSF_DNA-bind
Os05g0121600	6668	5799	7543	6669	6281	5207	5952	6980	6644	6789	3815	6888	6720	7311	5650	RICE STRACH REGULATOR 1	5	1156300	1159703	-	1539	protein_coding	PF00847:AP2 domain	AP2
Os01g0842200	9237	5905	5862	4572	5752	5590	6248	5978	5518	7874	9510	8101	5828	6055	4443	-	1	36158308	36161507	+	3035	protein_coding	-	-
Os01g0911100	6901	5265	5657	4629	5375	5777	4691	5007	3924	7414	9166	8151	7194	7190	5550	RNA helicase 30	1	39688363	39692555	-	3444	protein_coding	PF00270:DEAD/DEAH box helicase|PF00271:Helicase conserved C-terminal domain	DEAD
Os10g0419500	10170	4737	6929	7073	7139	6998	5671	6359	6915	7903	7716	6789	4536	3636	4713	ARD4	10	14757127	14759763	-	1124	protein_coding	PF03079:ARD/ARD' family	-
Os02g0606200	4949	5746	5513	6615	5878	6287	6340	7421	7985	6005	5139	5588	6672	7298	7064	B-box-containing protein 4	2	23759252	23760433	+	1078	protein_coding	PF00643:B-box zinc finger	zf-B_box
Os04g0119500	6968	5823	5949	6045	6133	6451	6437	6387	4952	5790	7950	6370	7127	6830	5413	-	4	1148894	1151980	-	1866	protein_coding	-	-
Os03g0680800	4828	6548	5224	5966	5052	6223	6061	5050	5918	8280	7014	8602	6672	7062	6147	BTH-induced homeodomain protein 1, BLH6-like 1, BEL1-LIKE HOMEODOMAIN6-like 1	3	27057033	27063684	-	3251	protein_coding	PF05920:Homeobox KN domain|PF07526:Associated with HOX	POX
Os01g0963600	6520	4387	7270	5696	10105	6664	1534	9773	1959	8087	22607	8076	2161	236	1234	ABSCISIC ACID-STRESS-RIPENING-INDUCIBLE 2 PROTEIN	1	42460555	42461946	+	952	protein_coding	PF02496:ABA/WDS induced protein	-
Os05g0196100	9108	4442	7936	5887	7396	8759	4178	5898	4108	7850	7037	7916	4992	5380	4549	MULTIDRUG RESISTANCE-ASSOCIATED PROTEIN 14	5	5907893	5914265	+	5010	protein_coding	PF00664:ABC transporter transmembrane region|PF00005:ABC transporter	ABC_tran
Os10g0578800	10469	9334	6105	6934	5937	6323	4411	4996	4664	4345	2634	6187	5130	6680	4780	-	10	23075402	23079074	-	3548	protein_coding	-	-
Os03g0255500	4012	8127	6589	5837	7928	6551	3933	6479	4593	7707	5741	5968	5324	5962	4881	-	3	8218898	8224127	-	2376	protein_coding	PF01293:Phosphoenolpyruvate carboxykinase	-
Os03g0308800	5435	6164	4510	4899	4975	4630	5881	5243	6830	7508	7759	8060	7632	7372	6668	-	3	10992850	10997554	-	2961	protein_coding	-	-
Os01g0303000	9562	5143	5929	8234	7627	6862	6841	9880	6779	5457	6524	4460	4518	3876	4608	-	1	11202609	11203331	-	723	protein_coding	PF02672:CP12 domain	-
Os05g0408900	1751	9414	2972	4614	7690	6704	13863	10701	4816	1301	1343	3947	7753	9240	6000	1-DEOXY-D-XYLULOSE 5-PHOSPHATE SYNTHASE 1	5	19957171	19963120	-	2980	protein_coding	PF13292:1-deoxy-D-xylulose-5-phosphate synthase|PF02780:Transketolase, C-terminal domain|PF02779:Transketolase, pyrimidine binding domain	-
Os02g0326700	7446	6985	6047	6004	9415	9999	9563	8144	3087	3176	3210	3952	5891	6284	5447	Rhomboid 6, RHOMBOID 6	2	13156600	13163831	+	1558	protein_coding	PF01694:Rhomboid family	Rhomboid
Os03g0752300	1362	3051	1790	2374	2374	1969	6188	2756	11226	10390	7240	9594	14640	11810	14073	TWO-PORE K+ CHANNEL A	3	31014832	31017449	-	1672	protein_coding	PF07885:Ion channel	Ion_trans_2
Os01g0236700	8609	7809	7254	5893	8011	7935	6708	6634	3479	5490	4571	5976	4590	5194	3781	NLP3	1	7571236	7576792	+	3335	protein_coding	PF00564:PB1 domain|PF02042:RWP-RK domain	RWP-RK
Os10g0563600	9013	5931	7149	6229	7164	6422	7432	7990	5761	4625	6101	4782	5026	4482	4936	Methionine sulfoxide reductase A4, Methionine sulfoxide reductase A4.1	10	22254783	22257075	+	2119	protein_coding	PF01625:Peptide methionine sulfoxide reductase	PMSR
Os09g0516600	7438	7097	6587	6519	6494	7109	6576	6422	5557	5867	6899	6207	5872	5223	5817	GLYOXALASE II-3	9	20122454	20127415	-	1562	protein_coding	PF16123:Hydroxyacylglutathione hydrolase C-terminus|PF00753:Metallo-beta-lactamase superfamily	Lactamase_B
Os07g0601000	8273	6940	7393	6527	7358	6796	6471	6672	5937	5851	4535	5219	4777	5697	5222	-	7	24515344	24517707	-	1161	protein_coding	PF01370:NAD dependent epimerase/dehydratase family	Epimerase
Os06g0245800	6385	6548	6882	5501	6420	6666	6680	5640	4990	5973	6847	7043	5733	5498	5000	-	6	7574953	7581463	+	3175	protein_coding	-	-
Os03g0439700	9903	4469	6700	5697	6506	4954	3875	7128	8003	6829	7748	5938	4654	4166	5142	-	3	18575450	18577554	-	1196	protein_coding	PF06799:Protein of unknown function (DUF1230)	-
Os02g0829850	8359	4542	6213	5776	5631	4575	4861	6571	8890	6319	6423	6178	5648	4911	6123	-	2	35676813	35678078	-	1229	protein_coding	PF11267:Domain of unknown function (DUF3067)	-
Os03g0807900	7187	4693	4930	5591	4775	5402	5070	5315	8736	6723	7999	5943	6345	5379	7727	-	3	33771756	33773581	+	1217	protein_coding	PF02341:RbcX protein	-
Os11g0216300	7393	6556	6700	5842	6101	6558	6506	5905	4737	6245	6461	6358	4521	4979	4240	-	11	6068242	6073759	-	2550	protein_coding	PF03109:ABC1 family	ABC1
Os07g0100200	9423	6355	7598	8864	7452	7902	5793	8076	4978	4005	3245	4218	3710	3888	4249	PDX11	7	11648	12983	-	1336	protein_coding	PF01680:SOR/SNZ family	-
Os08g0126700	3644	11644	3024	4695	10424	6061	14494	10263	1622	487	436	2016	5622	8547	4011	ZINC FINGER CCCH DOMAIN-CONTAINING PROTEIN 54	8	1536864	1540377	+	2650	protein_coding	PF14259:RNA recognition motif (a.k.a. RRM, RBD, or RNP domain)|PF12872:OST-HTH/LOTUS domain	-
Os09g0294000	7812	11937	8556	7026	12300	12687	7741	8873	832	1289	2502	1153	1460	1692	1006	-	9	6995055	7009477	-	3119	protein_coding	PF00696:Amino acid kinase family|PF03447:Homoserine dehydrogenase, NAD binding domain|PF00742:Homoserine dehydrogenase|PF13840:ACT domain	AA_kinase
Os04g0640500	6558	6166	5158	5081	6097	7106	7218	5133	5085	6512	5831	6484	5957	6153	6125	-	4	32574405	32581634	+	2548	protein_coding	PF03109:ABC1 family	ABC1
Os08g0478700	5161	6578	5022	5039	6174	6047	3597	6922	5454	4613	6787	5397	5909	5389	5345	-	8	23613110	23614397	-	587	protein_coding	PF00153:Mitochondrial carrier protein	Mito_carr
Os08g0407600	7610	3776	6205	5108	5307	3781	3968	6700	7498	7423	8437	6539	5484	4342	4543	-	8	19490442	19491638	-	1108	protein_coding	PF04570:zinc-finger of the FCS-type, C2-C2	-
Os07g0615200	3148	2255	4141	2471	2046	2582	2333	3000	5494	5457	14457	5624	12873	9591	9232	TIFY GENE 10B	7	25348060	25350242	+	1321	protein_coding	PF06200:tify domain|PF09425:Divergent CCT motif	Zim
Os11g0267000	4291	9315	5992	6740	6611	5121	10202	7247	5907	2788	1896	4229	5359	6370	3717	Genome uncoupled 4, magnesium chelatase (Mg-chelatase) activating factor, magnesium chelatase accessory protein GUN4, magnesium-chelatase accessory protein GUN4	11	9177329	9178565	+	1237	protein_coding	PF05419:GUN4-like	-
Os10g0209700	7034	6747	7727	5444	5738	6854	6572	6281	4784	5665	6070	5363	4200	3190	4988	-	10	7779293	7781354	+	1171	protein_coding	PF00403:Heavy-metal-associated domain	HMA
Os01g0675100	4362	4698	4702	4795	4663	4470	4542	6373	8184	7543	6928	6611	6968	5442	6765	PRXIIC	1	27745830	27747887	-	770	protein_coding	PF08534:Redoxin	-
Os09g0567366	6643	6718	5927	6492	6409	6295	6457	7037	5272	4967	5401	5117	4715	4394	4769	-	9	22649087	22652058	+	1462	protein_coding	PF00248:Aldo/keto reductase family	Aldo_ket_red
Os01g0151200	6665	6399	6317	6340	6347	6752	7097	6327	4826	5198	5804	5517	4808	4384	4386	-	1	2770142	2774609	+	2440	protein_coding	PF02096:60Kd inner membrane protein	-
Os03g0704100	6506	5507	5365	4774	5777	5140	5308	6116	6597	5552	6562	5369	5460	5218	6247	-	3	28304985	28307930	+	1067	protein_coding	PF04755:PAP_fibrillin	-
Os05g0585900	7711	5338	7302	6872	6371	6464	5029	7267	5406	5545	5026	5008	3905	4048	3808	-	5	29156958	29161630	-	1615	protein_coding	PF00153:Mitochondrial carrier protein	Mito_carr
Os07g0558500	4418	9422	4355	5962	7787	7350	10677	7897	3702	2473	2694	3099	4448	5354	4984	NON-YELLOW COLORING4	7	22319039	22323151	-	2263	protein_coding	PF11264:Thylakoid formation protein	-
Os03g0791800	4711	6470	5590	7963	5131	7778	5131	6197	4721	5276	5391	4252	5258	4940	6678	RAD6 DNA-repair homolog Dhr6, Ubiquitin-conjugating enzyme 9	3	32930349	32935490	-	846	protein_coding	PF00179:Ubiquitin-conjugating enzyme	UQ_con
Os12g0226700	7554	2968	7299	5029	1918	2622	1804	1834	6135	10026	9411	8969	3645	3322	4715	-	12	6911276	6913929	+	1246	protein_coding	PF16884:N-terminal domain of oxidoreductase|PF00107:Zinc-binding dehydrogenase	ADH_zinc_N
Os01g0703400	5781	4304	5533	5622	5584	5268	4552	5291	5359	5796	8131	5702	5554	4918	5682	farnesyl diphosphate synthase 1, farnesyl diphosphate synthase, FDP synthase	1	29158306	29162547	+	1332	protein_coding	PF00348:Polyprenyl synthetase	-
Os03g0401100	5962	4198	4144	4540	4472	4761	3190	3518	3697	7758	7931	7271	5878	6095	5654	-	3	16282782	16290478	+	3802	protein_coding	-	-
Os08g0409100	5219	5575	5879	5335	6472	7549	5343	7923	4447	5227	5604	4968	3904	3590	3670	TREHALOSE-6-PHOSPHATE PHOSHPHATASE 6	8	19578772	19582453	+	1777	protein_coding	PF02358:Trehalose-phosphatase	-
Os01g0147900	5452	5631	6236	6957	6374	7172	6221	7787	5143	4392	4811	4102	4582	4193	5023	TRIOSEPHOSPHATE ISOMERASE	1	2589835	2593568	-	1052	protein_coding	PF00121:Triosephosphate isomerase	-
Os09g0532700	5219	7415	4894	4717	6411	6132	8193	5864	4964	4417	3647	5353	6249	6726	5700	-	9	20897691	20903515	+	2507	protein_coding	PF00875:DNA photolyase|PF12697:Alpha/beta hydrolase family	-
Os03g0192700	11357	3660	7335	4463	4526	3140	3301	4325	4961	7710	8870	9209	3197	3202	2657	INOSITOL 1-PHOSPHATE SYNTHASE-1	3	4825697	4829533	-	1913	protein_coding	PF07994:Myo-inositol-1-phosphate synthase|PF01658:Myo-inositol-1-phosphate synthase	-
Os12g0115300	1691	3296	2289	2668	3168	2270	3712	6512	10340	8778	7533	6683	8369	9909	7818	non-specific lipid transfer protein 1.19, lipid transfer protein 1.19, type 1 non-specific lipid transfer protein 19	12	746162	747120	+	853	protein_coding	PF00234:Protease inhibitor/seed storage/LTP family	-
Os03g0180300	5895	6290	5098	5138	5694	6559	8062	5417	4486	5302	4508	5820	6270	6283	4689	-	3	4203524	4210236	+	4317	protein_coding	-	-
Os01g0559600	3740	3932	4220	5069	3760	4406	5089	6365	4738	8408	5524	7620	6422	5779	5624	vacuolar processing enzyme 2, legumain 1	1	21230393	21234906	+	1935	protein_coding	PF01650:Peptidase C13 family	-
Os06g0603000	8197	3855	5673	4645	4933	3085	3434	5258	7950	7004	7178	6926	5652	4521	4527	PHOTOSENSITIVITY 5	6	23853783	23858023	-	1330	protein_coding	PF01126:Heme oxygenase	-
Os11g0127800	6092	5713	6141	6103	6395	6546	7262	6935	6075	4043	4120	4113	5201	4792	5507	-	11	1280059	1281690	+	1051	protein_coding	PF00498:FHA domain	FHA
Os07g0656700	7382	5045	6058	5953	5668	5654	5031	5927	5883	5723	6570	5244	4883	4109	5026	-	7	27630736	27633075	+	979	protein_coding	PF03350:Uncharacterized protein family, UPF0114	-
Os03g0198300	6065	6011	5539	5167	5712	5830	5411	4975	4991	5748	5745	6356	5117	5290	4802	DnaJ domain protein C25	3	5161642	5166608	+	2244	protein_coding	-	-
Os02g0819500	6715	5531	5859	5774	5630	6577	5510	5409	4413	4829	4935	5250	5814	5972	5787	-	2	35179147	35184150	-	2145	protein_coding	-	-
Os07g0662900	4807	5537	6799	6473	4924	8331	5291	5229	4184	6621	5538	7084	4939	4245	5092	DISPROPORTIONATING ENZYME 2	7	27960583	27968015	+	3333	protein_coding	PF00686:Starch binding domain|PF02446:4-alpha-glucanotransferase	-
Os03g0703300	4938	5175	3635	3826	4631	4803	5958	4293	5778	5620	6493	6731	7765	8105	5907	-	3	28260587	28266450	-	2205	protein_coding	-	-
Os03g0711100	4022	5579	4661	7298	4664	7531	5665	5458	6035	3474	3436	3571	6471	5514	8905	B-box-containing protein 10, CCT domain-containing gene 14, CCT (CO, CO-LIKE and TOC1) domain protein 14, CCT domain protein 14	3	28686958	28689501	+	1840	protein_coding	PF06203:CCT motif	CCT
Os01g0658400	4483	4509	5519	5814	4331	3901	4273	4458	7540	8003	8126	6974	5410	5000	5711	UBIQUITIN CONJUGATING ENZYME 5A	1	26781113	26784353	-	767	protein_coding	PF00179:Ubiquitin-conjugating enzyme	UQ_con
Os11g0191400	8829	4750	6589	6056	6495	6540	3847	4615	3453	5225	5120	6011	4092	4006	3657	-	11	4625100	4631163	+	3263	protein_coding	PF01513:ATP-NAD kinase	NAD_kinase
Os03g0752500	1046	663	463	743	317	133	1330	887	12849	20378	8718	16486	7970	8009	4139	-	3	31023843	31024271	+	429	protein_coding	-	-
Os06g0597900	5643	5258	5618	4963	5314	5846	5882	4891	5553	5442	6161	5533	5885	4795	6236	-	6	23559708	23563028	+	1385	protein_coding	PF10184:Uncharacterized conserved protein (DUF2358)|PF04832:SOUL heme-binding protein	-
Os12g0115100	2036	5477	3945	6557	4612	5509	3374	6453	5485	6621	6543	4479	5938	5801	8412	non-specific lipid transfer protein 1.18, lipid transfer protein 1.18, type 1 non-specific lipid transfer protein 18, nonspecific lipid transfer protein-1, lipid transfer protein a15	12	737314	738254	+	803	protein_coding	PF00234:Protease inhibitor/seed storage/LTP family	-
Os02g0537700	3204	6373	4923	5668	6398	5397	8163	7787	6228	3945	4069	3913	5138	4759	6189	rice 2-Cys peroxiredoxin BAS1, chloroplast 2-Cys peroxiredoxin BAS1, 2-Cys Prx BAS1	2	19882081	19885745	+	1078	protein_coding	PF10417:C-terminal domain of 1-Cys peroxiredoxin|PF00578:AhpC/TSA family	-
Os04g0448600	5262	4364	3566	3235	4368	4116	5313	4717	7398	6327	6898	6011	7357	6324	7523	-	4	22355336	22357930	-	995	protein_coding	PF04752:ChaC-like protein	ChaC
Os02g0634500	7443	4180	6014	6167	5200	3551	3530	6206	6431	6534	6943	5655	4007	3587	3256	ATP-dependent Clp protease proteolytic subunit 3, Clp protease 3	2	25431343	25432503	+	1161	protein_coding	PF00574:Clp protease	-
Os02g0593500	7163	6453	5715	6411	6565	6864	6822	6404	4604	3929	3208	4394	4642	4937	4710	PHOSPHATE TRANSPORTER 14	2	22971895	22975181	+	2162	protein_coding	PF01384:Phosphate transporter family	-
Os01g0919600	4874	3891	4177	3926	4262	3717	3687	5042	7051	6101	6040	6940	6392	7142	5819	-	1	40127415	40132359	+	2143	protein_coding	PF05212:Protein of unknown function (DUF707)	-
Os12g0628100	4741	7409	6149	6850	5625	6823	6025	6456	6071	5978	5035	4437	3547	3226	4626	actin depolymerizing factor 11	12	26888810	26890166	-	698	protein_coding	PF00241:Cofilin/tropomyosin-type actin-binding protein	Cofilin_ADF
Os07g0212200	4432	5943	3475	3772	4941	2208	6365	8311	8701	4590	3978	5482	5431	6197	3946	-	7	6134016	6136740	+	1521	protein_coding	PF01370:NAD dependent epimerase/dehydratase family	Epimerase
Os04g0423600	5038	2688	6774	6938	5055	8251	2910	5344	4571	6928	7114	5825	4930	3138	3766	SET protein 18	4	20941052	20948918	-	4224	protein_coding	-	-
Os04g0111200	5539	6152	6066	6345	7692	8812	7462	7598	3942	3688	4110	3493	3556	3558	4951	-	4	646206	647358	-	889	protein_coding	PF01747:ATP-sulfurylase	-
Os03g0109900	6278	5399	6587	5240	6170	6574	4664	4676	4137	4508	4631	4744	5037	5202	5228	-	3	574269	580537	-	2828	protein_coding	PF13365:Trypsin-like peptidase domain	-
Os09g0537700	7322	7993	5226	6985	16560	16574	3974	10707	533	205	451	545	2664	2987	2505	RIBONUCLEASE 4	9	21155963	21157945	-	1072	protein_coding	PF00445:Ribonuclease T2 family	Ribonuclease_T2
Os07g0143000	5652	4659	4730	4018	5227	3895	5258	5194	7190	6772	7562	6428	5214	4653	4730	-	7	2197573	2201392	+	1540	protein_coding	PF00248:Aldo/keto reductase family	Aldo_ket_red
Os05g0151300	7419	2536	5038	4379	3680	2000	2144	5348	7116	6799	10728	6391	4698	3591	2937	-	5	2970911	2972775	-	1171	protein_coding	PF05755:Rubber elongation factor protein (REF)	-
Os07g0476900	7629	4436	5431	5431	7174	7093	6381	9464	4905	3974	3394	4078	3539	3536	3006	Thioredoxin CDSP32, Trx CDSP32	7	17268782	17269949	+	1168	protein_coding	PF00085:Thioredoxin	-
Os08g0163400	4723	5923	5038	4679	5119	5349	6658	5408	4992	4671	4368	5333	5173	5190	4852	SIGMA FACTOR A	8	3732442	3736138	+	1921	protein_coding	PF04539:Sigma-70 region 3|PF04545:Sigma-70, region 4|PF04542:Sigma-70 region 2	Sigma70_r2
Os09g0355400	2198	4504	3527	4333	2208	3697	2948	2673	4001	9340	6908	10287	6255	7559	5745	-	9	11387149	11396236	+	4305	protein_coding	PF12819:Carbohydrate-binding protein of the ER|PF07714:Protein tyrosine kinase|PF13855:Leucine rich repeat	Pkinase_Tyr
Os08g0500700	8172	3774	6027	7280	3407	4602	3133	4695	4105	6140	7607	6385	2654	2140	3000	HEAT SHOCK PROTEIN 82A	8	24719203	24723184	-	3146	protein_coding	-	-
Os04g0486600	5032	5084	7589	9220	3928	6635	3609	5426	3963	5174	4930	4339	2856	3149	4617	Glyceraldehyde-3-phosphate dehydrogenase, cytosolic GAPDH2, cytosolic glyceraldehyde-3-phosphate dehydrogenase 2	4	24305454	24309058	+	1328	protein_coding	PF02800:Glyceraldehyde 3-phosphate dehydrogenase, C-terminal domain|PF00044:Glyceraldehyde 3-phosphate dehydrogenase, NAD binding domain	-
Os03g0197000	4691	4425	4553	4341	4122	5454	4923	4456	5622	6380	7042	5508	5815	5444	6914	-	3	5085664	5090353	-	1236	protein_coding	-	-
Os06g0704600	3808	5337	5102	5136	5849	6276	6915	5935	4801	4233	4152	4696	4321	4627	5150	5-aminolevulinate dehydrogenase, ALA dehydratase	6	29757543	29761819	-	1684	protein_coding	PF00490:Delta-aminolevulinic acid dehydratase	-
Os03g0141200	9772	1926	3923	3627	3846	3300	2259	4558	4049	5455	13165	5406	4633	4509	3571	beta-amylase 2	3	2272966	2276161	+	2063	protein_coding	PF01373:Glycosyl hydrolase family 14	-
Os02g0234500	5089	5144	4745	4177	4258	4458	5206	4153	5000	5801	6052	6221	5585	5041	5134	-	2	7621905	7627260	+	2564	protein_coding	PF01370:NAD dependent epimerase/dehydratase family|PF08547:Complex I intermediate-associated protein 30 (CIA30)|PF13460:NAD(P)H-binding	Epimerase
Os07g0114300	4854	3273	4953	4115	3961	3244	2713	6456	6113	6212	10222	5172	4126	3265	3071	-	7	797466	798941	+	559	protein_coding	PF04419:4F5 protein family|PF12907:Zinc-binding	-
Os11g0167800	3367	3510	3295	5775	5482	3820	3522	6541	6389	5534	4714	4799	5826	7062	5741	ABSCISIC ACID-STRESS-RIPENING-INDUCIBLE 5 PROTEIN	11	3278451	3279419	-	850	protein_coding	PF02496:ABA/WDS induced protein	-
Os04g0403500	4226	5776	4740	4216	5045	4277	6067	5353	5430	4787	5301	5244	5206	4967	5033	-	4	20015782	20019593	+	1346	protein_coding	PF01370:NAD dependent epimerase/dehydratase family	Epimerase
Os02g0557800	5557	7987	6743	7419	5920	6552	6152	6579	4474	3639	2509	3479	2788	3730	4659	A-TYPE RESPONSE REGULATOR 2	2	21128650	21131368	-	1663	protein_coding	-	-
Os02g0149800	4753	4135	4488	4113	4086	3920	4162	4372	6295	6060	6135	5900	4980	5300	5078	protein phosphatase 2C10, protein phosphatase 2C 10, Protein Phosphatase18	2	2744296	2747428	+	1550	protein_coding	PF00481:Protein phosphatase 2C	PP2C
Os06g0665500	5549	3337	3256	3468	2951	2625	3645	3387	7149	7310	5937	7076	6255	5769	5885	ALLANTOATE AMIDOHYDROLASE	6	27495307	27499531	-	1652	protein_coding	PF01546:Peptidase family M20/M25/M40	Peptidase_M20
Os06g0724400	7763	3777	5726	5684	4098	4208	2562	4586	6008	5809	6772	5120	4244	3144	4613	DNL type zinc finger domain-containing protein 1	6	30774201	30776615	-	902	protein_coding	PF05180:DNL zinc finger	-
Os03g0826200	5154	4519	4036	4513	4305	2942	4929	5668	9421	4720	5313	5022	5955	5697	5334	-	3	34707024	34707736	+	583	protein_coding	-	-
Os03g0285700	4294	5189	5925	6885	3150	4056	3031	4712	5370	6501	7048	5429	3483	2985	3855	ASCORBATE PEROXIDASE 1	3	9843336	9846670	+	1073	protein_coding	PF00141:Peroxidase	-
Os10g0189100	4632	4493	5380	4801	4546	5577	4518	4704	4321	6298	6597	6740	4678	3593	5395	Phosphoglucomutase, plastidic phosphoglucomutase	10	6167200	6174593	-	2130	protein_coding	PF02878:Phosphoglucomutase/phosphomannomutase, alpha/beta/alpha domain I|PF02879:Phosphoglucomutase/phosphomannomutase, alpha/beta/alpha domain II|PF02880:Phosphoglucomutase/phosphomannomutase, alpha/beta/alpha domain III|PF00408:Phosphoglucomutase/phosphomannomutase, C-terminal domain	PGM_PMM_III
Os04g0623300	1892	2084	2105	2491	2861	4846	3269	3429	3053	3435	5987	4014	15352	10982	9502	POLYAMINE OXIDASE 3	4	31669220	31674595	-	4103	protein_coding	PF01593:Flavin containing amine oxidoreductase	Amino_oxidase
Os05g0170950	6373	5306	5836	6178	5359	5859	4646	5128	5012	5059	5004	4128	3786	3691	5350	PHOSPHOENOLPYRUVATE/PHOSPHATE TRANSLOCATOR 4	5	4254052	4254939	+	586	protein_coding	-	-
Os09g0130800	4516	5928	4652	4278	5814	6901	7138	5043	3457	3999	3488	4806	4499	5969	4223	-	9	2354862	2361051	-	3643	protein_coding	PF13086:AAA domain|PF13087:AAA domain	-
Os01g0830000	5558	3344	5199	4148	4316	4455	3781	4622	4957	6154	7021	6179	4958	3834	4227	ABC TRANSPORTER I FAMILY MEMBER 5	1	35505513	35508520	-	1977	protein_coding	PF01458:Uncharacterized protein family (UPF0051)	-
Os11g0242400	7266	5212	5075	4487	6096	4720	5009	7325	5441	4500	5034	4433	4019	3491	3551	-	11	7639863	7642949	-	1092	protein_coding	PF13806:Rieske-like [2Fe-2S] domain	-
Os12g0569500	4673	2697	5916	4419	2602	2650	1454	3819	1916	1919	7601	2136	10585	7774	5594	-	12	23435458	23436485	+	1028	protein_coding	PF00314:Thaumatin family	Thaumatin
Os01g0682500	4172	4624	4017	4234	4068	3440	5143	4629	6463	5308	5360	5765	5999	5628	6075	-	1	28126575	28130263	+	1529	protein_coding	-	-
Os03g0310800	5715	4011	5194	3440	5521	4308	3642	5496	4989	5586	10501	4975	3853	4145	3337	-	3	11093574	11094514	+	941	protein_coding	PF13499:EF-hand domain pair	-
Os10g0530400	4992	2951	3473	4008	3512	3050	2702	4589	7869	6904	7480	5949	5043	5175	5560	TAU GLUTATHIONE S-TRANSFERASE 23	10	20619376	20620523	-	1030	protein_coding	PF13410:Glutathione S-transferase, C-terminal domain|PF02798:Glutathione S-transferase, N-terminal domain	GST_N
Os01g0281000	4040	4856	4327	4323	4581	4513	5666	4497	5368	5632	4744	5618	5329	5204	4975	F-box protein 6	1	10003952	10007742	+	2347	protein_coding	PF00646:F-box domain	F-box
Os02g0816600	4908	3215	4066	4214	3318	3995	3309	3196	6244	6726	8365	5999	5572	4642	6277	-	2	35004914	35006549	-	1203	protein_coding	-	-
Os08g0247600	5456	3702	4999	6537	6199	8495	6312	5337	2533	3760	3722	5280	3578	5435	4218	-	8	9001801	9005304	+	3277	protein_coding	-	-
Os01g0725800	5603	4948	4829	4615	4844	5505	4705	4318	4363	5287	4694	5282	4890	4946	4779	SPA3/4-like	1	30257752	30263365	+	3426	protein_coding	-	-
Os05g0561600	5340	3836	4985	4253	4668	5680	3749	3600	3289	5567	5795	5544	6036	5528	4671	-	5	27944014	27947970	+	2109	protein_coding	PF07223:Protein of unknown function (DUF1421)	-
Os05g0575300	5656	4857	4829	4357	5538	5152	5716	4859	3972	4771	4886	5887	4472	4474	3754	-	5	28654730	28661349	+	3476	protein_coding	-	-
Os03g0192500	7433	5104	6145	5984	7083	6863	5637	7492	3882	3776	3343	3518	2646	3025	3058	Protein phosphatase 45	3	4815464	4820358	+	2156	protein_coding	PF07228:Stage II sporulation protein E (SpoIIE)	SpoIIE
Os01g0970700	9000	3732	6222	4978	4674	4509	2910	4163	4527	5338	6504	5189	3296	2673	3566	-	1	42826168	42828686	-	1249	protein_coding	PF01435:Peptidase family M48	Peptidase_M48
Os02g0506600	6895	4228	5144	6685	4319	4610	3550	4798	5650	4503	4637	4427	4327	4001	4656	-	2	18059135	18059700	+	566	protein_coding	-	-
Os04g0561500	4125	358	8738	1575	9164	6620	1887	4168	3044	10374	8428	8001	3278	2053	3573	Prolyl Oligopeptidase 9, PROLYL OLIGOPEPTIDASE 9	4	28108757	28113603	+	3031	protein_coding	PF00326:Prolyl oligopeptidase family|PF02897:Prolyl oligopeptidase, N-terminal beta-propeller domain	-
Os06g0196300	1324	6126	2224	2845	3716	2441	8115	6089	9043	3887	3599	4541	6113	6036	6958	-	6	4888576	4890729	-	970	protein_coding	PF00578:AhpC/TSA family	-
Os03g0689100	4334	4868	4555	4550	4246	5187	4825	3869	4030	5112	4791	6295	5168	5495	4730	-	3	27487161	27503855	+	3574	protein_coding	PF00328:Histidine phosphatase superfamily (branch 2)	Acid_phosphat_A
Os03g0128800	6438	3632	4847	3811	5122	3516	3248	5395	6242	5419	6164	5116	4833	4407	3466	-	3	1630177	1631745	-	1300	protein_coding	-	-
Os01g0837800	6070	3340	4979	3843	3919	4060	3415	3736	3840	5244	6868	5060	5521	5029	5323	metal tolerance protein 11	1	35917435	35921969	-	1742	protein_coding	PF01545:Cation efflux family|PF16916:Dimerisation domain of Zinc Transporter	-
Os03g0835100	5929	4653	4908	4564	5232	5701	4473	4252	3166	5202	4570	6440	4732	4499	3093	-	3	35084708	35088492	+	3785	protein_coding	PF04548:AIG1 family|PF11886:Translocase of chloroplast 159/132, membrane anchor domain	-
Os06g0116100	5033	4482	5514	5365	4738	5321	4172	4501	3646	4949	6071	4975	4146	4118	3982	-	6	885834	892451	+	2916	protein_coding	-	-
Os03g0340900	5993	5460	4945	4840	5764	5752	5049	4567	3441	4846	4723	5004	4436	4488	3998	RSH1	3	12695305	12706384	+	3320	protein_coding	PF02824:TGS domain|PF04607:Region found in RelA / SpoT proteins|PF13328:HD domain	-
Os01g0709500	4206	4292	3599	3088	3043	3076	3451	2690	5331	6591	5006	7165	6659	7048	5903	-	1	29483251	29492536	-	4902	protein_coding	-	-
Os04g0403900	7523	4732	6929	5490	6446	3334	4020	7133	5060	4836	3931	4065	2607	2999	1973	-	4	20046002	20046917	-	683	protein_coding	-	-
Os07g0562800	6019	4817	5781	4804	6155	6996	5416	4893	2780	4306	4063	4805	4098	3951	2958	Myosin VIIIA, Myosin class VIII A	7	22488827	22497724	-	4234	protein_coding	-	-
Os01g0823600	7492	2857	5666	4122	5091	4041	3122	5339	7614	7088	6180	5637	3268	3077	4109	-	1	35175501	35176458	+	711	protein_coding	-	-
Os05g0366600	6985	3791	5374	4765	4192	4283	3435	3769	3390	5917	5843	5542	3406	3803	3474	BETA-GLUCOSIDASE 22	5	17594979	17600507	+	2114	protein_coding	PF00232:Glycosyl hydrolase family 1	Glyco_hydro_1
Os07g0464200	6446	3638	5749	5577	4950	5113	3792	5371	5215	4673	4102	5023	4144	3790	3973	-	7	16346965	16349480	-	1123	protein_coding	PF00891:O-methyltransferase|PF08100:Dimerisation domain	-
Os02g0469600	7444	2946	4623	5346	4278	4820	2814	6485	3694	5709	4631	5287	2902	2685	2608	-	2	15891587	15895204	+	1483	protein_coding	PF08246:Cathepsin propeptide inhibitor domain (I29)|PF00112:Papain family cysteine protease	Peptidase_C1
Os01g0179800	9560	4628	7256	5306	7123	7238	3744	6239	3002	3889	3949	3257	2662	2760	2857	-	1	4167514	4173240	-	1750	protein_coding	PF03348:Serine incorporator (Serinc)	TMS_TDE
Os03g0843800	6992	5671	5878	8528	9562	8531	3820	12116	271	1551	3797	1342	1558	1431	1538	HARMLESS TO OZONE LAYER 1	3	35467632	35469813	+	1011	protein_coding	PF05724:Thiopurine S-methyltransferase (TPMT)	-
Os09g0419200	3178	4433	3455	2963	1986	1863	4352	3299	6869	6750	5341	5764	7109	5112	6567	cinnamoyl CoA reductase 19	9	15076258	15079326	-	1605	protein_coding	PF01370:NAD dependent epimerase/dehydratase family	Epimerase
Os06g0130800	3658	2991	3618	3780	5581	4240	4209	5710	6179	5146	4235	4440	6047	4942	5327	-	6	1642665	1643799	-	1046	protein_coding	PF00538:linker histone H1 and H5 family	-
Os10g0501500	5811	5285	4561	4851	6459	5697	3059	5026	2852	5235	5123	5891	2887	2837	2937	-	10	19129876	19133349	+	1334	protein_coding	PF04678:Mitochondrial calcium uniporter	-
Os09g0369050	5205	3882	6092	5528	3356	4750	2672	4264	3879	4985	6092	4822	4608	4101	4916	-	9	12217436	12218334	+	899	protein_coding	-	-
Os08g0126300	4405	3441	4815	5025	4075	3425	3046	5633	5352	6918	6679	5436	2743	2512	2666	GLYCERALDEHYDE-3-PHOSPHATE DEHYDROGENASE, CYTOSOLIC	8	1525411	1529192	+	1516	protein_coding	PF02800:Glyceraldehyde 3-phosphate dehydrogenase, C-terminal domain|PF00044:Glyceraldehyde 3-phosphate dehydrogenase, NAD binding domain	-
Os09g0258000	5548	3376	5122	4249	4321	4991	3942	3886	4969	5909	5107	6063	4292	4489	4861	-	9	4349564	4355176	-	2330	protein_coding	-	-
Os12g0459300	3449	3618	3015	3082	4294	5861	6716	4018	3689	4447	4044	4676	6080	6666	7632	-	12	16092309	16102733	+	3597	protein_coding	-	-
Os10g0100300	3117	7277	3407	3786	5678	4195	7415	6504	4156	2116	2171	3305	4918	6029	4899	TIC62, Os-TIC26, OsTIC26	10	46031	58278	-	1700	protein_coding	PF13460:NAD(P)H-binding	-
Os11g0523800	3846	3359	3808	3429	3532	4049	3277	3490	3812	7257	7333	7254	4871	4463	4657	AUXIN RESPONSE FACTOR 1	11	18935399	18941686	-	3337	protein_coding	-	-
Os11g0660500	4410	4614	6108	7451	4787	7820	3613	6556	3138	3586	3522	3078	2490	2528	3399	translationally controlled tumor protein	11	26510873	26513127	-	1160	protein_coding	PF00838:Translationally controlled tumour protein	-
Os07g0558300	3114	3576	2825	2230	3016	2448	5058	3301	7176	6190	4764	6274	7038	7451	7960	-	7	22309439	22313563	-	1523	protein_coding	PF00459:Inositol monophosphatase family	-
Os04g0320100	5187	3898	4412	4224	4179	4563	4141	4008	4507	5386	4843	5120	4736	5021	5026	-	4	14711428	14716700	+	2066	protein_coding	-	-
Os01g0361000	4472	4745	4148	4118	4093	4625	5855	4606	4894	4910	3266	5077	4755	5220	4921	-	1	14702436	14705998	-	2900	protein_coding	-	-
Os10g0124100	3042	3487	2997	3335	2781	3697	4936	3500	3686	4032	8196	3918	7343	6802	7254	-	10	1532800	1536184	+	1900	protein_coding	-	-
Os11g0216100	7295	4152	4692	4407	5103	4166	4351	6350	5310	3869	4342	3640	3405	3380	3414	-	11	6065311	6066797	-	1046	protein_coding	PF00226:DnaJ domain	DnaJ
Os11g0106200	3484	4154	3382	3257	4349	4667	6550	4075	3828	3503	3340	4706	6614	7648	5866	-	11	287032	293677	-	4704	protein_coding	-	-
Os05g0143300	6494	7550	6026	5077	6927	7294	5918	5503	2703	3063	3231	2709	2792	2886	2922	-	5	2499927	2503271	-	1727	protein_coding	-	-
Os07g0684000	5031	2003	2810	3687	3802	5443	2372	5470	4123	8718	11634	6081	3745	1970	4015	R40G3	7	29008876	29009943	+	986	protein_coding	PF14200:Ricin-type beta-trefoil lectin domain-like	-
Os10g0503500	5723	6593	4765	4582	5804	5632	4877	5264	3106	3190	2754	3818	3462	3734	3447	-	10	19218597	19224021	+	2460	protein_coding	PF00390:Malic enzyme, N-terminal domain|PF03949:Malic enzyme, NAD binding domain	Malic_M
Os03g0182400	3937	3889	4030	4001	4393	4796	4129	3656	3800	5070	5204	5667	5466	5721	4838	-	3	4327773	4336225	+	3741	protein_coding	-	-
Os04g0692600	3938	5551	3718	4697	4510	3384	5997	5656	5657	3048	3092	3641	4916	5179	5249	-	4	35443929	35445567	+	1123	protein_coding	PF12638:Staygreen protein	-
Os03g0177400	4183	5115	9061	7308	4852	7267	4004	5924	2524	3878	2859	3479	1137	1410	1633	ELONGATION FACTOR 1A1	3	4094567	4097436	+	1636	protein_coding	PF03144:Elongation factor Tu domain 2|PF00009:Elongation factor Tu GTP binding domain|PF03143:Elongation factor Tu C-terminal domain	GTP_EFTU
Os08g0562100	5417	3605	4594	4684	4257	4759	4068	4570	4968	5532	5824	5173	3900	3707	4271	-	8	28141176	28144882	+	1648	protein_coding	PF02866:lactate/malate dehydrogenase, alpha/beta C-terminal domain|PF00056:lactate/malate dehydrogenase, NAD binding domain	-
Os10g0523700	4414	3709	4559	4659	2114	2439	3012	3377	4341	5077	6826	4644	8619	6334	6006	arogenate dehydratase	10	20345304	20347002	-	1699	protein_coding	PF00800:Prephenate dehydratase	-
Os09g0362800	5692	4194	4356	4223	3568	3983	2378	2522	4506	6812	6443	6005	4259	3969	4940	-	9	11862271	11866452	+	2424	protein_coding	-	-
Os02g0707100	5786	4859	4015	4742	4704	5105	4815	4483	4306	4652	4513	4596	4340	3934	4124	monodehydroascorbate reductase 2	2	29229969	29234195	-	1818	protein_coding	PF07992:Pyridine nucleotide-disulphide oxidoreductase	Pyr_redox_2
Os05g0113400	4702	5205	4812	4955	7259	6964	5502	7304	4138	3374	4185	3014	3369	2677	3949	actin depolymerizing factor 7	5	716295	718798	+	2402	protein_coding	PF00241:Cofilin/tropomyosin-type actin-binding protein	Cofilin_ADF
Os12g0190200	5125	4435	4777	3936	4644	4556	4702	5399	4959	4907	4790	4581	3721	3600	3535	-	12	4556144	4558043	-	1064	protein_coding	PF01789:PsbP	-
Os10g0503800	3182	4005	2127	2980	2678	1994	5836	3923	9137	5453	3673	5619	6611	6259	7098	REMORIN 1.2	10	19244954	19246731	-	1021	protein_coding	PF03763:Remorin, C-terminal region|PF03766:Remorin, N-terminal region	-
Os08g0525600	6366	4180	6502	6368	4925	6396	4010	4778	2455	4344	4690	4328	2185	1854	2606	FK506 binding protein 62a, FK506 binding protein 64	8	26138531	26143010	+	2099	protein_coding	PF13414:TPR repeat|PF00254:FKBP-type peptidyl-prolyl cis-trans isomerase	FKBP_C
Os03g0423850	3916	4782	3981	3885	4762	5545	5588	3900	2844	3579	3562	4271	5100	6138	4844	-	3	17674303	17677959	+	2644	protein_coding	-	-
Os05g0137300	5943	4475	5303	5129	4737	5156	4484	4597	4079	3746	4833	3796	3482	3341	3247	-	5	2172205	2174188	+	1494	protein_coding	-	-
Os02g0522300	3821	5744	2814	3208	5556	5754	6814	4555	3317	3140	2462	4630	5108	6949	4307	-	2	19044957	19050756	-	5572	protein_coding	-	-
Os10g0115600	4479	3952	4953	4076	4986	5864	3961	4494	2953	4661	3907	4908	4308	4801	3299	U1 snRNP 70K, U1-snRNP-specific 70K protein, U1 small nuclear ribonucleoprotein 70K	10	1007665	1012918	-	3436	protein_coding	-	-
Os04g0628100	3170	2946	2913	3871	2166	3542	3753	3470	3114	3612	6123	4042	5424	5046	4747	RICE POLYUBIQUITIN	4	31962541	31965069	+	2529	protein_coding	PF00240:Ubiquitin family	ubiquitin
Os05g0323800	4611	3910	4269	3783	3494	4387	4282	3484	4125	5289	5467	5470	4779	4284	4622	ABC1-like kinase related to Grain size and Weight 1	5	15041971	15044759	+	1767	protein_coding	PF03109:ABC1 family	ABC1
Os12g0502800	3722	3290	3246	2736	2702	2953	3257	2669	5741	7361	4490	7165	5749	6731	5785	-	12	19161739	19165120	-	2119	protein_coding	PF07168:Ureide permease	-
Os09g0250700	4842	3631	3476	2605	3647	3662	4500	3480	4430	6938	6590	6801	4977	4302	4773	-	9	3855460	3862963	+	2578	protein_coding	PF03109:ABC1 family	ABC1
Os06g0160700	3543	3217	3493	2494	3564	2816	3595	3418	5704	7534	7398	7557	5385	3899	3852	SOLUBLE STARCH SYNTHASE I	6	3079296	3086808	-	2623	protein_coding	PF00534:Glycosyl transferases group 1|PF08323:Starch synthase catalytic domain	Glycos_transf_1
Os01g0316600	5214	3544	3709	3480	3787	3685	3667	3126	4248	5679	6151	5427	5293	4413	5082	-	1	11958911	11964676	+	2194	protein_coding	-	-
Os05g0401100	4557	6490	3365	4449	6356	4244	7272	7698	4841	1997	1973	2621	3905	4239	3434	-	5	19507539	19508996	-	1264	protein_coding	PF04536:TLP18.3, Psb32 and MOLO-1 founding proteins of phosphatase	-
Os06g0157000	1792	2500	2272	2784	1496	3840	5351	4392	8508	3654	3331	4595	6708	5640	10782	GDSL ESTERASE/LIPASE PROTEIN 79	6	2908048	2910483	-	1391	protein_coding	PF00657:GDSL-like Lipase/Acylhydrolase	Lipase_GDSL
Os08g0430500	4792	3404	5748	4808	3691	5290	3413	4975	3254	4998	6185	4829	3515	2687	3634	G-BOX FACTOR 14-3-3C PROTEIN	8	20812503	20815627	-	2264	protein_coding	PF00244:14-3-3 protein	-
Os11g0116200	2633	3922	3308	3707	3548	2634	2770	5937	5377	6519	5794	5641	4141	4753	3815	non-specific lipid transfer protein 1.13, lipid transfer protein 1.13, type 1 non-specific lipid transfer protein 13	11	722933	726970	+	1503	protein_coding	PF13639:Ring finger domain	-
Os03g0388900	4568	3341	2983	2592	9403	7784	6317	10753	2574	1613	1536	2094	4651	3632	4361	Metacaspase 1	3	15530630	15532454	-	1510	protein_coding	PF00656:Caspase domain	Peptidase_C14
Os04g0602100	2419	8494	3338	4140	5787	4612	10150	7560	2826	1279	1255	1968	2939	3430	2830	-	4	30385512	30388334	+	1559	protein_coding	PF00141:Peroxidase	-
Os01g0618800	5585	4379	4153	4346	4153	3907	3848	4423	4735	4709	5176	4603	4009	3241	3894	FTSH9	1	24616103	24618581	-	1427	protein_coding	PF01434:Peptidase family M41	-
Os08g0243500	4062	3353	3467	3273	3208	4116	4642	3970	3787	5068	6307	5554	5167	4869	4754	cytochrome P450 reductase 2, NADPH-cytochrome P450 reductase 2	8	8760402	8765182	+	2298	protein_coding	PF00175:Oxidoreductase NAD-binding domain|PF00258:Flavodoxin|PF00667:FAD binding domain	NAD_binding_1
Os09g0527900	4830	4067	4520	4767	3954	3889	3983	3772	4616	4587	3950	4227	4242	4583	4541	B-box-containing protein 29, DOUBLE B-BOX zinc finger gene 1, DOUBLE B-BOX 1	9	20646416	20649984	-	1250	protein_coding	PF00643:B-box zinc finger	zf-B_box
Os01g0918300	4976	2896	2912	2842	4538	4292	3593	5633	5916	5105	5390	4473	3773	2774	4246	smt3, SMT3	1	40064408	40066375	-	1968	protein_coding	PF11976:Ubiquitin-2 like Rad60 SUMO-like	-
Os03g0251350	4606	5619	3585	5039	6111	4808	6130	6263	3179	1079	799	2385	4180	5316	4084	HAP5C SUBUNIT OF CCAAT-BOX BINDING COMPLEX	3	7976995	7979371	-	1217	protein_coding	PF00808:Histone-like transcription factor (CBF/NF-Y) and archaeal histone	-
Os11g0455500	5267	3289	9683	8409	4212	7713	1986	5146	1920	2477	2146	3083	1944	1909	1446	-	11	15420139	15422972	-	1881	protein_coding	PF05221:S-adenosyl-L-homocysteine hydrolase|PF00670:S-adenosyl-L-homocysteine hydrolase, NAD binding domain	-
Os05g0592100	4698	3716	4908	4120	4555	4217	4402	4322	4582	4340	4645	4462	3895	3433	3805	Clp protease 8, CLP PROTEASE 8	5	29495935	29499457	-	1517	protein_coding	PF00574:Clp protease	-
Os05g0170800	4969	4210	4496	4590	4035	4115	4372	4270	3809	4726	4056	4044	3390	3306	3894	SKIP interacting protein 10, SKIPa-interacting protein 10, SKIPa-interacting protein 10	5	4243556	4246732	-	1514	protein_coding	PF02151:UvrB/uvrC motif|PF04379:Protein of unknown function (DUF525)	UVR
Os08g0389700	677	1734	1092	1597	3879	3542	4672	6003	4649	5167	3583	3791	8357	8699	7589	-	8	18452698	18458055	+	2015	protein_coding	PF01925:Sulfite exporter TauE/SafE	-
Os01g0775100	4067	4205	4148	4252	4063	4371	4308	3415	2537	4770	4309	5534	4137	4483	3551	-	1	32759157	32764753	-	3120	protein_coding	PF03126:Plus-3 domain	-
Os04g0191500	1851	4510	2521	2913	2920	3605	5835	5356	5557	5285	6110	4423	3994	3194	4243	-	4	6231634	6232379	-	619	protein_coding	-	-
Os04g0244800	3594	856	1769	2356	1636	1683	1728	2065	6961	6599	8008	6284	5574	4846	6606	-	4	9368053	9369130	-	801	protein_coding	PF00403:Heavy-metal-associated domain	HMA
Os01g0938100	3358	5912	3390	4675	4806	3481	5952	5855	6016	2784	2764	2960	4085	3938	4593	PHOTOSYSTEM II SUBUNIT	1	41187052	41188691	+	719	protein_coding	PF03912:Psb28 protein	-
Os05g0202800	20461	6	14625	6484	901	2930	18	925	56	885	4417	3463	8	7	32	METALLOTHIONEIN 3B	5	6393899	6396069	+	667	protein_coding	-	-
Os01g0281100	4517	4480	4571	4588	4709	4510	4012	4367	3347	3797	3988	3514	3574	3554	4206	-	1	10008075	10011595	-	1650	protein_coding	-	-
Os05g0388500	6130	3177	5343	4634	5387	5462	4378	5291	2521	3062	4166	3104	2379	2479	2850	-	5	18789640	18793642	+	1455	protein_coding	PF00687:Ribosomal protein L1p/L10e family	-
Os06g0646600	2833	3887	3238	3964	3037	3391	2498	3182	4285	5355	5234	4743	4882	4802	4959	HOMEOBOX ORYZA SATIVA59	6	26411491	26414775	-	1521	protein_coding	PF05920:Homeobox KN domain|PF03790:KNOX1 domain|PF03789:ELK domain|PF03791:KNOX2 domain	Coprinus_mating
Os01g0239000	5212	3545	5357	5154	4827	4359	3406	5015	2668	3608	3699	3378	2867	3126	2459	GLK2	1	7686901	7693984	-	2702	protein_coding	PF00249:Myb-like DNA-binding domain	Myb_DNA-binding
Os05g0164100	4293	5002	3457	4434	5837	6173	4921	4961	2661	2399	2542	2947	3568	4848	3504	fructose-6-phosphate-2-kinase/fructose-2, 6-bisphosphatase 1, F6P2K/F26BPase1	5	3763113	3771453	+	2656	protein_coding	PF00300:Histidine phosphatase superfamily (branch 1)|PF01591:6-phosphofructo-2-kinase	-
Os10g0362300	3726	2658	3726	3795	2927	4389	3292	2905	3212	6278	5682	6659	4226	4106	3528	HISTIDINE KINASE 5	10	11191930	11203599	-	8413	protein_coding	-	-
Os03g0293100	5825	3466	3798	3393	4717	2870	3131	5742	5783	4979	4980	4788	3267	2932	1950	-	3	10208963	10210224	+	963	protein_coding	-	-
Os02g0200900	3647	2231	2906	2310	2578	2500	1499	3248	3419	5029	8987	5198	6240	5060	3820	F-box protein 72	2	5628122	5631254	-	2981	protein_coding	-	-
Os05g0426200	5676	3806	6755	6391	3023	4396	1933	2810	2103	3870	4770	4380	2870	2982	2359	NAC DOMAIN-CONTAINING PROTEIN 36	5	20880323	20884441	-	2564	protein_coding	PF02365:No apical meristem (NAM) protein	NAM
Os03g0774300	3888	4498	3987	3672	4792	4726	5109	4252	3173	3185	3025	3822	4272	4432	4288	-	3	32096850	32103996	-	2448	protein_coding	PF05761:5' nucleotidase family	-
Os09g0401300	3028	2461	4107	2947	2308	2529	2236	2235	3327	4519	8701	4499	6465	5798	4455	TIFY GENE 6B	9	14056118	14060316	-	2308	protein_coding	PF06200:tify domain|PF09425:Divergent CCT motif	Zim
Os03g0351500	2317	4361	2838	3103	2218	3572	3594	3649	3835	6228	7104	4495	3336	3144	6063	CYTOSOLIC SUPEROXIDASE DISMUTASE	3	13181396	13184453	+	785	protein_coding	PF00080:Copper/zinc superoxide dismutase (SODC)	-
Os07g0492000	3928	3323	4175	4719	3305	4125	2953	4735	5465	4919	4885	3626	3105	2977	4295	NUCLEOSIDE DIPHOSPHATE KINASE 1, Nucleoside diphosphate kinase 1	7	18334997	18337480	-	865	protein_coding	PF00334:Nucleoside diphosphate kinase	NDK
Os08g0359000	4126	3813	3599	3446	3772	3303	3667	4705	5447	4981	5754	4409	3538	3183	3495	-	8	16506139	16510281	+	1271	protein_coding	PF11016:Protein of unknown function (DUF2854)	-
Os04g0397100	5264	4335	5069	4519	4650	5618	5226	4600	2697	2892	3272	3132	2672	2882	2941	CLASS I CLP ATPASE C1	4	19601504	19603306	-	1522	protein_coding	PF10431:C-terminal, D2-small domain, of ClpB protein|PF07724:AAA domain (Cdc48 subfamily)	-
Os07g0630800	4801	3245	4131	3498	4024	3341	3253	5291	5637	4217	4333	4124	3778	3435	3138	-	7	26153825	26156006	-	2152	protein_coding	PF00056:lactate/malate dehydrogenase, NAD binding domain|PF02866:lactate/malate dehydrogenase, alpha/beta C-terminal domain	-
Os09g0420800	6037	3621	5093	4350	5437	5113	3503	5341	3573	4162	4318	3588	2536	2088	3163	RUB1	9	15160893	15162859	+	792	protein_coding	PF00240:Ubiquitin family	ubiquitin
Os03g0183300	4061	3781	4519	4270	3865	4129	3825	5386	3736	3548	3587	3215	4227	4092	3466	ETHYLENE RESPONSE FACTOR 64	3	4372266	4373460	-	1195	protein_coding	-	-
Os05g0365600	3944	3271	2787	2597	3050	3230	3174	3089	4682	5682	4989	5201	5143	5156	4789	BETA-GLUCOSIDASE 19	5	17530348	17534432	+	1838	protein_coding	PF00232:Glycosyl hydrolase family 1	Glyco_hydro_1
Os03g0382350	4019	4935	3350	3321	4142	4192	3773	3810	3719	3687	3350	3399	3989	3957	5164	-	3	15160887	15161956	+	1070	protein_coding	-	-
Os05g0503300	3038	6235	4231	4293	5851	7341	5964	5957	2575	3179	2834	2810	2123	2368	2576	-	5	24777441	24782045	-	2335	protein_coding	PF01077:Nitrite and sulphite reductase 4Fe-4S domain|PF03460:Nitrite/Sulfite reductase ferredoxin-like half domain	-
Os07g0607800	3870	3725	3278	3350	3212	2822	3200	3680	5671	4752	5145	4670	4108	3812	4290	-	7	24984630	24992835	+	2698	protein_coding	-	-
Os07g0413800	4487	601	2313	2170	1464	1755	1714	1542	5945	5882	7098	5172	7258	6041	7319	-	7	13037553	13038640	-	1088	protein_coding	-	-
Os01g0235100	5006	4000	3719	3611	3838	3394	3685	4528	5399	4074	4479	4267	3526	3343	3497	-	1	7457835	7459834	+	957	protein_coding	-	-
Os12g0168700	4018	4564	3550	3632	3861	4241	5224	4213	3098	3202	3184	3915	4045	4302	3463	Long-chain acyl-CoA synthetase 1	12	3483918	3489140	+	3308	protein_coding	-	-
Os07g0685700	3497	2391	3050	2619	2668	2548	2008	2819	2884	3255	8780	3593	7056	5975	3870	ETHYLENE INSENSITIVE-LIKE GENE 2	7	29116058	29118472	-	2104	protein_coding	PF04873:Ethylene insensitive 3	EIN3
Os01g0917400	3271	5106	3270	3851	3910	3758	5265	3657	4458	3364	2598	3614	4466	5076	4924	ZINC FINGER CCCH DOMAIN-CONTAINING PROTEIN 12	1	40006067	40010924	-	2214	protein_coding	PF00642:Zinc finger C-x8-C-x5-C-x3-H type (and similar)	zf-CCCH
Os10g0100700	4133	2928	3327	4144	3887	3759	3345	4918	5762	4069	4552	4029	4026	3748	4445	PDX12	10	81102	82243	-	1142	protein_coding	PF01680:SOR/SNZ family	-
Os02g0539100	3592	3194	3332	3295	2832	2948	3337	2849	3931	4412	5425	5017	4383	4201	3778	-	2	19973187	19977396	+	2730	protein_coding	PF00534:Glycosyl transferases group 1	Glycos_transf_1
Os11g0158400	3914	2129	3234	2703	2195	2548	2761	2249	3253	5106	6403	5727	5001	3528	4359	-	11	2817601	2822362	+	2624	protein_coding	PF00534:Glycosyl transferases group 1	Glycos_transf_1
Os01g0266800	4585	3961	5007	4027	5057	5964	4289	4055	2586	3789	3595	3594	3147	3311	3636	-	1	9133740	9140430	-	1826	protein_coding	PF04193:PQ loop repeat	-
Os06g0228200	3206	2641	4140	3247	2285	2889	2343	3073	4396	5952	6897	4642	3709	2929	3530	LOW SILICON RICE 6	6	6648404	6653002	-	2394	protein_coding	PF00230:Major intrinsic protein	-
Os02g0797600	3279	2450	3119	2771	3572	3060	2494	5405	4219	5040	6781	4058	4033	3429	3350	-	2	33953313	33954803	+	1491	protein_coding	-	-
Os03g0319300	4356	2510	5411	4641	1960	2649	1299	2199	3324	4123	8737	4198	3262	3118	3654	calmodulin 1, calmodulin 1-1, calmodulin 3	3	11522676	11524356	+	851	protein_coding	PF13499:EF-hand domain pair	-
Os05g0335401	3874	3281	3665	3452	3325	4163	3486	3444	3047	4525	3599	4549	4632	4686	4235	-	5	15681937	15688716	-	3067	protein_coding	-	-
Os04g0402100	4873	3401	5869	6060	3170	5002	2092	3145	2851	4376	3696	4245	2179	2539	2492	CALNEXIN	4	19913312	19916747	-	2058	protein_coding	PF00262:Calreticulin family	-
Os01g0361500	4140	3904	3204	2938	3737	3686	4488	3192	3471	3715	3474	4483	4310	4617	3675	-	1	14732018	14738430	-	2262	protein_coding	PF12146:Serine aminopeptidase, S33	-
Os03g0710600	5374	3841	4761	4500	5293	4546	3967	5525	3469	2655	3357	2531	2664	2570	2640	-	3	28651110	28653063	-	1011	protein_coding	-	-
Os01g0123900	4634	1400	3439	1382	2743	1805	1600	2813	1110	1248	5301	1659	9170	7051	4718	BOWMAN-BIRK INHIBITOR 2-2	1	1338241	1339098	-	858	protein_coding	-	-
Os06g0625400	4577	4208	4375	3958	3909	5015	4224	3514	2085	3655	3725	4330	3004	2992	2725	-	6	25200331	25210590	-	3788	protein_coding	-	-
Os08g0513700	3587	2652	3265	3271	2764	3269	2672	2866	4262	4724	4863	4616	4584	4569	4331	RICE SQUAMOSA PROMOTER-BINDING-LIKE 15	8	25484503	25487437	+	2275	protein_coding	-	-
Os03g0563300	2284	7121	3438	3354	5962	4060	7500	7983	2039	958	910	1604	2273	2565	1730	Magnesium-chelatase subunit chlI, magnesium chelatase subunit ChlI, MgCh I subuint	3	20248326	20250000	-	1481	protein_coding	PF01078:Magnesium chelatase, subunit ChlI	-
Os03g0428800	6128	3498	4510	4212	4112	4125	3649	4637	3557	3504	4220	3119	2610	2059	2861	-	3	17940066	17942462	+	894	protein_coding	-	-
Os02g0499000	4247	3688	3632	2952	3611	3331	3836	3221	4130	4160	3757	4233	3860	4277	3870	ETHYLENE RESPONSE FACTOR 140	2	17575129	17582223	+	2697	protein_coding	-	-
Os06g0638200	4130	3662	3286	3099	3606	3263	3502	4368	5068	3927	4218	3495	4032	3546	4069	-	6	25933564	25934923	+	435	protein_coding	-	-
Os10g0556200	3876	3353	4110	3734	2918	3398	4501	3861	3811	3586	3967	3488	3343	4217	4810	basic helix-loop-helix protein 113	10	21863032	21867667	-	1914	protein_coding	PF00010:Helix-loop-helix DNA-binding domain	HLH
Os03g0402800	1235	914	1702	1085	920	1419	871	1254	1262	1894	17449	1864	10403	6765	6135	TIFY GENE 10A	3	16407695	16410007	-	1668	protein_coding	PF09425:Divergent CCT motif|PF06200:tify domain	Zim
Os02g0759900	3911	3535	3515	3649	3222	2936	2836	4044	6077	4872	5996	4097	3602	2350	4009	-	2	31999250	32001236	+	989	protein_coding	PF14159:CAAD domains of cyanobacterial aminoacyl-tRNA synthetase	-
Os06g0287700	3898	3647	3680	2914	3424	4615	4346	2693	2773	3768	3284	4958	4705	5271	3638	-	6	10445137	10451095	+	4103	protein_coding	-	-
Os02g0626100	244	618	503	500	83	124	1158	399	7887	5044	2324	7859	11118	11094	9329	PHENYLALANINE AMMONIA-LYASE 1	2	24973448	24977287	-	2503	protein_coding	PF00221:Aromatic amino acid lyase	-
Os05g0512200	4893	3747	4212	3620	4219	3468	3711	4165	3233	3525	4399	3751	3273	3172	2911	-	5	25382364	25385526	+	1667	protein_coding	PF14234:Domain of unknown function (DUF4336)	-
Os01g0539400	3900	3978	3501	3590	3035	3389	3493	3015	3800	4330	4026	4113	3666	3671	3938	-	1	19824231	19826621	+	1984	protein_coding	-	-
Os03g0360600	2495	4221	2114	3302	2716	1127	3155	4700	6964	3300	2177	3936	5116	4177	3790	-	3	14006157	14007356	+	1200	protein_coding	PF02536:mTERF	-
Os06g0503400	3976	2069	2109	2786	2611	2569	2248	3463	4721	5683	5893	5236	4341	3324	4062	-	6	17836976	17840764	+	1146	protein_coding	PF02453:Reticulon	-
Os05g0498400	3249	2175	2975	2825	2309	2990	2250	2972	3538	4488	8565	3583	4763	3548	4369	protein translation factor SUI1	5	24537805	24539858	+	1498	protein_coding	PF01253:Translation initiation factor SUI1	SUI1
Os01g0279700	5598	4588	3913	4186	4450	4325	3912	4405	2145	3005	3801	3071	2669	2574	2750	PHOSPHATE TRANSPORTER 21	1	9913390	9917318	+	2379	protein_coding	PF07690:Major Facilitator Superfamily	MFS_1
Os12g0183100	4064	1655	1699	1989	1814	1885	2020	2191	4003	6169	5183	5599	3988	3561	3841	-	12	4209290	4213112	+	1926	protein_coding	PF00676:Dehydrogenase E1 component	-
Os07g0187400	2372	2823	1951	2021	2065	1714	3834	2586	4852	5650	4439	6179	5298	4752	5137	-	7	4663426	4667478	-	2545	protein_coding	PF00004:ATPase family associated with various cellular activities (AAA)	AAA
Os02g0638300	4998	3839	3815	5008	5019	3811	3033	5358	3972	3035	3263	2785	2864	2827	2702	-	2	25589927	25590697	-	771	protein_coding	PF02941:Ferredoxin thioredoxin reductase variable alpha chain	-
Os02g0742000	3572	2791	3215	2866	2552	3169	2569	2264	2310	5182	5304	6303	4009	3867	3144	-	2	31064064	31071043	+	5948	protein_coding	PF08711:TFIIS helical bundle-like domain|PF01426:BAH domain	BAH
Os11g0414000	4113	3298	4061	4456	3247	4170	2645	3365	3483	4178	4249	4062	3137	2765	3517	-	11	12633341	12640831	-	1608	protein_coding	PF02020:eIF4-gamma/eIF5/eIF2-epsilon	-
Os08g0457600	4004	2404	2651	2713	2327	2263	3122	2752	4328	5212	4808	5571	4524	4178	4442	RSH2	8	22446547	22450402	+	2818	protein_coding	PF04607:Region found in RelA / SpoT proteins|PF13328:HD domain	-
Os04g0573000	3207	3603	4407	3847	2293	2700	2641	2288	3621	4537	4180	5325	4468	3872	4815	SPX-MFS protein 1	4	28862600	28868988	+	2705	protein_coding	PF07690:Major Facilitator Superfamily|PF03105:SPX domain	MFS_1
Os08g0162100	4075	3081	3922	3864	2450	3261	2811	2615	2827	4757	4155	5832	3318	3410	3223	ABERRANT SPIKELET AND PANICLE 1	8	3667092	3675772	+	4465	protein_coding	-	-
Os11g0148500	3357	2839	3514	3352	2922	3730	2852	3582	3872	4911	5221	4784	3388	3141	3228	pyruvate kinase 1	11	2239301	2243356	-	1971	protein_coding	PF02887:Pyruvate kinase, alpha/beta domain|PF00224:Pyruvate kinase, barrel domain	PK
Os01g0386700	3853	3919	3195	3016	3666	3533	3628	3782	3899	3834	3139	3636	4104	4210	4085	-	1	16232158	16234453	+	1294	protein_coding	-	-
Os03g0284100	3436	3701	3434	3101	3707	4048	4478	3683	2701	3120	2981	3376	4024	4229	4825	PSEUDO-RESPONSE REGULATOR 73	3	9759666	9768689	-	3954	protein_coding	-	-
Os05g0169100	3822	3185	5917	5097	3072	4017	2552	4566	2701	3552	5851	3059	1331	1339	1647	SG12	5	4142124	4144008	+	909	protein_coding	PF00252:Ribosomal protein L16p/L10e	-
novel.120	4236	4469	3087	3030	5305	5319	5697	4390	2103	1669	1912	2320	3444	4563	3528	-	1	6738206	6763929	-	4366	-	- && - && -	-
Os06g0694800	5278	3410	3903	4389	4027	4289	4075	5756	3234	3274	3569	2451	2365	2147	2801	-	6	29002279	29003541	-	787	protein_coding	PF07466:Protein of unknown function (DUF1517)	-
novel.1011	2851	3494	3452	2882	3565	4667	3905	2778	2030	3321	2514	4306	4563	5006	3723	-	4	16861722	16872556	-	8811	-	- && P04146.3 RecName: Full=Copia protein; AltName: Full=Gag-int-pol protein; Contains: RecName: Full=Copia VLP protein; Contains: RecName: Full=Copia protease && PF05970:PIF1-like helicase|PF02689:Helicase|PF07727:Reverse transcriptase (RNA-dependent DNA	RVT_2
Os03g0230500	2772	3131	3310	2906	3869	3681	3971	3120	3532	4016	3462	3941	4120	4203	4544	DROUGHT- AND SALT-SENSITIVE MUTANT 3	3	6902118	6907409	+	1586	protein_coding	PF05770:Inositol 1, 3, 4-trisphosphate 5/6-kinase	-
Os01g0695300	3500	3577	2448	2187	3533	2914	4511	3146	3456	3763	3962	3629	4325	4028	5127	-	1	28752172	28755024	-	1076	protein_coding	PF00348:Polyprenyl synthetase	-
Os05g0361200	4175	3220	3453	4302	3648	4474	3340	3555	3386	3563	3353	3688	3415	3181	3632	Ferrochelatase 2	5	17209599	17216204	+	2268	protein_coding	PF00762:Ferrochelatase	-
Os05g0573700	2550	4910	5930	5028	5329	6514	4527	5528	1901	2050	2171	1823	1427	1623	1838	-	5	28579255	28582615	-	1964	protein_coding	PF07991:Acetohydroxy acid isomeroreductase, NADPH-binding domain|PF01450:Acetohydroxy acid isomeroreductase, catalytic domain	-
Os01g0898800	8254	2498	3733	3311	3718	3116	2156	3925	3076	3387	2772	3471	1947	2125	1922	-	1	39079600	39082185	+	800	protein_coding	PF07939:Protein of unknown function (DUF1685)	-
Os01g0892600	3074	4102	4028	3701	2842	3496	3131	2912	2980	3795	4254	3608	3501	3424	3683	-	1	38812119	38815213	-	1456	protein_coding	PF03283:Pectinacetylesterase	-
Os11g0104300	1068	1450	2595	1756	1182	1803	1339	1270	4648	8396	5969	8829	5683	3539	4190	DWARF KYUSHU 3	11	194381	199061	+	3396	protein_coding	-	-
Os08g0530400	3972	3997	4474	3729	3948	3822	4008	3847	3341	3369	3420	3428	2631	2637	2537	Moco containing protein	8	26417799	26422222	+	1548	protein_coding	PF03404:Mo-co oxidoreductase dimerisation domain|PF00174:Oxidoreductase molybdopterin binding domain	-
Os06g0347100	5218	3450	3812	4094	3823	3530	3185	3603	4209	3117	2784	3163	2259	3444	2986	-	6	13947426	13951272	+	1484	protein_coding	PF00441:Acyl-CoA dehydrogenase, C-terminal domain	-
Os02g0664000	3484	2902	3021	3397	2587	2872	2088	3332	4215	4085	6527	3224	3317	2929	3875	GLUTATHIONE PEROXIDASE 3	2	26929770	26932403	+	994	protein_coding	PF00255:Glutathione peroxidase	GSHPx
Os05g0129300	3608	2945	2992	3539	2697	3148	2644	3556	3317	2940	3937	2980	4490	5142	3702	LOW-TEMPERATURE-INDUCED PROTEIN 19	5	1717710	1719083	+	1374	protein_coding	PF00170:bZIP transcription factor	bZIP_1
Os02g0640800	2046	2662	1831	1899	2965	2978	4524	2990	4723	3785	2703	4397	5743	6112	5755	-	2	25732975	25736658	+	2939	protein_coding	-	-
Os02g0805800	3218	3538	3165	2711	3541	3601	5014	3406	2966	3539	3509	4309	4058	3920	3221	-	2	34372417	34378347	-	3211	protein_coding	PF03109:ABC1 family|PF01636:Phosphotransferase enzyme family	ABC1
Os01g0886900	3246	3245	3405	3040	4076	4591	4075	4013	2725	3848	3924	3737	2859	2959	2863	ROOT UV-B SENSITIVE 6A	1	38534739	38539826	+	1917	protein_coding	PF04884:Vitamin B6 photo-protection and homoeostasis	-
Os03g0794900	3040	4214	3517	3816	3216	2844	3701	3788	3185	3271	2903	3598	3030	3484	3700	-	3	33061357	33064912	+	2259	protein_coding	PF07899:Frigida-like protein	-
Os02g0610500	4783	3858	4102	4274	3271	2214	3145	4490	3702	2791	1902	2711	2686	2808	2491	CONSTANS-like gene 4, B-box-containing protein 5, CCT domain-containing gene 6, CCT (CO, CO-LIKE and TOC1) domain protein 6, CCT domain protein 6	2	23989803	23991271	+	1388	protein_coding	PF06203:CCT motif|PF00643:B-box zinc finger	CCT
Os03g0670700	3949	2445	4068	4684	4258	3500	2139	7629	3299	2867	2273	2558	2367	2647	1692	GLYCINE-RICH RNA-BINDING PROTEIN 3	3	26460057	26461156	+	853	protein_coding	PF00076:RNA recognition motif. (a.k.a. RRM, RBD, or RNP domain)	RRM_1
Os08g0416400	2723	2527	2882	2487	2904	3298	3100	2717	3545	4783	3782	4853	4627	4952	4163	-	8	19913134	19918776	-	3024	protein_coding	PF00076:RNA recognition motif. (a.k.a. RRM, RBD, or RNP domain)	RRM_1
Os11g0251400	5700	4702	3718	5248	3848	4122	2771	3282	1701	2507	2277	2517	2182	2769	2091	-	11	8163352	8170110	-	3014	protein_coding	-	-
Os05g0566400	1138	1184	1205	1282	1246	2027	1504	1336	1480	2217	8455	2632	13089	8263	6552	MITOGEN-ACTIVATED PROTEIN KINASE 7	5	28188894	28194022	-	2363	protein_coding	PF00069:Protein kinase domain	Pkinase
Os01g0507700	2127	3182	2712	3402	3273	3185	2854	4869	3473	3763	4867	3309	3764	3871	3275	-	1	17741064	17742255	+	1022	protein_coding	PF00403:Heavy-metal-associated domain	HMA
Os03g0854800	4141	3190	3442	3145	3960	3978	2833	3027	2539	3577	2935	4081	3375	3673	2938	-	3	36001958	36007478	-	4175	protein_coding	-	-
Os02g0115700	3147	4232	5808	4958	3289	2278	2672	3942	1892	1278	882	2057	1839	2965	1673	CATALASE A	2	825041	827640	-	1904	protein_coding	PF06628:Catalase-related immune-responsive|PF00199:Catalase	Catalase
Os06g0594100	3095	4113	3330	3461	3638	4058	4156	3932	3283	3023	2776	3166	3218	3344	3900	-	6	23343928	23350815	+	6530	protein_coding	PF16113:Enoyl-CoA hydratase/isomerase	-
Os01g0851700	2017	2863	3870	2778	2212	3375	3270	2534	2791	5427	4812	6261	3320	2781	3448	Starch phosphorylase 2, plastidial starch phosphorylase2, plastidial starch phosphorylase 2	1	36670321	36676478	-	2919	protein_coding	PF00343:Carbohydrate phosphorylase	-
Os08g0512500	3082	5162	3460	3658	5016	4490	5609	5640	2862	1745	2006	1692	2497	2446	2758	-	8	25416182	25418653	+	1037	protein_coding	PF01789:PsbP	-
Os06g0186600	3314	2885	2659	2771	2764	3627	3127	2570	2790	3717	3355	3961	4873	4424	4311	-	6	4371000	4376383	-	3735	protein_coding	-	-
Os02g0792900	2864	3328	3110	3447	2764	3371	2993	3389	3017	4029	3745	3928	3666	3610	4219	-	2	33690791	33694134	-	1740	protein_coding	PF03348:Serine incorporator (Serinc)	TMS_TDE
Os07g0100300	2989	4775	3121	2947	4471	3903	5286	4193	2416	1963	1651	2672	3553	3848	3080	-	7	17519	21402	+	2842	protein_coding	PF00534:Glycosyl transferases group 1|PF13579:Glycosyl transferase 4-like domain	Glycos_transf_1
Os01g0666600	4603	2773	3467	3636	2915	2936	2353	3416	4891	3748	3741	3239	3418	2719	4089	-	1	27246279	27247948	+	858	protein_coding	-	-
Os11g0545300	2383	2093	3295	3156	2739	4080	2071	2657	1825	2813	5229	3406	4941	4182	3259	TOPOISOMERASE 6 SUBUNIT A-LIKE PROTEIN	11	20063595	20074615	+	4624	protein_coding	-	-
Os03g0284600	4032	2631	3102	2723	2525	2289	2548	2938	5156	4367	4768	3912	3686	2997	4028	-	3	9788873	9791847	+	917	protein_coding	PF13911:AhpC/TSA antioxidant enzyme	-
Os01g0826900	4142	3833	3013	3046	3724	3517	4567	3618	2590	3120	3171	3419	3249	3401	2739	-	1	35386776	35391613	-	2548	protein_coding	PF04187:Haem-binding uptake, Tiki superfamily, ChaN|PF11891:Domain of unknown function (DUF3411)	-
Os12g0600701	3881	3188	4014	3522	3689	3598	2899	3483	3101	3400	3168	3462	3485	3642	2813	-	12	25282668	25284327	-	1137	protein_coding	-	-
Os02g0718900	3353	3457	4816	4579	3337	4684	3181	3841	2593	3043	3380	2996	2336	2199	2368	ADENOSINE NUCLEOTIDE TRANSLOCATOR	2	29821936	29825120	+	1617	protein_coding	PF00153:Mitochondrial carrier protein	Mito_carr
Os11g0683500	4574	4325	3227	2860	4440	4488	4012	3487	1760	2678	2802	3463	3002	3402	2136	BETA-GLUCOSIDASE 36	11	27648703	27655229	-	3669	protein_coding	-	-
Os04g0452100	4177	3476	3143	3251	3544	3408	3226	3271	2745	3394	3040	3790	3400	3602	2744	cryptochrome 1b	4	22549901	22555038	+	4734	protein_coding	PF12546:Blue/Ultraviolet sensing protein C terminal|PF03441:FAD binding domain of DNA photolyase|PF00875:DNA photolyase	-
Os04g0412500	2518	5488	2719	3534	4906	5084	6108	6441	3383	1310	913	1597	2499	2899	3274	ALPHA-CARBONIC ANHYDRASE 2	4	20388100	20390005	+	1199	protein_coding	PF00194:Eukaryotic-type carbonic anhydrase	-
Os04g0585200	3511	2809	4320	2701	3027	4188	2765	2967	2640	3729	4059	3821	4342	3754	3421	GLUTAMATE RECEPTOR 3.1	4	29565754	29570387	-	3662	protein_coding	-	-
Os10g0510500	6827	3414	4829	3860	4865	3622	2579	4722	3161	2445	3663	2224	2131	2050	1874	SMALL AUXIN-UP RNA 56	10	19631259	19632262	-	1004	protein_coding	PF02519:Auxin responsive protein	Auxin_inducible
Os01g0104400	2303	3084	3221	3270	3866	3460	3130	4769	3432	3748	3845	3099	3104	2971	3234	-	1	226897	229301	+	1462	protein_coding	PF14200:Ricin-type beta-trefoil lectin domain-like	-
Os11g0163100	3134	2842	3562	4023	2540	3284	2433	3275	3502	3794	4126	3771	3061	2789	3345	-	11	3078917	3081342	+	1649	protein_coding	PF00022:Actin	Actin
Os10g0485300	3673	3208	3049	3001	3028	3166	3072	2570	2866	4101	3947	4550	3467	3331	3294	EX1	10	18343042	18351973	+	2930	protein_coding	PF12014:Domain of unknown function (DUF3506)	-
Os02g0680700	2994	3544	3597	3321	3109	3735	3568	2982	3151	3656	2969	3656	3633	3780	3863	-	2	27776483	27781443	-	1756	protein_coding	PF00249:Myb-like DNA-binding domain	Myb_DNA-binding
Os02g0178100	3313	4005	3627	3954	4583	4639	2750	5660	2161	2248	2487	1734	2352	2834	2404	B-box-containing protein 3, CCT domain-containing gene 5, CCT (CO, CO-LIKE and TOC1) domain protein 5, CCT domain protein 5	2	4315391	4316956	+	1370	protein_coding	PF06203:CCT motif	CCT
Os04g0497000	721	752	829	703	540	929	638	952	722	1332	21497	1246	8538	4702	4913	NADPH oxidoreductase 1	4	24858099	24859658	-	1343	protein_coding	PF00107:Zinc-binding dehydrogenase|PF16884:N-terminal domain of oxidoreductase	ADH_zinc_N
Os06g0184300	3443	3300	4201	3506	3366	4155	2938	2924	2256	2976	3223	3363	3875	3795	3183	brassinosteroid receptor kinase (BRI1)-interacting protein 110, BRI1-interacting protein 110, brassinosteroid receptor kinase-interacting protein 110	6	4213272	4218300	-	3035	protein_coding	PF00443:Ubiquitin carboxyl-terminal hydrolase	UCH
Os09g0567300	3709	2987	3255	3498	3451	3727	3185	4174	3451	3929	4194	3339	2359	2196	2971	cytosolic monodehydroascorbate reductase, monodehydroascorbate reductase	9	22644685	22648632	+	1667	protein_coding	PF07992:Pyridine nucleotide-disulphide oxidoreductase	Pyr_redox_2
Os02g0767500	3136	3590	4399	4565	3283	4504	3570	4198	2708	2930	3039	2756	2553	2550	2755	PHOSPHATE TRANSPORTER 15	2	32319387	32323332	-	1611	protein_coding	PF00153:Mitochondrial carrier protein	Mito_carr
Os09g0392400	3625	3132	3545	2981	2662	3533	2779	2336	2412	3581	3857	3891	3724	3623	3368	-	9	13567238	13575139	-	6181	protein_coding	-	-
Os08g0355400	1637	5569	4732	5898	3066	4203	1507	3293	1565	5026	3225	3468	1758	2496	2588	-	8	16235884	16247701	+	1967	protein_coding	PF03140:Plant protein of unknown function	-
Os06g0554800	2120	3153	2138	2529	2427	3151	3312	2130	2918	4293	3386	5613	4601	4950	4363	PLEIOTROPIC DRUG RESISTANCE 12	6	21113234	21120648	-	4315	protein_coding	-	-
Os09g0554300	262	986	502	711	692	965	2130	1725	6782	5057	3929	5084	7492	8777	7614	PIN likes 7a	9	21963654	21968219	+	1912	protein_coding	PF03547:Membrane transport protein	-
Os05g0404200	3744	3626	3295	3921	3352	2871	3050	4113	4017	2957	3513	2732	2915	2503	3112	Methionine sulfoxide reductase B3	5	19681768	19684597	+	968	protein_coding	PF01641:SelR domain	-
Os01g0895100	3329	3776	3548	3812	3671	3896	3806	3591	2741	2591	2913	2691	3109	2853	3129	-	1	38910993	38915492	-	1377	protein_coding	PF04012:PspA/IM30 family	-
Os08g0506700	3979	2103	3430	2798	2528	1926	1376	2769	4223	4581	3600	4637	3238	3475	2314	FLOWERING BHLH 1, basic helix-loop-helix protein 112	8	25089523	25092373	+	2031	protein_coding	-	-
Os08g0110800	3177	3452	3439	3203	3536	4595	3128	3051	1917	3181	2603	3936	3259	3305	2417	-	8	572757	578313	+	5024	protein_coding	-	-
Os03g0160200	3323	3014	3464	3341	2949	3097	2269	2728	2846	4275	3501	4384	3218	3063	3117	-	3	3208862	3211539	+	2342	protein_coding	-	-
Os03g0281000	2982	2374	2750	2334	2653	3486	2826	2818	1786	3257	6325	3204	4725	3727	3175	-	3	9605184	9608335	+	2617	protein_coding	PF13962:Domain of unknown function|PF12796:Ankyrin repeats (3 copies)	-
Os02g0793700	2927	2564	2825	3464	2977	2378	2419	3812	5880	4160	3530	3397	3286	2786	3662	STEROID BINDING PROTEIN	2	33727087	33727811	+	725	protein_coding	PF00173:Cytochrome b5-like Heme/Steroid binding domain	-
Os05g0460000	5611	1201	2714	3002	2714	2685	2219	3406	3051	5141	6652	4376	2298	1436	2330	CYTOSOLIC HEAT SHOCK PROTEIN 70-1	5	22599462	22602556	-	2295	protein_coding	PF00012:Hsp70 protein	HSP70
Os06g0704700	3578	3219	2508	2638	2788	2385	2892	2900	3863	4153	3621	4447	3663	3835	3354	-	6	29762530	29766745	-	2195	protein_coding	PF13460:NAD(P)H-binding|PF05368:NmrA-like family|PF08547:Complex I intermediate-associated protein 30 (CIA30)	NmrA
Os08g0202300	3732	3685	3795	3485	3895	6054	3301	4166	1471	2186	1421	2604	2638	3859	2084	-	8	5942660	5960134	+	8970	protein_coding	-	-
Os07g0204900	3120	3045	2910	3161	3183	3483	3439	3440	3103	3950	3929	3709	2792	2834	3222	-	7	5645630	5651129	+	2360	protein_coding	PF01593:Flavin containing amine oxidoreductase	Amino_oxidase
Os04g0502800	2094	1947	1897	1995	1292	1678	2345	1956	4444	6033	4499	5500	4180	4773	5373	MAJOR FACILITATOR SUPERFAMILY 2	4	25102568	25107581	+	2057	protein_coding	PF07690:Major Facilitator Superfamily|PF06813:Nodulin-like	MFS_1
Os03g0157400	2135	3351	2401	2690	2734	4252	3466	2914	2388	3548	4325	3824	3958	4390	3038	ABC TRANSPORTER G FAMILY MEMBER 4	3	3076026	3085989	-	7485	protein_coding	PF01061:ABC-2 type transporter|PF00005:ABC transporter	ABC2_membrane
Os01g0813400	3239	2946	3373	4036	2409	3357	2237	3057	3642	3906	4062	3543	2821	2364	3696	ADP-ribosylation factor 4, ADP-ribosylation factor A1a	1	34580341	34583532	+	1007	protein_coding	PF00025:ADP-ribosylation factor family	Arf
Os12g0623900	3636	1905	5134	5104	2599	4109	995	2771	2977	3486	2812	3437	2778	2141	2378	-	12	26645025	26651101	+	2689	protein_coding	PF01717:Cobalamin-independent synthase, Catalytic domain|PF08267:Cobalamin-independent synthase, N-terminal domain	-
Os06g0130400	3914	3033	3648	3110	2852	3072	4036	3311	2845	2985	3229	3604	3502	3170	2389	SUBSTANDARD STARCH GRAIN6	6	1629778	1633507	+	2203	protein_coding	PF00155:Aminotransferase class I and II	Aminotran_1_2
Os02g0815400	3397	4668	3355	3717	4548	3447	4136	4465	2704	1618	1815	1723	3176	2822	2715	-	2	34926649	34929340	+	1123	protein_coding	-	-
Os01g0552300	3808	3211	3268	4121	4174	3873	2956	3481	3173	3053	3079	2981	2705	2189	3447	protein phosphatase 2C05, protein phosphatase 2C 05, protein phosphatase 2C5, protein phosphatase 2C 5, protein phosphatase 9	1	20738654	20742427	+	1363	protein_coding	PF00481:Protein phosphatase 2C	PP2C
Os03g0274300	2846	3042	2676	2573	2674	2873	3080	2767	2968	3085	3055	3758	4745	4602	3411	-	3	9247336	9252590	+	2955	protein_coding	-	-
Os05g0411600	3148	2662	2950	4013	2206	3125	2423	2532	3092	3099	3475	2822	3846	3191	3876	-	5	20127157	20130395	+	1340	protein_coding	PF01424:R3H domain|PF12752:SUZ domain	R3H
Os08g0553800	2949	4765	3200	3103	3857	3510	5021	4799	2854	2407	2328	2405	2389	2480	2520	-	8	27695184	27700281	-	3529	protein_coding	-	-
Os09g0367900	3680	2485	3412	3338	3119	2344	2977	5125	4197	3413	3193	3009	2859	2719	2134	-	9	12126815	12127993	+	1097	protein_coding	-	-
Os01g0191700	2301	2004	2565	2642	2577	2984	2063	2418	2807	4126	6542	3624	3959	3519	3710	phosphofructokinase 1	1	4905609	4909339	+	1997	protein_coding	PF00365:Phosphofructokinase	PFK
Os01g0924000	2986	3277	3383	2973	3339	2964	3714	3912	4078	2857	3289	2902	2658	2685	3354	RPL27	1	40453863	40455608	+	1661	protein_coding	-	-
Os05g0137400	3028	2605	3226	3538	2501	3213	2116	2938	2579	4178	3900	3942	2532	2727	2327	Aspartic acid protease 1, aspartic proteinase	5	2174913	2179088	+	1898	protein_coding	PF03489:Saposin-like type B, region 2|PF05184:Saposin-like type B, region 1|PF00026:Eukaryotic aspartyl protease	Asp
novel.1313	3432	1617	2854	2533	2708	2793	2414	3864	4441	3865	4221	3551	2800	2583	2753	-	6	28639394	28641623	-	577	-	- && - && -	-
Os05g0568900	3610	2689	3130	2873	2859	2357	2259	2725	3788	4104	4128	3907	3168	2666	2965	Deg protease 9, DEG PROTEASE 9	5	28315242	28318639	-	1517	protein_coding	PF13365:Trypsin-like peptidase domain|PF13180:PDZ domain	-
Os04g0578200	3809	2115	2750	2754	2440	1960	1926	2540	5103	4772	4176	4300	3414	2786	2983	-	4	29149194	29150722	+	996	protein_coding	PF10184:Uncharacterized conserved protein (DUF2358)	-
Os03g0265600	3672	2158	2533	2727	2326	2543	2104	2068	3079	4352	5909	3863	3378	2643	3481	-	3	8767643	8770548	-	1437	protein_coding	-	-
Os06g0624900	3504	2131	2657	2907	2245	2685	1907	2244	3144	5049	3722	4624	2899	2627	3166	-	6	25158369	25164529	+	1778	protein_coding	-	-
Os09g0413600	2637	2397	3001	2633	1963	2755	2183	2301	2685	4528	4334	4921	3231	3708	2915	-	9	14694461	14699068	-	4260	protein_coding	-	-
Os08g0538600	4069	2028	1821	2328	2767	3096	2307	2678	2409	3160	8525	3161	2692	3249	2657	-	8	26918197	26921534	+	1718	protein_coding	PF07712:Stress up-regulated Nod 19	-
Os08g0144000	3708	2155	3311	3385	2183	2955	2415	2290	3621	4255	3344	4227	3088	2902	3495	-	8	2433858	2436741	+	1409	protein_coding	PF00249:Myb-like DNA-binding domain	Myb_DNA-binding
Os03g0838900	3371	3391	3109	3124	3114	3650	3408	3150	3712	2955	3072	2897	3339	2803	3601	-	3	35252892	35255136	-	1018	protein_coding	PF02536:mTERF	-
Os04g0531750	3173	3732	3066	3593	4092	4787	2832	3992	3579	2928	2354	2246	2790	2281	3371	-	4	26583060	26584951	+	996	protein_coding	PF00106:short chain dehydrogenase	adh_short
Os03g0342900	3629	1980	2565	2983	3738	3287	1943	4421	1892	2460	4310	2119	2846	2976	2253	-	3	12766488	12768878	-	1095	protein_coding	PF05564:Dormancy/auxin associated protein	-
Os01g0884300	2798	1378	1545	1414	1758	1622	1257	2832	3561	3177	11344	2752	4477	3754	3035	NAC DOMAIN-CONTAINING PROTEIN 6	1	38398996	38401481	-	1526	protein_coding	PF02365:No apical meristem (NAM) protein	NAM
Os06g0472000	2792	3160	2661	2877	2326	2266	2595	2612	4837	3558	3561	3561	3956	3356	4434	Methionine sulfoxide reductase B1, Methionine sulfoxide reductase B1.1, peptide methionine sulfoxide reductase	6	15718546	15721230	-	1297	protein_coding	PF01641:SelR domain	-
Os10g0561400	3532	2549	3144	3041	2620	2353	2630	2540	3187	3406	4174	3465	3282	3250	3312	transcription factor MYBS3	10	22128463	22136769	-	2304	protein_coding	PF00249:Myb-like DNA-binding domain	Myb_DNA-binding
Os05g0406000	3361	3420	3013	3097	3004	2887	3495	2977	3664	2720	3312	2727	3469	3210	3210	-	5	19777945	19780020	+	742	protein_coding	-	-
Os03g0787300	4188	2041	3364	3033	2421	2719	2480	2348	2383	3766	5453	3883	2325	2241	2324	DnaJ domain protein A5	3	32708413	32711325	+	1550	protein_coding	PF01556:DnaJ C terminal domain|PF00684:DnaJ central domain|PF00226:DnaJ domain	DnaJ_C
Os07g0243150	2561	3170	2139	3555	2880	1955	3742	4084	5419	2534	2331	3100	3720	3715	2531	-	7	7982657	7983155	+	499	protein_coding	PF11493:Thylakoid soluble phosphoprotein TSP9	-
Os01g0719100	3312	2693	2228	2990	2811	2442	2679	3876	2836	2519	4523	2135	3545	2823	3278	RING zinc-finger protein 34, RING finger protein 1	1	29965312	29970765	-	3351	protein_coding	PF13639:Ring finger domain|PF14599:Zinc-ribbon|PF05495:CHY zinc finger	zf-CHY
Os07g0509700	5393	2748	4241	3350	4229	2230	2155	4766	3610	3169	2856	2874	2169	1851	1635	-	7	19405852	19407067	-	1216	protein_coding	PF02190:ATP-dependent protease La (LON) substrate-binding domain	-
Os02g0626400	322	507	584	635	208	247	1163	511	4327	4372	3836	5818	7953	7889	8222	PHENYLALANINE AMMONIA-LYASE	2	24985256	24989388	-	2631	protein_coding	PF00221:Aromatic amino acid lyase	-
Os07g0678600	2778	1822	2390	2974	1043	2217	3506	2128	4202	4262	3808	4931	3982	3574	3496	CALCINEURIN B-LIKE PROTEIN-INTERACTING PROTEIN KINASE 2	7	28726817	28729527	-	2106	protein_coding	PF03822:NAF domain|PF00069:Protein kinase domain	Pkinase
Os03g0736600	2931	6120	3407	3959	5536	5034	5583	5847	1320	490	670	720	1243	1687	1281	-	3	30197329	30198770	+	1194	protein_coding	PF00213:ATP synthase delta (OSCP) subunit	-
Os02g0601800	3021	2055	2408	2481	2323	2679	2062	2264	1839	3083	5847	3130	3392	3264	2885	-	2	23549175	23554380	-	3469	protein_coding	PF00439:Bromodomain	Bromodomain
Os04g0657300	3886	2565	3616	4317	2987	3052	2031	2795	4082	3655	3519	3128	2647	2191	3556	-	4	33524754	33525163	-	410	protein_coding	-	-
Os05g0594700	2998	2391	3085	2887	2369	3368	2711	2459	2510	2611	3837	3302	3549	3680	3265	HYPEROSMOLALITY-GATED CALCIUM-PERMEABLE CHANNEL 1.2	5	29608188	29616332	+	3004	protein_coding	PF13967:Late exocytosis, associated with Golgi transport|PF02714:Calcium-dependent channel, 7TM region, putative phosphate|PF14703:Cytosolic domain of 10TM putative phosphate transporter	-
Os01g0228600	2907	3612	2372	2815	2475	2011	3227	3209	4382	2998	2640	3230	3310	3639	3202	hydroxypyruvate reductase 2, cytosolic HPR	1	7100070	7103266	-	2118	protein_coding	PF02826:D-isomer specific 2-hydroxyacid dehydrogenase, NAD binding domain|PF00389:D-isomer specific 2-hydroxyacid dehydrogenase, catalytic domain	2-Hacid_dh_C
Os06g0646000	3227	3363	3046	2850	2790	2633	3132	3020	3527	3226	3036	3325	3211	3324	3540	-	6	26376114	26379069	-	1355	protein_coding	PF08241:Methyltransferase domain	Methyltransf_11
Os02g0533000	4328	3312	3533	3502	3167	3262	2790	2703	2594	3259	3052	3482	2646	2616	2298	-	2	19623488	19628801	-	2015	protein_coding	-	-
Os02g0651300	4532	2821	2780	3967	4115	4265	3490	4862	2192	1876	1611	1683	2370	2713	2126	-	2	26248643	26251980	-	1436	protein_coding	-	-
Os09g0467200	4400	1351	3281	2849	1427	1529	629	1612	2420	4764	4724	4601	1259	1667	1642	TAU GLUTATHIONE S-TRANSFERASE 17	9	17747275	17748705	+	941	protein_coding	PF02798:Glutathione S-transferase, N-terminal domain|PF00043:Glutathione S-transferase, C-terminal domain	GST_N
Os02g0137700	4005	2703	3029	2645	2872	3252	2406	2664	3144	4203	3538	4277	2458	2521	2678	-	2	2001887	2005864	+	2311	protein_coding	PF13460:NAD(P)H-binding|PF05368:NmrA-like family|PF08547:Complex I intermediate-associated protein 30 (CIA30)	NmrA
Os06g0175500	2234	2652	2677	3122	2325	2654	2408	2622	2960	4221	3942	4055	3063	3091	3053	-	6	3801240	3807766	-	2189	protein_coding	PF07651:ANTH domain	-
Os06g0712300	2300	2742	2598	2838	1887	2743	2705	2548	3330	3070	3967	3117	3466	3254	4027	-	6	30122866	30127914	+	2041	protein_coding	PF01553:Acyltransferase	Acyltransferase
Os03g0100200	5016	2239	3428	3755	3772	2920	2979	5163	4183	2619	2587	2226	2154	1673	1836	-	3	27179	28059	-	881	protein_coding	PF01329:Pterin 4 alpha carbinolamine dehydratase	-
Os02g0139700	2716	2780	2894	3129	2347	2629	2425	2713	2513	3188	2942	3462	2828	3203	2906	oxidosqualene cyclase 2, cycloartenol synthase 1	2	2128429	2137095	-	2649	protein_coding	PF13249:Squalene-hopene cyclase N-terminal domain|PF13243:Squalene-hopene cyclase C-terminal domain	-
Os03g0263900	2312	3816	2397	2398	3122	2733	4482	4189	2865	2617	1972	3332	3028	3476	2709	-	3	8679164	8682334	+	3171	protein_coding	PF13414:TPR repeat|PF14559:Tetratricopeptide repeat	-
Os07g0657200	3586	2726	4012	4097	2361	3294	1953	2440	1972	3429	3269	3965	2520	2486	2022	OsWD40-148	7	27656036	27665871	+	3940	protein_coding	PF12931:Sec23-binding domain of Sec16	-
Os03g0811900	3611	2564	3627	4033	2451	2996	1861	3129	3155	3214	3890	2894	2469	2000	2741	ADP-ribosylation factor 2B, ADP-ribosylation factor A1f	3	34006999	34009631	+	896	protein_coding	PF00025:ADP-ribosylation factor family	Arf
Os09g0115500	2357	1703	2570	2090	1877	2381	2221	2026	2110	1836	6262	2093	6754	4583	4407	cystathionine b-synthase domain containing protein OsCBSX2, CBS domain containing protein OsCBSX2	9	1221160	1224778	-	1219	protein_coding	PF00571:CBS domain	CBS
Os02g0814000	3707	1267	2421	2477	1222	919	1130	1929	3821	3778	9516	3516	3477	2402	2195	-	2	34879586	34880996	-	1218	protein_coding	PF05903:PPPDE putative peptidase domain	-
Os04g0650000	3088	1667	2545	2940	1291	1441	1414	1786	3737	5188	3897	5122	2531	2548	2489	ORYZAIN ALPHA CHAIN	4	33123327	33126987	-	1772	protein_coding	-	-
Os08g0432500	4257	2503	3024	2946	2537	2704	2650	2856	4153	3345	3695	3141	2673	2306	3032	-	8	20945056	20947979	-	926	protein_coding	PF02617:ATP-dependent Clp protease adaptor protein ClpS	-
Os03g0780400	3511	2348	3206	4423	2300	3401	2002	2668	3499	3442	3414	3075	2508	2226	3372	actin depolymerizing factor 2	3	32360719	32363837	-	952	protein_coding	PF00241:Cofilin/tropomyosin-type actin-binding protein	Cofilin_ADF
Os02g0273700	3475	3238	3644	3105	2805	3514	3155	2421	2250	3145	3114	3329	2520	2789	2555	-	2	9972735	9978051	+	2454	protein_coding	PF00790:VHS domain|PF03127:GAT domain	-
Os12g0577600	3076	3398	2746	3037	3144	3526	3430	2609	2387	3029	2575	3115	3130	3010	2869	-	12	23879858	23884977	+	2741	protein_coding	PF07059:Protein of unknown function (DUF1336)	-
Os09g0482100	3725	2572	5122	4378	3099	4013	2495	3980	1705	2580	2861	2435	1220	1159	993	HEAT SHOCK PROTEIN 82B	9	18514776	18518316	-	2409	protein_coding	PF00183:Hsp90 protein|PF02518:Histidine kinase-, DNA gyrase B-, and HSP90-like ATPase	HATPase_c
Os02g0125100	3418	3347	3387	3180	2955	3359	3338	3524	2625	2551	2914	2652	2374	2167	2656	-	2	1304905	1309799	-	1801	protein_coding	PF00330:Aconitase family (aconitate hydratase)	Aconitase
Os10g0167300	2489	2920	4653	5185	2433	4504	2357	3182	2200	2728	2563	2741	1619	1503	2244	Early Embryogenesis-Specific Enolase 1, Enolase 1, enolase 7, enolase 4	10	4639798	4644295	-	1650	protein_coding	PF03952:Enolase, N-terminal domain|PF00113:Enolase, C-terminal TIM barrel domain	-
Os08g0138500	2688	3507	2754	3337	3009	2713	3846	3482	3305	2564	2736	2522	2816	3041	2930	basic helix-loop-helix protein 060	8	2148965	2151526	-	1081	protein_coding	PF00010:Helix-loop-helix DNA-binding domain	HLH
Os08g0416800	3304	2112	2948	2788	2605	2252	1977	3163	4567	4411	5056	3277	2177	2448	2591	-	8	19928662	19929233	+	477	protein_coding	-	-
Os02g0125700	2188	3934	2796	3091	3684	3320	5020	5330	3022	1662	1633	1851	2145	2253	2420	-	2	1344678	1347023	+	1095	protein_coding	-	-
Os06g0146300	2930	3230	3006	2461	3667	2743	3111	3469	2954	2808	3073	3061	3059	2848	2220	-	6	2433533	2437377	-	1685	protein_coding	-	-
Os07g0545400	3472	1819	2772	3365	1901	2332	1856	2586	4237	3440	3101	3180	2677	2525	3407	-	7	21592493	21593557	+	830	protein_coding	PF00125:Core histone H2A/H2B/H3/H4|PF16211:C-terminus of histone H2A	Histone
Os04g0667700	2788	2784	2279	2216	2333	2326	2479	2188	3378	4198	3910	3968	3718	3688	3140	F-box protein 236	4	34083436	34087516	+	2323	protein_coding	-	-
Os11g0456300	2620	2612	3202	3529	2641	3145	2547	3182	3185	3034	2811	2696	3000	2862	2802	S-PHASE KINASE-ASSOCIATED PROTEIN1-LIKE PROTEIN, Oryza sativa SKP1-like gene 1, rice SKP1-like Protein1	11	15459465	15462351	+	1870	protein_coding	PF01466:Skp1 family, dimerisation domain|PF03931:Skp1 family, tetramerisation domain	Skp1
Os08g0237200	3661	2408	3202	3293	2724	3230	2583	2958	2622	2838	2867	3004	2922	3073	3035	mannose-1-phosphate guanyl transferase 4	8	8342253	8346555	-	1812	protein_coding	PF00483:Nucleotidyl transferase|PF00132:Bacterial transferase hexapeptide (six repeats)	Hexapep
Os08g0250900	3074	1897	2694	2116	1819	2040	1490	1952	2807	5253	3949	5452	3313	3566	2209	-	8	9224375	9227905	-	3160	protein_coding	-	-
Os07g0626400	3940	2576	2977	3146	2398	2573	2146	2406	3179	3243	3397	3368	3096	2648	2987	DnaJ domain protein C60, rice DJC65 homolog	7	25940647	25943166	+	1348	protein_coding	PF00226:DnaJ domain	DnaJ
Os02g0782600	1768	2100	2586	2030	2010	2177	1794	1877	2481	6408	4490	4467	3732	3308	4037	-	2	33194536	33198569	+	1567	protein_coding	-	-
Os11g0143300	3757	6791	3559	4630	2353	2977	4746	2825	2389	2377	2493	1784	1889	2701	3442	A-TYPE RESPONSE REGULATOR 9	11	2013415	2015355	+	940	protein_coding	PF00072:Response regulator receiver domain	Response_reg
Os07g0583600	2383	2375	2699	2653	3082	3696	2522	3509	1899	2971	6776	2374	2637	2747	2380	CHITIN INDUSIBLE GIBBERELLIN RESPONSIVE GENE 2	7	23650525	23654071	+	2304	protein_coding	PF03514:GRAS domain family	GRAS
Os01g0633000	4364	2152	3079	2602	2866	2046	2204	5525	4761	3225	3754	2668	1775	1894	1891	-	1	25350681	25351536	-	748	protein_coding	PF01197:Ribosomal protein L31	-
Os01g0109700	3154	2717	2810	2676	2652	3042	2363	2252	1963	3501	3201	4396	3057	2964	2295	-	1	513890	522448	-	4570	protein_coding	PF02671:Paired amphipathic helix repeat|PF08295:Sin3 family co-repressor|PF16879:C-terminal domain of Sin3a protein	PAH
Os03g0712700	2790	2991	3222	2654	2955	3775	3453	3045	2003	3212	3122	3687	2439	2738	1857	fructose-6-phosphate 1-phosphotransferase	3	28813619	28820086	+	2632	protein_coding	PF02879:Phosphoglucomutase/phosphomannomutase, alpha/beta/alpha domain II|PF02878:Phosphoglucomutase/phosphomannomutase, alpha/beta/alpha domain I|PF00408:Phosphoglucomutase/phosphomannomutase, C-terminal domain|PF02880:Phosphoglucomutase/phosphomannomutase, alpha/beta/alpha domain III	PGM_PMM_III
Os07g0631100	2547	2616	2642	3582	2233	3544	2230	2606	3283	3151	3345	2466	2941	2622	4539	-	7	26169958	26172456	+	769	protein_coding	-	-
Os08g0157500	1646	1669	2864	2230	707	1015	987	1183	4703	4939	3551	4901	3566	3057	3628	O-METHYLTRANSFERASE 9	8	3337800	3340918	-	1428	protein_coding	PF08100:Dimerisation domain|PF00891:O-methyltransferase	-
Os12g0114100	4022	2513	3424	2882	3100	2646	2097	3128	2422	3549	3411	3123	2583	2435	1854	WITH NO LYSINE KINASE 8	12	698969	705122	-	3034	protein_coding	PF00069:Protein kinase domain	Pkinase
Os05g0299700	3152	3200	3077	2909	2547	2897	2865	2587	2822	3328	3015	3473	3036	2933	2601	STRESS ASSOCIATED PROTEIN GENE 15	5	13421645	13424003	-	2359	protein_coding	-	-
Os03g0757200	2250	2133	885	808	3083	1854	3661	3771	5970	4700	3653	4414	2942	2956	2819	-	3	31294568	31297066	-	1579	protein_coding	PF00201:UDP-glucoronosyl and UDP-glucosyl transferase	UDPGT
Os08g0242800	3090	3705	2740	2980	3092	2965	3781	3098	2466	2168	1456	2673	3117	3274	2631	SIGMA FACTOR 6	8	8677955	8681460	+	2256	protein_coding	PF04539:Sigma-70 region 3|PF04545:Sigma-70, region 4|PF04542:Sigma-70 region 2	Sigma70_r2
Os09g0491852	4376	1841	3064	3091	2527	2618	1576	1902	2051	3568	4022	3299	2226	2176	2562	cinnamoyl-CoA reductase 1	9	19020438	19024327	-	1272	protein_coding	PF01370:NAD dependent epimerase/dehydratase family	Epimerase
Os10g0375600	3588	2496	3414	3141	2730	3193	2242	2338	1979	3128	3094	3731	2834	2813	2689	-	10	11935626	11942860	+	3512	protein_coding	PF01833:IPT/TIG domain|PF03859:CG-1 domain	CG-1
Os07g0196200	3134	2148	2176	3147	3056	1793	2527	3197	5703	3080	2897	3068	3150	2634	2954	-	7	5216029	5217014	-	986	protein_coding	PF11623:Protein of unknown function (DUF3252)	-
Os06g0141200	524	3343	1481	1224	2105	1050	3846	3215	6718	3618	2904	3020	3086	3550	3212	zinc finger protein 1, stress repressive zinc finger protein 3	6	2162738	2165150	-	890	protein_coding	PF00641:Zn-finger in Ran binding protein and others	zf-RanBP
Os03g0306800	5619	2273	3619	3793	3825	2382	3087	5064	1650	1450	2556	1422	1575	1497	1331	chloroplast protein 12, Calvin cycle protein CP12	3	10910568	10911189	+	622	protein_coding	PF02672:CP12 domain	-
Os01g0700100	2590	1268	2536	1987	1282	1205	1356	1652	3348	5479	5008	4880	3675	3192	3590	SWEET2B	1	28975565	28977344	+	1160	protein_coding	PF03083:Sugar efflux transporter for intercellular exchange	-
Os11g0644600	4944	2561	4072	3615	3407	3541	2384	3230	2615	2665	3185	2647	1863	1769	1786	-	11	25589890	25591645	+	1756	protein_coding	-	-
Os01g0558600	2074	2083	2140	2653	1466	1625	1821	1856	4094	4125	3998	3765	3537	3147	4798	small GTP-binding protein OsRab1B2, Ras related protein 1	1	21143578	21146346	-	916	protein_coding	PF00071:Ras family	Ras
Os03g0254700	2885	2798	3261	3420	2687	3624	2579	2586	1708	2927	2506	3423	2945	2845	2174	TOPLESS-RELATED PROTEIN 3	3	8165827	8174895	-	4159	protein_coding	-	-
Os02g0593700	3213	2204	2463	2469	2400	3003	2084	2401	2258	3827	3091	4214	2543	2887	2413	-	2	22981859	22987590	-	3160	protein_coding	PF00569:Zinc finger, ZZ type|PF16158:Ig-like domain from next to BRCA1 gene|PF00564:PB1 domain	ZZ
Os03g0178000	2833	3086	5386	5361	3082	4937	2703	4133	1832	2159	1851	1911	926	1046	1239	ELONGATION FACTOR 1A2	3	4116932	4119755	+	2237	protein_coding	PF03144:Elongation factor Tu domain 2|PF00009:Elongation factor Tu GTP binding domain|PF03143:Elongation factor Tu C-terminal domain	GTP_EFTU
Os03g0213900	3231	3033	3118	2495	2954	3327	2674	2403	1980	3047	2553	3444	2935	3065	2772	-	3	5967215	5973703	+	3550	protein_coding	-	-
Os02g0468400	3904	2734	3148	3245	2964	3011	2282	2841	2412	2984	2557	2730	2551	2604	2764	-	2	15770468	15775349	+	1887	protein_coding	PF01852:START domain	START
Os11g0455800	2683	2642	3062	3358	2692	2855	3112	3136	2956	2598	2354	2917	3194	2991	2784	serine hydroxymethyltransferase 2	11	15436736	15440042	+	1897	protein_coding	PF00464:Serine hydroxymethyltransferase	SHMT
Os08g0103000	4069	4154	2999	3098	3652	2926	4695	3709	1508	1136	1123	1716	2351	3368	2207	-	8	172099	179389	-	1830	protein_coding	-	-
Os01g0926800	3807	1803	3292	2873	2139	2435	1960	2398	3795	3015	3956	3070	2683	2427	3195	-	1	40644654	40648302	+	1026	protein_coding	PF00650:CRAL/TRIO domain	-
Os03g0177900	2688	2958	6082	5326	3188	5162	2641	3900	1513	2231	1552	1876	677	890	847	ELONGATION FACTOR 1A3	3	4110375	4113592	+	1665	protein_coding	PF03144:Elongation factor Tu domain 2|PF00009:Elongation factor Tu GTP binding domain|PF03143:Elongation factor Tu C-terminal domain	GTP_EFTU
Os11g0432400	3083	2933	2042	2272	2483	1978	2567	3687	4604	3193	3363	3009	2676	2430	3141	-	11	13941561	13945493	+	1358	protein_coding	PF00153:Mitochondrial carrier protein	Mito_carr
Os08g0138900	5969	1379	3660	2991	2979	1524	888	3442	3443	4354	4278	2884	2006	1944	1536	-	8	2170450	2171256	-	690	protein_coding	-	-
Os01g0895600	2751	2979	3292	3071	2160	2606	2181	2108	2538	2932	3743	3396	2377	3065	3016	-	1	38930465	38934752	-	1783	protein_coding	-	-
Os04g0442200	2520	2099	2160	1801	1977	1730	1960	1631	3803	4457	4279	4692	3996	3241	3063	-	4	22017906	22024024	+	1730	protein_coding	PF04339:Peptidogalycan biosysnthesis/recognition	-
Os01g0172400	2289	2332	2435	3070	2014	2579	1825	2506	2034	3105	5112	3102	2722	2842	2946	PHOSPHOLIPASE D ALPHA 1	1	3724667	3728791	-	3009	protein_coding	PF00614:Phospholipase D Active site motif|PF12357:Phospholipase D C terminal|PF00168:C2 domain	C2
Os08g0215300	4069	3069	2908	2740	2417	3567	2828	2433	2532	2746	2968	2916	2611	2957	3165	-	8	6734412	6739686	+	3492	protein_coding	-	-
Os03g0395900	2530	2244	2415	2195	3062	2769	2982	2587	2585	3051	2898	3016	3627	3529	3677	-	3	15986414	15992831	+	2241	protein_coding	PF09750:Alternative splicing regulator	-
Os03g0729100	3907	2966	3529	3203	3915	3022	3108	4309	2429	2192	2837	2202	2036	1718	1705	-	3	29788494	29791241	-	1731	protein_coding	PF11255:Protein of unknown function (DUF3054)	-
Os09g0340400	2563	2849	2507	2500	3426	3946	3152	2891	2181	2683	1860	2750	3330	3356	2705	-	9	10448414	10452767	+	2636	protein_coding	-	-
Os01g0362100	2695	1568	2150	1864	1619	1938	1479	1796	3844	4931	5062	4666	3112	2686	3136	-	1	14754835	14764507	-	2482	protein_coding	PF12146:Serine aminopeptidase, S33	-
Os10g0415600	2454	2199	2430	2468	2006	2650	1974	1922	2769	4422	4178	3965	3309	2688	3182	Prolyl Oligopeptidase 21, PROLYL OLIGOPEPTIDASE 21	10	14532843	14543160	+	2942	protein_coding	PF00326:Prolyl oligopeptidase family	-
Os02g0792800	4257	1863	3443	3261	2620	2276	1721	3264	2635	2766	3275	2730	2259	2024	1915	-	2	33688668	33690465	+	1798	protein_coding	PF00355:Rieske [2Fe-2S] domain|PF08417:Pheophorbide a oxygenase	-
Os03g0790900	2100	2718	2952	2420	2796	3572	2511	3145	2334	3667	3326	3836	2296	2276	1677	Indole-3-acetaldehyde oxidase 3	3	32879395	32886450	-	4423	protein_coding	PF03450:CO dehydrogenase flavoprotein C-terminal domain|PF01799:[2Fe-2S] binding domain|PF00941:FAD binding domain in molybdopterin dehydrogenase|PF00111:2Fe-2S iron-sulfur cluster binding domain|PF01315:Aldehyde oxidase and xanthine dehydrogenase, a/b hammerhead domain|PF02738:Molybdopterin-binding domain of aldehyde dehydrogenase	Fer2
Os09g0570400	2522	2754	2165	2193	3014	3010	3151	2877	3180	3610	3055	3710	3127	3111	2842	PHOSPHATE TRANSPORTER 24	9	22767376	22771605	+	2525	protein_coding	PF07690:Major Facilitator Superfamily	MFS_1
Os06g0705100	1218	4716	1871	2723	3273	2644	6394	4514	2743	926	845	1666	2709	3211	2932	-	6	29789098	29790631	+	1170	protein_coding	-	-
Os04g0435700	2318	2203	2211	2394	2370	2487	2607	2879	2840	3179	3434	3265	3286	3310	3364	-	4	21682613	21688122	+	2020	protein_coding	PF00415:Regulator of chromosome condensation (RCC1) repeat	-
Os01g0182600	2245	1963	1627	2301	3398	4099	3425	3300	2061	3665	3693	3089	2778	2554	2927	GIGANTEA	1	4329362	4338486	-	4293	protein_coding	-	-
Os06g0729650	2420	3938	2601	2701	3606	3059	4671	4536	2776	1963	2307	2047	1909	2145	2143	-	6	31090188	31093308	-	1468	protein_coding	PF14870:Photosynthesis system II assembly factor YCF48	-
Os08g0162800	1501	3097	2409	2431	5442	5332	4315	7053	1550	1601	2163	1591	2089	1371	1946	Acyl-CoA-binding protein, Acyl-CoA-binding protein 1	8	3698349	3700499	-	578	protein_coding	-	-
Os01g0557500	5895	2336	5801	3877	2685	1696	969	2182	2188	3165	3820	3271	1265	1382	1404	Ca(2+)/H(+) EXCHANGER 1A	1	21071497	21076720	-	1961	protein_coding	PF01699:Sodium/calcium exchanger protein	Na_Ca_ex
Os06g0336200	1785	4172	1422	2954	5646	4293	5788	8045	1568	728	616	783	1313	2270	1487	TONOPLAST INTRINSIC PROTEIN 2;2	6	13407319	13408715	+	1214	protein_coding	PF00230:Major intrinsic protein	-
Os05g0381500	3682	3512	2886	2907	3557	3634	3655	3254	1992	1994	2042	2160	2282	2640	2461	-	5	18433303	18437513	+	2426	protein_coding	-	-
Os04g0491700	2195	1693	1594	1447	1832	1880	2042	2227	2421	2932	3911	3447	4988	4930	3634	-	4	24567146	24571583	-	2575	protein_coding	PF00083:Sugar (and other) transporter	Sugar_tr
Os04g0206200	2484	3659	2626	2597	3826	4208	4538	3099	1439	1388	1388	1878	2505	3216	2328	-	4	7136795	7140421	-	3300	protein_coding	-	-
Os02g0280400	2933	2732	2734	2378	3271	2569	3280	3759	3231	2771	3082	2783	2155	2284	2225	-	2	10371074	10380939	+	5771	protein_coding	-	-
Os06g0728700	3033	2113	2181	2857	2449	2945	2658	2130	2741	3552	3017	3567	2645	2247	2537	-	6	31025972	31028984	-	1930	protein_coding	PF00249:Myb-like DNA-binding domain	Myb_DNA-binding
Os11g0155600	5904	2363	2685	2020	1996	2103	1918	2035	1717	3680	3667	4124	1414	1871	1536	MULTIDRUG RESISTANCE-ASSOCIATED PROTEIN 16	11	2605752	2614119	-	3615	protein_coding	-	-
Os01g0321300	3013	3142	2865	2790	3003	3182	3323	2662	2150	2596	2686	3215	2555	2437	2464	-	1	12235589	12248125	-	4332	protein_coding	-	-
Os04g0578400	2833	1901	2598	1896	2422	2114	1842	2532	5069	4363	4570	3737	2313	2778	2511	beta-Carotene Hydroxylase 2, carotene beta-ring hydroxylase 1	4	29157213	29159260	+	1457	protein_coding	PF04116:Fatty acid hydroxylase superfamily	-
Os02g0131100	1934	2426	2164	2549	2526	3968	3052	2806	2430	3623	2969	2963	2999	2882	3019	-	2	1626975	1630134	+	2979	protein_coding	-	-
Os03g0426900	4926	2407	3925	3118	4431	4681	3406	3484	1326	1937	2316	2178	1560	1525	1306	CLASS I CLP ATPASE B-C	3	17832202	17839082	+	3335	protein_coding	PF07724:AAA domain (Cdc48 subfamily)|PF10431:C-terminal, D2-small domain, of ClpB protein|PF00004:ATPase family associated with various cellular activities (AAA)|PF02861:Clp amino terminal domain, pathogenicity island component	Clp_N
Os07g0642600	2184	2906	2685	2824	2489	3072	3381	2772	2403	2268	3264	2468	3011	2912	3350	-	7	26754722	26757533	-	1975	protein_coding	PF08711:TFIIS helical bundle-like domain	-
Os08g0482100	2541	2763	2293	2402	2445	2723	3002	2143	2614	3512	3210	4054	3161	2896	2559	-	8	23834299	23844486	+	3483	protein_coding	PF07766:LETM1-like protein	-
Os09g0491820	3366	2718	2194	1917	3466	2605	3720	3034	2723	2586	3069	2784	2777	2990	2640	-	9	19011720	19014197	-	1451	protein_coding	-	-
Os01g0254100	2703	2822	3265	2860	2795	3779	2839	2698	1619	2703	2154	3162	2318	2412	2082	TOPLESS-RELATED PROTEIN 1	1	8420995	8430280	-	4124	protein_coding	-	-
Os04g0653000	2085	1826	2120	1991	1600	1828	1842	2191	4039	3064	3954	2986	4401	3050	4330	EXTRA GLUME 2	4	33306468	33310169	+	1132	protein_coding	PF06200:tify domain|PF09425:Divergent CCT motif	Zim
Os06g0726400	2328	2470	2858	2826	1853	2658	1779	1745	2351	3904	3464	4107	3249	2648	2410	STARCH BRANCHING ENZYME 1	6	30897378	30905803	-	4871	protein_coding	PF02922:Carbohydrate-binding module 48 (Isoamylase N-terminal domain)|PF00128:Alpha amylase, catalytic domain|PF02806:Alpha amylase, C-terminal all-beta domain	-
Os01g0910500	1936	3086	3129	2122	3919	3285	3596	4691	2203	2476	2945	2218	2770	1739	2456	-	1	39670759	39672253	-	1495	protein_coding	-	-
Os02g0739600	3488	3322	3925	3071	3301	2691	2415	3709	1986	2605	2713	2495	1770	1981	1308	PYRUVATE DEHYDROGENASE E1 COMPONENT SUBUNIT ALPHA-1	2	30918848	30922942	-	1545	protein_coding	PF00676:Dehydrogenase E1 component	-
Os03g0197100	679	1425	467	1051	1849	1760	3036	3737	3842	3959	2260	3463	4834	5120	5763	-	3	5098241	5100592	+	2253	protein_coding	PF00083:Sugar (and other) transporter	Sugar_tr
Os09g0530000	2516	3571	2911	3085	4050	3570	4744	4259	1557	893	913	1305	2412	2491	2534	SULFURTRANSFERASE 4	9	20751729	20754647	+	1214	protein_coding	PF00581:Rhodanese-like domain	Rhodanese
Os05g0223000	3076	1627	2194	1862	1481	1366	1391	2126	3314	2785	7223	2582	2916	2389	2799	CALMODULIN-LIKE PROTEIN 18	5	7533744	7534582	-	839	protein_coding	PF13499:EF-hand domain pair	-
Os09g0272000	3126	984	2156	2035	2152	1883	1817	1918	4186	5398	4548	4103	3095	2222	2725	-	9	5395272	5396709	-	1180	protein_coding	-	-
Os05g0358000	3161	2585	2838	2544	2614	2395	2378	2618	2819	3251	3200	3155	2649	2605	2486	drought-induced 19-2	5	16988934	16995623	-	4252	protein_coding	-	-
Os01g0847200	3405	1776	2722	2554	3201	3543	2742	2965	3183	2665	2205	2938	3170	3211	3244	mannose-1-phosphate guanyl transferase 1	1	36395486	36398031	+	1768	protein_coding	PF00132:Bacterial transferase hexapeptide (six repeats)|PF00483:Nucleotidyl transferase	Hexapep
Os04g0607000	3437	3002	2693	2439	3643	2629	2759	3973	2882	2304	2703	2294	2390	1995	1966	-	4	30688131	30689790	-	973	protein_coding	PF04755:PAP_fibrillin	-
Os06g0601100	2994	1953	2842	3230	2813	2992	1790	3055	3002	3265	2630	2808	2061	2440	2801	-	6	23736841	23737876	+	1036	protein_coding	PF15697:Domain of unknown function (DUF4666)	-
Os04g0439100	1337	1430	994	1170	1290	1162	1990	1579	3238	4618	3004	6075	4194	4664	3265	-	4	21842292	21848134	+	3928	protein_coding	-	-
Os11g0208900	2733	3170	2100	2739	2678	3448	2439	2725	1104	3219	2914	3131	2867	2975	2138	-	11	5592564	5603077	-	3937	protein_coding	PF13855:Leucine rich repeat|PF00069:Protein kinase domain|PF08263:Leucine rich repeat N-terminal domain	Pkinase
Os06g0634300	2387	2255	2421	2521	2461	2691	2551	2380	3192	3363	3509	3171	2876	2765	3058	-	6	25718152	25722139	-	1486	protein_coding	PF00293:NUDIX domain	NUDIX
Os05g0545000	1971	2064	1967	2131	1840	2195	2204	1811	2638	3805	3351	3841	3331	3452	3120	Sec14-nodulin domain-containing protein 6, Sec14-nodulin domain protein 6	5	27043471	27048544	+	2361	protein_coding	PF03765:CRAL/TRIO, N-terminal domain|PF00650:CRAL/TRIO domain	CRAL_TRIO_N
Os07g0650600	1109	2060	1547	2150	1464	2231	1594	1674	1900	5243	4116	4936	3110	3349	2569	BRASSINOLIDE ENHANCED GENE 2	7	27197715	27201395	+	3159	protein_coding	-	-
Os03g0147400	3018	1948	2639	2372	1699	2996	1623	1467	1189	4079	4492	3935	2139	2651	1559	silicon efflux transporter 4, Si efflux transporter 4	3	2651951	2661701	-	2611	protein_coding	PF03600:Citrate transporter	-
Os03g0440900	3659	2748	3745	3399	2500	2745	2021	3143	2096	2390	3494	2043	1597	2041	1594	OsI-BAK1	3	18635904	18638510	+	1147	protein_coding	PF13855:Leucine rich repeat|PF08263:Leucine rich repeat N-terminal domain	LRRNT_2
Os03g0218400	4133	1061	3890	2076	2262	2322	907	2542	1728	3280	7403	2759	1792	1562	1610	monosaccharide transporter 4	3	6233563	6238297	-	1979	protein_coding	PF00083:Sugar (and other) transporter	Sugar_tr
Os08g0101700	1575	3423	1496	2147	2075	1856	2836	2950	4221	3132	2212	3094	3496	3624	4093	-	8	95831	96937	-	1107	protein_coding	PF03188:Eukaryotic cytochrome b561	Cytochrom_B561
Os01g0966000	2810	2762	2276	2006	2477	3016	2584	2196	1949	3086	2626	4038	2946	3246	2074	-	1	42590881	42598002	-	6503	protein_coding	PF05378:Hydantoinase/oxoprolinase N-terminal region|PF02538:Hydantoinase B/oxoprolinase|PF01968:Hydantoinase/oxoprolinase	Hydantoinase_B
Os05g0491100	2925	1773	3068	3382	2089	2730	1824	2901	3443	2993	3179	2983	2152	1987	2648	CALMODULIN A	5	24132581	24134897	-	875	protein_coding	PF13499:EF-hand domain pair	-
Os04g0390500	3208	2148	2052	2492	1911	2148	2099	2319	2485	3494	2963	3487	2773	2790	3040	YELLOW STRIP-LIKE GENE 6	4	19220804	19225330	+	2369	protein_coding	PF03169:OPT oligopeptide transporter protein	OPT
Os11g0530600	20	455	18	170	22	18	1030	437	6697	6736	6018	6898	4790	3984	6281	CHALCONE SYNTHASE	11	19277597	19281006	-	1755	protein_coding	PF00195:Chalcone and stilbene synthases, N-terminal domain|PF02797:Chalcone and stilbene synthases, C-terminal domain	Chal_sti_synt_N
Os08g0465800	1705	2058	2034	2155	1986	2715	2146	2329	2307	2392	4509	2211	2736	2596	2576	GLUTAMATE DECARBOXYLASE 1	8	22878735	22882730	-	1975	protein_coding	PF00282:Pyridoxal-dependent decarboxylase conserved domain	-
Os03g0844900	3425	3154	2686	2791	3511	3590	4050	3711	2188	1777	1823	1866	2001	2048	2339	-	3	35520662	35523897	-	1657	protein_coding	PF00575:S1 RNA binding domain	S1
Os02g0562700	2765	2929	2420	2432	2702	3103	2994	3234	3002	2287	2521	2195	2514	2257	3169	-	2	21344262	21348564	+	1259	protein_coding	PF03446:NAD binding domain of 6-phosphogluconate dehydrogenase|PF14833:NAD-binding of NADP-dependent 3-hydroxyisobutyrate dehydrogenase	NAD_binding_2
Os09g0279400	2525	3410	2571	2653	2650	2501	3666	3422	2672	1563	1646	1984	2640	2461	3060	SULFURTRANSFERASE 3	9	5866495	5870513	+	1154	protein_coding	PF00581:Rhodanese-like domain	Rhodanese
Os01g0889200	2276	2742	2271	2345	2360	2772	2659	2107	2339	2860	2422	3145	3478	3619	2956	-	1	38659389	38663607	-	3405	protein_coding	-	-
Os05g0586200	1690	2048	2586	2475	1755	3354	1418	1769	1837	3007	2764	3072	4667	3436	3287	JASMONYL-L-ISOLEUCINE SYNTHASE 1	5	29200200	29205715	+	2407	protein_coding	PF03321:GH3 auxin-responsive promoter	-
Os02g0678200	3449	3109	4101	3129	3660	4874	3356	3106	1878	1894	1540	2150	1510	2309	1765	SPX-MFS protein 2	2	27696289	27702009	+	2780	protein_coding	PF07690:Major Facilitator Superfamily|PF03105:SPX domain	MFS_1
Os04g0620000	3008	1606	2100	2331	2047	3267	1742	1815	1977	3814	3160	4775	2982	3371	2276	MULTIDRUG RESISTANCE-ASSOCIATED PROTEIN 1	4	31502967	31514308	-	5184	protein_coding	PF00005:ABC transporter|PF00664:ABC transporter transmembrane region	ABC_membrane
Os04g0668700	3935	2178	1975	2405	3183	2534	2418	3113	1714	2530	2437	2821	2374	2529	1564	-	4	34114249	34116898	-	2464	protein_coding	PF00454:Phosphatidylinositol 3- and 4-kinase	PI3_PI4_kinase
Os07g0206700	2937	2708	2155	2308	2169	2192	2396	2261	3627	3244	2890	3316	3014	2518	3133	sterol methyltransferase 1-1	7	5750899	5756651	-	2983	protein_coding	PF08241:Methyltransferase domain|PF08498:Sterol methyltransferase C-terminal	Methyltransf_11
Os12g0139400	3103	6311	3382	4517	2585	3100	3715	2705	2518	2398	1687	1558	1344	2015	2606	A-TYPE RESPONSE REGULATOR 10	12	1915773	1917702	+	930	protein_coding	PF00072:Response regulator receiver domain	Response_reg
Os06g0606700	1920	1174	4853	2792	1320	2430	721	1913	1765	3638	6115	3444	2221	1095	2438	-	6	24089944	24091422	+	1411	protein_coding	-	-
Os01g0911300	2748	3225	2565	2861	2743	3354	3506	2610	2121	2026	2427	2133	2611	2643	3004	ABC TRANSPORTER B FAMILY MEMBER 24	1	39703410	39706057	-	1499	protein_coding	PF00005:ABC transporter	ABC_tran
Os06g0498400	2536	2710	2546	2345	3291	3928	3294	2945	1564	2216	2013	2827	2851	2683	2283	-	6	17489516	17500476	+	4470	protein_coding	PF01326:Pyruvate phosphate dikinase, PEP/pyruvate binding domain	-
Os04g0605500	1846	1776	1187	1031	2118	2084	2426	1934	2111	2835	3456	3507	3261	3415	2884	CA2+-ATPASE 11	4	30572141	30584308	-	3775	protein_coding	PF00689:Cation transporting ATPase, C-terminus|PF00702:haloacid dehalogenase-like hydrolase|PF00122:E1-E2 ATPase|PF12515:Ca2+-ATPase N terminal autoinhibitory domain|PF00690:Cation transporter/ATPase, N-terminus	Cation_ATPase_C
Os03g0800000	2493	1268	2191	1915	1313	1570	1918	1763	2818	3910	4263	3976	3559	3158	2652	-	3	33360063	33362370	+	2308	protein_coding	PF06813:Nodulin-like	-
Os11g0549900	3726	2052	2906	2402	2100	1988	1781	2567	3348	2961	3191	2920	2908	2020	2856	-	11	20433314	20437020	+	818	protein_coding	-	-
Os08g0129800	2343	2955	4317	5080	2620	4090	2266	3676	2078	2204	1868	1528	1031	1087	1633	-	8	1675042	1676747	+	1706	protein_coding	-	-
Os01g0971000	1585	5074	2750	2585	2708	2191	3427	2561	1702	2383	2893	1441	2117	2196	3492	-	1	42838976	42839507	+	532	protein_coding	-	-
Os02g0744700	4704	3265	3143	2623	3697	3914	3079	3293	1225	2070	1864	2335	1769	1966	1195	SOLUBLE STARCH SYNTHASE IIB	2	31233292	31238210	-	2644	protein_coding	-	-
Os06g0143100	2382	2577	3715	3239	2512	3160	3535	2601	2366	2372	2894	2196	1901	1704	2464	CADMIUM TOLERANT 2	6	2261681	2263972	-	685	protein_coding	-	-
Os02g0610700	3278	3071	2533	2932	2471	2725	2844	2363	2436	2266	2141	2305	2519	2635	3536	-	2	23998075	24000801	-	2727	protein_coding	-	-
Os06g0152100	2387	1968	2728	2771	1848	2254	1400	2515	3013	3573	4306	3133	2297	2119	2239	-	6	2690219	2693031	+	775	protein_coding	PF00235:Profilin	-
Os10g0363300	2206	1863	2075	2009	1844	2602	1689	1890	2286	3499	2961	5843	3626	3338	2223	Acetyl-CoA carboxylase 1	10	11273893	11284909	+	7214	protein_coding	PF00289:Carbamoyl-phosphate synthase L chain, N-terminal domain|PF00364:Biotin-requiring enzyme|PF02786:Carbamoyl-phosphate synthase L chain, ATP binding domain|PF01039:Carboxyl transferase domain|PF08326:Acetyl-CoA carboxylase, central region|PF02785:Biotin carboxylase C-terminal domain	Carboxyl_trans
Os03g0177500	2520	2891	5284	4545	2980	4060	2525	3559	1447	2133	1610	2031	686	843	781	ELONGATION FACTOR 1A4	3	4099985	4102960	+	1722	protein_coding	PF03144:Elongation factor Tu domain 2|PF00009:Elongation factor Tu GTP binding domain|PF03143:Elongation factor Tu C-terminal domain	GTP_EFTU
Os08g0524200	1796	1602	2659	2200	1532	1701	1436	1855	3349	3226	5247	2962	3327	3247	3595	-	8	26072254	26074640	-	1418	protein_coding	PF04526:Protein of unknown function (DUF568)|PF03188:Eukaryotic cytochrome b561	Cytochrom_B561
Os07g0139400	2286	2041	2001	2300	1889	2352	1853	2103	1915	2575	5031	2631	3588	3356	3073	UEL-1	7	2080061	2083382	+	1822	protein_coding	PF16363:GDP-mannose 4,6 dehydratase	-
Os05g0401200	2598	3012	2571	2629	2761	2830	3126	2848	2978	2148	2426	2387	2528	2514	3100	-	5	19510003	19514138	-	1180	protein_coding	PF11317:Protein of unknown function (DUF3119)	-
Os05g0168300	5853	2014	3608	2532	3715	3517	1576	2838	1405	2261	2857	2183	1510	1347	1673	-	5	4096771	4100732	-	1293	protein_coding	PF13419:Haloacid dehalogenase-like hydrolase	-
Os12g0566700	2249	1988	2130	2453	1917	1797	1564	2561	3098	4214	3708	3403	2407	2483	2479	GDSL ESTERASE/LIPASE PROTEIN 114	12	23294903	23299184	-	1815	protein_coding	PF00657:GDSL-like Lipase/Acylhydrolase	Lipase_GDSL
Os05g0230700	975	1700	1621	1816	1230	1949	1643	1572	3456	4139	3236	4002	3841	3352	4415	IAA17	5	7950915	7954374	+	1988	protein_coding	PF02309:AUX/IAA family	-
Os06g0528600	2600	2777	2461	2612	2242	2577	2288	2259	2444	2637	2706	2555	2754	2379	3078	SPERMIDINE SYNTHASE 2	6	19614314	19619657	+	1591	protein_coding	PF01564:Spermine/spermidine synthase	-
Os08g0198700	2339	2815	2998	2735	2668	2860	2601	2734	2111	2752	2251	2310	2354	2529	2404	GLYCOLATE OXIDASE 6	8	5691120	5697423	+	1444	protein_coding	-	-
Os02g0206700	3719	1694	2435	1941	2293	1754	1565	2556	3300	4510	3326	3923	2305	2222	1729	-	2	5978219	5979957	-	1739	protein_coding	PF00201:UDP-glucoronosyl and UDP-glucosyl transferase	UDPGT
Os03g0337800	3185	2636	4882	4035	2573	3577	2351	3148	1686	2248	1845	2123	852	942	1051	-	3	12542185	12544690	-	1121	protein_coding	PF01280:Ribosomal protein L19e	-
Os05g0227600	565	2668	1103	1825	1276	1441	2082	1749	3175	1678	2791	2951	4792	6291	3677	REPETITIVE PROLINE-RICH PROTEIN 1.2	5	7746542	7748227	-	1686	protein_coding	-	-
Os12g0641400	2287	2405	2026	2333	1814	2103	2648	2543	2821	3632	3103	3340	2541	2564	2596	SUCROSE TRANSPORTER 2	12	27513968	27518105	-	2024	protein_coding	-	-
Os03g0296800	4561	1927	3935	3506	2548	2565	1192	2153	1750	3233	3085	2979	1489	1174	1157	mitochondrial Fe transporter	3	10388030	10390923	+	2894	protein_coding	PF00153:Mitochondrial carrier protein	Mito_carr
Os02g0564400	2824	1926	1993	2189	1951	1831	2316	1971	2954	3285	2942	3308	3179	2916	3308	-	2	21425672	21431619	+	2326	protein_coding	PF07724:AAA domain (Cdc48 subfamily)|PF10431:C-terminal, D2-small domain, of ClpB protein	-
Os06g0232600	2063	3046	2235	2577	2912	3055	3930	2922	2614	1883	2110	2079	2728	2597	3608	DEHYDROASCORBATE REDUCTASE 2	6	6892773	6895614	-	1121	protein_coding	PF13410:Glutathione S-transferase, C-terminal domain|PF13417:Glutathione S-transferase, N-terminal domain	-
Os01g0120500	3360	1684	1775	2004	2104	1542	1840	2598	4237	2995	3965	2970	2734	2515	2233	-	1	1160198	1164619	-	987	protein_coding	-	-
Os04g0403701	3999	3135	3537	3437	3417	4647	2244	2639	1633	1893	1726	1975	1326	1767	1482	protein phosphatase 2C39, protein phosphatase 2C 39, protein phosphatase 64	4	20021226	20025141	-	2619	protein_coding	PF00481:Protein phosphatase 2C	PP2C
Os10g0560400	3189	2388	3111	2856	2222	1342	1976	3060	3466	2666	2702	2645	2607	2309	1837	CCT domain-containing gene 35, CCT (CO, CO-LIKE and TOC1) domain protein 35, CCT domain protein 35, CCT MOTIF FAMILY (CMF) gene 11	10	22069784	22072449	-	1258	protein_coding	PF06203:CCT motif	CCT
Os01g0816400	2896	2394	2890	2772	2501	3488	2156	2140	1268	2372	2102	3392	2825	3010	1964	MOR1	1	34705486	34722561	-	6628	protein_coding	PF12348:CLASP N terminal	-
Os04g0555300	2465	2819	1932	2218	2467	2304	3731	3511	2122	2085	2837	2165	2657	2814	2018	Functioning in Cesium Over-transport 11	4	27783578	27787138	-	2157	protein_coding	PF07690:Major Facilitator Superfamily	MFS_1
Os09g0508900	3158	2695	2742	2637	2748	2618	2551	2593	2452	2599	3084	2591	2054	1864	2118	-	9	19728447	19735516	-	1351	protein_coding	PF00153:Mitochondrial carrier protein	Mito_carr
Os12g0586000	2114	1383	2179	1683	1619	2267	1194	1669	1735	3020	5974	3070	3476	3219	2432	-	12	24456516	24459081	+	1937	protein_coding	PF00931:NB-ARC domain	NB-ARC
Os05g0567100	1920	2533	2871	3058	1635	2332	1630	1969	2085	3363	2887	3274	2383	2474	2836	Oryzasin, Oryzasin 1	5	28231900	28237359	+	2542	protein_coding	PF05184:Saposin-like type B, region 1|PF00026:Eukaryotic aspartyl protease|PF03489:Saposin-like type B, region 2	Asp
Os11g0207200	1996	3208	2059	2603	2054	2720	3615	2522	1487	1925	2803	2005	3055	3192	2960	MAPK kinase kinase alpha	11	5460669	5464646	+	2847	protein_coding	PF00069:Protein kinase domain	Pkinase
Os05g0461400	2063	2376	1753	1998	2103	1458	2176	2850	3955	3070	2863	3002	3202	2730	2281	-	5	22656839	22658009	-	1095	protein_coding	PF00125:Core histone H2A/H2B/H3/H4|PF16211:C-terminus of histone H2A	Histone
Os01g0101700	3614	1532	3323	2720	2588	2264	1418	2564	3344	3162	2998	2733	2112	1661	2361	DnaJ domain protein C1, rice DJC26 homolog	1	82426	84095	+	879	protein_coding	PF00226:DnaJ domain	DnaJ
Os02g0281000	2613	3070	2470	2418	2667	3150	2628	2248	1878	2978	2276	3513	2563	2812	1942	Protein phosphatase 23	2	10419062	10428014	+	4322	protein_coding	PF00481:Protein phosphatase 2C|PF00069:Protein kinase domain|PF00027:Cyclic nucleotide-binding domain	PP2C
Os12g0460800	2354	2120	2627	2227	2323	2539	1908	2290	2083	2406	3128	2603	3025	2836	2884	serine/threonin-protein kinase AFC2	12	16196141	16199480	-	1335	protein_coding	-	-
Os03g0596900	2646	2122	2839	2868	2345	2675	2251	2113	1963	2771	2644	3053	2635	2289	2256	-	3	22219267	22227186	-	2623	protein_coding	PF08766:DEK C terminal domain	-
Os12g0118800	2487	2628	2664	2628	2660	3175	2477	2292	1919	2779	2466	2401	2270	2377	2635	-	12	906832	927893	-	3264	protein_coding	-	-
Os11g0114600	3537	2325	2988	2595	2923	2448	1940	2645	2055	2819	2532	2639	2127	2371	1738	WITH NO LYSINE KINASE 7	11	655098	661236	-	5174	protein_coding	PF00069:Protein kinase domain	Pkinase
Os03g0745400	2736	2714	2271	1866	2090	2483	2313	1802	1924	3137	2955	3495	2660	3042	2205	-	3	30626684	30631356	+	2613	protein_coding	-	-
Os01g0752800	2306	2110	2621	2516	2347	2153	2519	2756	3100	2718	2906	2656	2698	2381	2373	-	1	31585553	31588972	-	874	protein_coding	PF10252:Casein kinase substrate phosphoprotein PP28	-
Os11g0181500	3783	1939	2686	2860	2165	2203	1689	2066	3140	3062	3530	2783	1989	1692	2741	IRON-SULFUR CLUSTER PROTEIN 12	11	4091361	4093585	+	1008	protein_coding	PF01106:NifU-like domain	-
Os01g0818000	4007	2407	3100	3026	2631	3060	1943	2536	1543	2062	2524	2442	1889	1958	2084	PIN likes 6a	1	34834574	34839504	+	2308	protein_coding	PF03547:Membrane transport protein	-
Os02g0768600	1721	3186	2346	2648	2979	2657	2682	3684	2552	2130	2386	2118	2009	1942	2160	-	2	32374870	32378165	+	1249	protein_coding	PF00719:Inorganic pyrophosphatase	Pyrophosphatase
Os01g0819500	2130	1749	2545	3346	2033	2729	1938	2286	3025	2716	2838	2251	2725	2594	3798	UBIQUITIN-CONJUGATING ENZYME 22	1	34941447	34941800	+	354	protein_coding	-	-
Os03g0855700	1685	1723	1542	1759	2211	2834	2485	1822	2348	2818	3158	3041	4183	3628	4218	-	3	36082364	36096479	+	2413	protein_coding	-	-
Os05g0304600	1592	1721	1800	1716	1560	1598	1890	1907	2282	2419	4933	3072	3945	3925	2768	LIPOXYGENASE 7	5	13734777	13740470	+	3008	protein_coding	PF00305:Lipoxygenase|PF01477:PLAT/LH2 domain	Lipoxygenase
Os11g0696600	2228	2885	2761	2485	2824	2722	3039	2601	2271	2288	2144	2316	2521	2496	2540	-	11	28496703	28499952	+	1737	protein_coding	-	-
Os05g0414600	2559	2413	2449	1968	3041	3248	2865	2117	1331	2079	1940	3123	3111	3833	1722	-	5	20278636	20281928	-	2634	protein_coding	-	-
Os01g0575000	2360	2290	2604	2628	2053	2816	1983	2190	2059	2737	2684	2939	2403	2527	2687	RHD3	1	22120320	22128715	+	3026	protein_coding	PF05879:Root hair defective 3 GTP-binding protein (RHD3)	-
Os07g0516500	2623	2506	2294	2327	2464	2765	2219	2075	2117	2849	2389	2781	2725	2793	2761	-	7	19905031	19909624	-	3771	protein_coding	PF13963:Transposase-associated domain	-
Os06g0591600	2855	1790	3031	2363	2265	2747	1864	2215	2435	2708	3832	2440	2098	1978	3188	-	6	23241327	23243257	-	877	protein_coding	PF01152:Bacterial-like globin	-
Os03g0131100	2784	2393	2348	2233	2178	2352	1791	1772	2134	2659	2053	3244	3088	3286	2430	NLP1	3	1776356	1780897	-	3760	protein_coding	PF02042:RWP-RK domain|PF00564:PB1 domain	RWP-RK
Os09g0453800	3152	2372	2980	2558	2695	2858	2310	2753	2142	2599	2707	2701	2188	1986	1854	Aminotransferase OsIDI4, Fe-deficiency-induced protein 4	9	17024575	17028546	+	1787	protein_coding	PF00155:Aminotransferase class I and II	Aminotran_1_2
Os02g0806700	3009	2153	2753	2345	2574	3075	2399	2585	1968	3035	2626	2735	2600	2477	2123	-	2	34439819	34444555	-	3066	protein_coding	-	-
Os06g0340600	2549	1962	2256	2311	2030	2300	1787	2115	1682	3117	4740	3008	2365	2082	1968	-	6	13601989	13604917	-	2489	protein_coding	PF00240:Ubiquitin family|PF00454:Phosphatidylinositol 3- and 4-kinase	PI3_PI4_kinase
Os03g0729300	3286	1774	2677	2454	1799	1274	1354	2588	3602	3090	3540	2721	2293	1960	1897	-	3	29798706	29800489	-	959	protein_coding	PF13911:AhpC/TSA antioxidant enzyme	-
Os01g0629400	2233	1945	2055	1869	1552	2100	2120	1733	2367	3251	4898	3407	2919	2674	2905	-	1	25132887	25138118	+	2368	protein_coding	-	-
Os03g0856500	3837	4248	4832	6760	3712	5596	2416	4068	155	105	133	211	471	613	347	-	3	36132354	36134532	+	1339	protein_coding	PF02482:Sigma 54 modulation protein / S30EA ribosomal protein|PF16321:Sigma 54 modulation/S30EA ribosomal protein C terminus	-
Os09g0240200	2997	1976	2102	2181	2312	1730	1937	2599	3441	2840	2853	2838	2684	2751	2718	CONSTANS-like gene B, B-box-containing protein 27, CCT domain-containing gene 31, CCT (CO, CO-LIKE and TOC1) domain protein 31, CCT domain protein 31	9	3048085	3064471	-	1362	protein_coding	PF06203:CCT motif	CCT
Os04g0677500	2201	2410	2498	2584	2073	2495	2061	2699	2675	3228	3206	3168	2105	1972	1727	-	4	34605435	34609072	-	2187	protein_coding	PF00224:Pyruvate kinase, barrel domain|PF02887:Pyruvate kinase, alpha/beta domain	PK
Os08g0174800	3127	2714	2817	2292	2464	2736	2349	1995	1559	2135	2248	3066	2232	2886	1645	-	8	4352815	4361392	+	4170	protein_coding	-	-
Os01g0905800	1559	2350	2195	2909	1837	2284	1860	2321	2949	3418	3237	2804	2243	2163	2424	CYTOPLAST ALDOLASE 1	1	39433408	39435696	-	1483	protein_coding	PF00274:Fructose-bisphosphate aldolase class-I	-
Os01g0944000	1747	2778	1614	1574	2118	2608	2831	1748	1860	2698	2155	4020	3337	3851	2708	-	1	41486856	41494450	-	6120	protein_coding	-	-
Os12g0292900	3071	3270	2355	2590	3347	3353	2837	2371	2196	2434	2189	2414	2341	2345	2205	-	12	11349870	11357236	+	2702	protein_coding	-	-
Os09g0249700	2430	2406	3143	3472	2146	3270	1990	2306	1868	2533	2326	2495	2022	2046	2454	PROTEIN PHOSPHATASE 2A REGULATORY SUBUNIT A	9	3758081	3764491	-	2209	protein_coding	PF13646:HEAT repeats	-
Os03g0764600	4800	3577	4003	3027	6489	4912	2403	4863	543	741	1223	437	650	887	605	-	3	31643909	31645862	+	1496	protein_coding	PF00249:Myb-like DNA-binding domain	Myb_DNA-binding
Os03g0685500	2986	1902	3012	3377	1822	2480	1651	2618	3163	2694	2207	2418	1916	1652	2413	-	3	27343321	27346707	-	788	protein_coding	PF06747:CHCH domain	-
Os06g0129400	1606	1860	1771	1930	2190	2421	2433	2600	2389	3462	2020	3100	2557	2974	2342	SPX-MFS protein 3, SPX-Major Facility Superfamily3	6	1554861	1561163	+	2760	protein_coding	PF07690:Major Facilitator Superfamily|PF03105:SPX domain	MFS_1
Os01g0201200	3764	1723	3480	2436	2608	2649	1612	2058	2171	3928	2588	3731	1674	1320	1272	-	1	5510522	5514454	-	2565	protein_coding	PF07714:Protein tyrosine kinase	Pkinase_Tyr
Os02g0610800	3537	2551	2992	2874	3221	2078	2324	3494	2856	2222	2299	2096	1871	1705	1612	-	2	24000931	24003142	+	1439	protein_coding	PF06485:Protein of unknown function (DUF1092)	-
Os05g0582300	3226	2276	2792	2192	2673	2880	2684	2398	1731	3186	2871	3473	2072	1826	1428	sucrose phosphate synthase 2	5	28984653	28987389	+	1191	protein_coding	PF00348:Polyprenyl synthetase	-
Os07g0563800	2536	2333	2798	3083	1868	2488	1755	1895	1821	2830	3095	2655	2265	2337	2097	-	7	22572135	22577904	-	2156	protein_coding	PF01412:Putative GTPase activating protein for Arf	-
Os08g0159500	1054	3454	2305	2971	3159	4043	4507	3623	2449	1212	619	1627	2386	3173	2864	zinc finger protein LSD1, LESION SIMULATING DISEASE1.1, LESION SIMULATING DISEASE 1.1	8	3460765	3463758	-	2150	protein_coding	PF06943:LSD1 zinc finger	zf-LSD1
Os08g0557400	2599	2755	2142	2437	2582	2313	3248	3039	3174	2043	2111	2130	2395	2419	2257	Protein phosphatase 104	8	27888907	27893038	-	1139	protein_coding	PF01451:Low molecular weight phosphotyrosine protein phosphatase	LMWPc
Os06g0662000	2192	2162	2078	2639	1672	2233	1793	2166	2661	3495	3157	2869	2163	2235	3071	PREMATURE LEAF SENESCENCE 1	6	27286319	27292847	-	2313	protein_coding	PF02874:ATP synthase alpha/beta family, beta-barrel domain|PF16886:ATPsynthase alpha/beta subunit N-term extension|PF00006:ATP synthase alpha/beta family, nucleotide-binding domain|PF00306:ATP synthase alpha/beta chain, C terminal domain	ATP-synt_ab
Os02g0119800	2128	2418	2646	2134	2109	2319	2469	2261	1943	2249	3005	2483	2595	2775	2685	-	2	1040541	1045783	+	1893	protein_coding	PF01066:CDP-alcohol phosphatidyltransferase	CDP-OH_P_transf
Os07g0246200	2951	2275	3779	4527	2314	4297	1652	2568	1392	1970	1748	2103	1288	1552	1577	calreticulin 1, calreticulin	7	8136965	8141055	+	1682	protein_coding	PF00262:Calreticulin family	-
Os10g0525000	2329	2387	2562	2631	2408	1814	2605	3011	2552	1923	1677	2094	2990	3206	2221	-	10	20412047	20416020	-	1932	protein_coding	PF00067:Cytochrome P450	p450
Os05g0408200	2777	1923	2898	2180	2852	3040	2325	2371	1600	2688	2942	2617	2131	2214	2065	RICE SQUAMOSA PROMOTER-BINDING-LIKE 9	5	19923167	19932333	+	2916	protein_coding	PF03110:SBP domain	SBP
Os01g0965400	2921	2643	3000	2710	3142	3122	3116	3106	1810	1990	2352	1903	1990	1512	1708	yellow-green leaf 8	1	42562823	42566993	+	1383	protein_coding	PF00696:Amino acid kinase family	AA_kinase
Os01g0720400	1686	1309	2053	1452	1875	2221	2949	2753	3888	4215	2886	3142	2046	2889	2680	acid phosphatase 1	1	30025366	30026465	-	1100	protein_coding	PF06888:Putative Phosphatase	-
Os12g0263800	2056	2092	1786	1756	2590	2814	2932	2341	1419	2078	1833	2557	3218	3883	2610	-	12	9299518	9318122	-	7121	protein_coding	PF05368:NmrA-like family	NmrA
Os02g0760300	4537	1681	3176	2998	3339	3368	1442	3457	2088	2174	2670	1743	1292	1117	1906	FK506 binding protein 12	2	32017761	32019838	-	630	protein_coding	PF00254:FKBP-type peptidyl-prolyl cis-trans isomerase	FKBP_C
Os06g0255300	2096	2020	2166	2126	2216	3378	2379	2286	1710	2384	2330	2557	3185	3068	3001	SPLAYED	6	8063404	8067361	+	2756	protein_coding	-	-
Os05g0113000	1705	1732	1824	1717	1638	1925	2259	1978	3407	3508	2398	3833	3037	3358	2917	-	5	701583	705308	+	2362	protein_coding	PF01842:ACT domain	ACT
Os03g0850600	2743	2654	2776	2726	3027	2394	2545	3404	2609	2004	2193	1850	2059	1786	1967	-	3	35806060	35808891	-	1197	protein_coding	PF10063:Uncharacterized integral membrane protein (DUF2301)	-
Os02g0224300	2637	2282	3046	2451	2328	2632	1834	2492	2227	2620	2242	2402	2127	2081	2164	-	2	6983500	6984891	+	1392	protein_coding	-	-
Os03g0729000	8872	385	4288	3038	2264	2049	384	2228	353	1075	4544	926	1452	426	864	EGY3	3	29784695	29787012	-	1981	protein_coding	-	-
Os01g0866133	1906	1931	2077	1907	1752	1589	1400	2372	2128	4346	4086	4041	2257	2106	1429	-	1	37510909	37512831	-	1144	protein_coding	-	-
Os01g0583100	2333	985	1024	1159	1140	1231	1040	1240	3727	4209	5753	4064	3094	2467	3372	protein phosphatase 2C6, protein phosphatase 2C 6, protein phosphatase 10, OsABI-LIKE1, ABI-LIKE1, ABI-LIKE 1	1	22618198	22624094	+	1563	protein_coding	PF00481:Protein phosphatase 2C	PP2C
Os07g0687700	3499	2118	2753	2743	2158	2083	1820	2129	2301	2922	2734	2723	1882	1836	1852	b-ZIP TRANSCRIPTION FACTOR 63	7	29213488	29217245	+	2012	protein_coding	-	-
Os08g0382400	1146	4133	1664	2350	3231	2564	5090	3681	1685	603	477	1451	2388	2726	2387	CYCLOPHILIN 38	8	18020081	18023911	+	1562	protein_coding	PF00160:Cyclophilin type peptidyl-prolyl cis-trans isomerase/CLD	Pro_isomerase
Os02g0696600	2412	2375	2500	2849	2257	2582	2177	1937	2546	2431	2156	2219	2658	2767	3300	-	2	28625318	28626767	-	717	protein_coding	-	-
Os06g0135000	2254	2586	2460	2174	2228	2688	2197	1853	2023	2756	2132	3042	2414	2774	2639	-	6	1880537	1890909	+	2875	protein_coding	-	-
Os02g0764500	1343	2784	1466	1920	2238	1941	4057	2733	3241	2063	1911	2203	3143	2730	3455	-	2	32199542	32201608	-	1026	protein_coding	PF00504:Chlorophyll A-B binding protein	-
Os05g0232200	2098	2899	2304	2414	2429	2566	3510	2156	2791	2279	1788	2370	2536	2620	2591	-	5	8014406	8017467	+	1560	protein_coding	-	-
Os11g0599200	2051	1157	2090	1876	1620	1195	1250	2221	4248	5377	3398	4059	2176	2407	1810	-	11	22926178	22928035	-	1858	protein_coding	PF00201:UDP-glucoronosyl and UDP-glucosyl transferase	UDPGT
Os04g0662700	3325	2332	2550	2355	2664	2871	2093	2503	2063	2511	2765	2545	2218	2127	2018	-	4	33814158	33818739	-	2028	protein_coding	PF01227:GTP cyclohydrolase I	GTP_cyclohydroI
Os09g0281600	2122	2054	2241	2075	1973	2550	2169	2284	2097	2731	2523	2832	2797	2765	2707	-	9	6016427	6020349	+	2700	protein_coding	-	-
Os02g0643500	2660	3273	2615	2592	3141	2817	3173	3579	2083	1725	2102	1588	1772	1613	1888	-	2	25855643	25859028	+	1080	protein_coding	PF13599:Pentapeptide repeats (9 copies)	-
Os09g0518500	2334	2200	2185	1901	2111	2385	1819	1782	2006	3084	3980	3078	2589	2681	2168	-	9	20236499	20240616	+	2743	protein_coding	PF13962:Domain of unknown function|PF12796:Ankyrin repeats (3 copies)	-
Os02g0517531	2384	3049	2863	2702	3027	4131	3189	2505	1248	1515	1465	1944	2033	2251	1946	ML4	2	18769958	18777995	+	3975	protein_coding	-	-
Os08g0288000	2161	2302	2062	1827	2176	2255	2067	1819	2025	2762	2759	2996	2899	3026	2451	-	8	11404746	11409808	+	3287	protein_coding	-	-
Os01g0904200	1631	2596	2017	2023	1948	2221	2692	2146	2804	2838	2423	2786	2671	2749	2675	-	1	39357530	39362871	-	1949	protein_coding	PF03109:ABC1 family	ABC1
Os01g0198900	4390	1821	2491	3327	3390	2175	1492	3570	1944	2044	2210	1904	1574	1822	1189	-	1	5373630	5374681	+	1052	protein_coding	PF10604:Polyketide cyclase / dehydrase and lipid transport	-
Os04g0431200	2254	2255	1819	1716	1960	2185	2121	1842	2429	3256	2602	3314	2885	2900	2559	defense-related F-box protein 1, F-box protein 209	4	21380985	21385639	+	2972	protein_coding	-	-
Os06g0115800	2242	2080	2312	2469	2007	2181	2376	2259	2650	2727	2708	2583	2330	2299	2475	-	6	876948	880442	-	3495	protein_coding	-	-
Os02g0530100	1052	665	2203	5478	5324	3814	1850	3905	2265	843	967	1184	2066	806	997	COPPER CHAPERONE HOMOLOG	2	19472233	19486248	-	1319	protein_coding	PF00403:Heavy-metal-associated domain	HMA
Os03g0827700	2872	2921	3517	3001	3164	4142	3676	3652	1306	1656	1729	1802	1290	1166	1138	RNA helicase 3	3	34765940	34772284	+	2729	protein_coding	-	-
Os03g0599800	2790	1637	3691	4098	1575	2592	1067	2072	1872	2394	3087	2367	1477	1581	1535	UDP-ARABINOPYRANOSE MUTASE 1	3	22381361	22383926	-	1509	protein_coding	PF03214:Reversibly glycosylated polypeptide	-
Os03g0851200	3023	2057	2196	2220	1939	1794	1867	3017	3329	2602	2962	2351	1878	1778	1840	GLUTAREDOXIN 11	3	35830364	35832497	+	864	protein_coding	PF00462:Glutaredoxin	-
Os01g0309800	4317	3767	5634	4935	3528	2643	2216	3067	1051	1243	333	997	772	1012	772	-	1	11611069	11612597	+	1187	protein_coding	PF00403:Heavy-metal-associated domain	HMA
Os06g0195600	1638	2163	1692	1966	1875	2217	2303	2090	1989	3155	2861	2874	3002	3290	2872	-	6	4844553	4854690	-	3220	protein_coding	PF02383:SacI homology domain	-
Os03g0752700	2420	2738	2316	2116	2872	2868	2174	2152	2006	2085	1754	2408	2433	2595	2605	DnaJ domain protein C33	3	31027540	31031647	+	2643	protein_coding	-	-
Os10g0553800	2799	2516	2133	2230	1781	1848	1909	2001	2313	2728	2682	2447	2433	2258	2447	-	10	21724435	21727179	-	1758	protein_coding	PF00743:Flavin-binding monooxygenase-like	FMO-like
Os04g0380300	3805	2450	2952	3040	3244	3022	2094	2670	1432	2014	1323	1941	1585	1929	1363	F-box protein 203	4	18602681	18609094	-	2140	protein_coding	PF01344:Kelch motif	Kelch_1
Os01g0897800	2368	2142	2334	2298	1893	2290	1838	1711	1841	2886	2491	3322	2422	2455	2476	RAD21 PROTEIN	1	39025299	39035049	-	3968	protein_coding	-	-
Os03g0767500	2979	1933	3065	3105	2087	2704	1628	2036	2061	2469	2797	2638	1982	1632	1955	-	3	31778339	31781372	-	1247	protein_coding	PF00085:Thioredoxin	-
Os01g0730500	3026	2393	2197	2279	2793	2283	2670	2764	2347	1947	2023	1866	2426	2069	2267	DnaJ domain protein C13, rice DJC76 homolog	1	30472593	30475205	+	1424	protein_coding	PF00226:DnaJ domain|PF13370:4Fe-4S single cluster domain of Ferredoxin I	DnaJ
Os06g0209300	2470	2396	2536	2453	2177	3238	2358	1859	1453	2446	2159	2662	2350	2351	1911	-	6	5575897	5583890	-	3534	protein_coding	PF13832:PHD-zinc-finger like domain	-
Os08g0535800	3168	2035	2368	2367	2453	2278	1658	2815	2264	3529	2783	2395	1393	1659	1456	NAC domain-containing protein 005, NAC domain-containing protein 5, NAC domain-containing protein 35, NAC domain-containing protein 46, NAC domain-containing protein 52	8	26766816	26770335	+	1681	protein_coding	PF02365:No apical meristem (NAM) protein	NAM
Os01g0695700	1422	2668	1323	1459	1727	1736	2881	1708	2378	3355	2837	3549	3435	3412	2798	MULTIDRUG RESISTANCE 9	1	28768976	28780102	+	3819	protein_coding	PF00005:ABC transporter|PF00664:ABC transporter transmembrane region	ABC_membrane
Os05g0113500	3109	2083	2595	2963	2511	2286	1734	2224	1650	2372	2330	2362	1998	2103	1867	brassinosteroid receptor kinase (BRI1)-interacting protein 130, BRI1-interacting protein 130, brassinosteroid receptor kinase-interacting protein 130	5	719134	721868	-	1697	protein_coding	-	-
Os12g0441600	1686	1755	2250	2036	1491	1503	1853	2169	3786	2998	2353	3420	2741	2407	2483	-	12	14750544	14752232	-	1131	protein_coding	PF00891:O-methyltransferase|PF08100:Dimerisation domain	-
Os12g0567700	2252	2549	5252	4300	2573	3193	1830	3198	1326	1705	1232	1599	514	599	629	RIBOSOMAL PROTEIN L2	12	23349996	23351824	+	1071	protein_coding	PF03947:Ribosomal Proteins L2, C-terminal domain|PF00181:Ribosomal Proteins L2, RNA binding domain	Ribosomal_L2_C
Os06g0226000	4018	2189	2643	2432	2842	4168	2037	2371	1208	1863	2045	1833	1742	1806	1521	-	6	6515579	6519177	+	3347	protein_coding	-	-
Os02g0786200	1965	1735	1799	1972	1610	2412	2332	1699	2119	3000	2841	3334	2416	2389	2811	-	2	33387811	33392575	+	2884	protein_coding	PF07714:Protein tyrosine kinase	Pkinase_Tyr
Os10g0509100	2192	1635	2169	2114	1673	2212	827	1479	1132	1743	3701	1934	2679	2515	2432	-	10	19555089	19558369	+	2182	protein_coding	-	-
Os12g0498500	1625	3047	1657	2115	2348	2308	3100	2714	3346	2056	2228	1996	2431	2167	3001	-	12	18918241	18920690	-	948	protein_coding	PF00226:DnaJ domain	DnaJ
Os09g0436500	1598	2592	3111	2413	2739	3519	2467	2197	1198	1977	1572	2236	2099	2247	1761	-	9	16059326	16073999	+	5128	protein_coding	-	-
Os03g0796600	623	1223	1446	1398	1146	1321	957	1510	3585	4202	3098	4712	3103	2608	2848	-	3	33169846	33172084	+	2025	protein_coding	PF04720:PDDEXK-like family of unknown function	-
Os12g0479400	2077	1858	2378	2228	2210	2446	1890	2023	2139	3017	2290	3075	2376	2173	2096	AUXIN RESPONSE FACTOR 24	12	17571844	17577848	-	3267	protein_coding	PF02362:B3 DNA binding domain|PF02309:AUX/IAA family|PF06507:Auxin response factor	Auxin_resp
Os05g0303000	4123	1732	3486	2546	3373	2260	2196	4166	2111	1779	2140	1583	1081	947	953	HEAT SHOCK PROTEIN 70KD CHLOROPLAST PROTEIN 1	5	13623356	13627054	+	1581	protein_coding	PF00012:Hsp70 protein	HSP70
Os06g0102100	260	993	168	380	431	297	1632	1966	4084	5715	3663	5881	3847	4442	2531	P-450 93G2	6	163259	165320	+	1932	protein_coding	PF00067:Cytochrome P450	p450
Os02g0122500	2054	2085	2113	2097	1715	1034	1957	2304	3651	2146	2987	2465	3188	2591	2622	-	2	1185129	1186387	-	1158	protein_coding	PF13301:Protein of unknown function (DUF4079)	-
Os05g0149600	2128	2148	2199	2616	2109	2881	2034	2010	1487	2298	2459	2451	2304	2152	2227	-	5	2834206	2840848	-	2869	protein_coding	PF10557:Cullin protein neddylation domain|PF00888:Cullin family	Cullin
Os02g0722700	1717	1777	2232	2548	1649	2196	2129	2111	2437	2651	2221	2696	2196	2324	2431	-	2	30011066	30015609	+	1436	protein_coding	PF16544:Homodimerisation region of STAR domain protein	-
Os12g0428600	2224	2022	2428	2177	2041	2656	2003	2095	1532	2456	2355	2665	2585	2461	2309	-	12	13697949	13702555	+	2956	protein_coding	PF00632:HECT-domain (ubiquitin-transferase)	HECT
Os12g0123500	1480	1790	1901	924	1204	936	2603	1085	1734	2340	2595	2236	3887	3189	4358	APY3	12	1107406	1110538	+	1704	protein_coding	PF01150:GDA1/CD39 (nucleoside phosphatase) family	-
Os03g0274000	2123	1562	2300	2282	1381	1788	1225	1522	1864	2249	4554	2373	2522	2291	2157	-	3	9218819	9224101	+	1898	protein_coding	PF01237:Oxysterol-binding protein	-
Os02g0589400	705	1597	725	1188	1119	816	1841	2643	3549	3935	2493	4536	3578	4394	2099	flavone/flavanone C-hexosyltransferase	2	22741593	22743361	-	1769	protein_coding	PF00201:UDP-glucoronosyl and UDP-glucosyl transferase	UDPGT
Os06g0479200	2908	2075	2636	2790	2163	2271	2034	2357	2348	2173	2147	2028	1971	2129	2084	-	6	16224026	16225286	+	1261	protein_coding	-	-
Os05g0526200	2674	2633	2730	2678	2671	2807	2838	2953	1982	1775	1757	1816	1767	1656	1468	-	5	26175584	26177039	+	1215	protein_coding	-	-
Os03g0184000	2062	2107	1947	1865	1902	1967	2215	1897	2670	2996	3154	3158	2363	2137	2550	PHYTOENE DESATURASE	3	4410090	4414505	+	1737	protein_coding	PF01593:Flavin containing amine oxidoreductase	Amino_oxidase
Os05g0138300	2225	1514	1790	3303	1145	2198	1500	1469	1718	2140	4096	1758	1933	2121	3110	low temperature-induced low molecular weight integral membrane protein LTI6b, low temperature induced gene 6b, low temperature and salt responsive protein LTI6B, rare cold-inducible 2-6	5	2219581	2220618	-	1038	protein_coding	-	-
Os05g0549000	2394	1695	2176	2177	1647	2067	1672	1795	2114	2955	3173	2717	2133	1967	2426	-	5	27236656	27243423	-	2163	protein_coding	PF07651:ANTH domain	-
Os03g0128100	1211	1600	1602	1703	1201	1664	1315	1627	2305	3566	2955	3767	3065	3174	2775	-	3	1582178	1585728	-	2291	protein_coding	PF02364:1,3-beta-glucan synthase component	-
Os04g0652400	2667	3469	2724	3072	3161	4454	3700	2892	1254	1293	1160	1169	1388	1321	2030	LOW PHYTIC ACID	4	33215040	33220582	-	2714	protein_coding	PF00916:Sulfate permease family|PF01740:STAS domain	Sulfate_transp
Os02g0117100	1780	2657	1737	1899	2187	1996	3175	2506	2285	2154	2543	2340	2211	2180	2172	-	2	896074	900370	+	1481	protein_coding	PF09353:Domain of unknown function (DUF1995)	-
Os08g0562700	2346	2341	2512	2563	2714	2956	2190	2245	1571	1831	1791	2057	2093	2305	1990	-	8	28173344	28181698	-	3179	protein_coding	-	-
Os02g0830100	3054	2589	2718	2769	2749	3196	2314	2744	1387	1773	1832	1864	1480	1458	1511	-	2	35683512	35688472	-	2509	protein_coding	PF01432:Peptidase family M3	Peptidase_M3
Os10g0541000	1346	2015	1921	1764	1276	2078	1556	1734	1633	2116	4850	2199	2983	2878	3056	POWDERY-MILDEW-RESISTANCE GENE O_	10	21109457	21114148	-	2075	protein_coding	PF03094:Mlo family	-
Os01g0218700	2590	2423	2298	2243	2443	2687	2331	2030	1760	2107	2487	2270	2103	2186	2265	ABC TRANSPORTER D FAMILY MEMBER 1	1	6500709	6507086	-	2839	protein_coding	PF06472:ABC transporter transmembrane region 2|PF00005:ABC transporter	ABC_tran
Os02g0600200	2754	2895	2334	2868	2892	2648	3179	3377	2186	1433	1536	1512	1603	1654	1762	-	2	23465969	23468038	-	1252	protein_coding	-	-
Os12g0168900	1983	2064	2089	2619	1581	1893	1580	2295	2682	2583	3221	2328	2196	1938	2005	-	12	3499498	3502235	-	1077	protein_coding	PF00137:ATP synthase subunit C	-
Os05g0137200	1867	1950	1861	1821	1989	2384	2356	2110	2810	3000	2192	2975	2635	2497	2604	MULTIDRUG RESISTANCE 3	5	2169601	2171491	+	1463	protein_coding	PF00664:ABC transporter transmembrane region|PF00005:ABC transporter	ABC_tran
Os10g0423000	2193	2180	2178	2432	2056	2490	1872	1748	1797	2732	1942	2761	2183	2149	2382	-	10	14983512	14986232	-	2174	protein_coding	-	-
Os12g0515400	2688	2791	2874	2744	2745	2670	3061	3805	1764	1372	1492	1629	1271	1316	1455	-	12	20005405	20008855	+	1959	protein_coding	PF00939:Sodium:sulfate symporter transmembrane region	Na_sulph_symp
Os06g0719600	2374	1993	2683	2799	1873	2101	1603	2033	2236	2430	2228	2455	1979	1903	2059	-	6	30568538	30571091	-	1858	protein_coding	PF07762:Protein of unknown function (DUF1618)	-
Os08g0407200	2378	2060	2177	2078	1829	2522	1926	2019	1833	2589	2430	2742	2250	2241	2126	PLANT ARCHITECTURE AND YIELD 1	8	19463943	19469181	+	3576	protein_coding	-	-
Os11g0537375	1963	1512	1678	1632	1882	1565	1480	2130	1841	3248	3512	3137	2271	2523	1686	-	11	19589693	19596109	+	2431	protein_coding	-	-
Os06g0716700	2789	2112	3259	3255	1857	2954	1111	1744	1122	2453	2229	3012	1179	1571	1121	RICE 90KDA HEAT SHOCK PROTEIN	6	30444504	30450437	-	2704	protein_coding	PF02518:Histidine kinase-, DNA gyrase B-, and HSP90-like ATPase|PF00183:Hsp90 protein	HATPase_c
Os04g0542000	1953	1429	1833	1501	1490	1671	1445	2035	2881	3527	3246	3445	2771	2698	1842	-	4	27137079	27144180	+	1895	protein_coding	-	-
Os01g0805200	2963	2058	1892	2575	2683	2354	2095	3248	2813	2052	2290	1911	1890	1818	1675	-	1	34138399	34139709	-	911	protein_coding	PF11460:Protein of unknown function (DUF3007)	-
Os05g0507300	2227	1932	3022	2550	1375	1860	1228	1577	2143	2913	2855	3184	1659	2200	1872	-	5	25055345	25059031	+	1481	protein_coding	PF00262:Calreticulin family	-
Os12g0541500	2876	2746	2874	2313	4453	3996	4040	3678	764	897	1202	1096	849	1018	813	-	12	21660665	21666265	+	4128	protein_coding	PF00575:S1 RNA binding domain|PF00889:Elongation factor TS	S1
Os03g0785200	1961	3115	2042	2628	2366	1608	3008	2862	2239	956	779	1496	2965	3024	2126	-	3	32590198	32591451	-	1254	protein_coding	PF02536:mTERF	-
Os06g0612800	2307	1603	1635	2026	1895	1837	1556	2183	2694	2703	2656	2428	2449	2250	2516	STRESS ASSOCIATED PROTEIN GENE 8	6	24491993	24493907	+	1000	protein_coding	PF01428:AN1-like Zinc finger|PF01754:A20-like zinc finger	zf-A20
Os05g0480000	2799	2255	2102	2298	2994	1577	2101	3379	2519	2098	2154	2334	1815	2073	1180	STN8 kinase	5	23598187	23602596	+	3615	protein_coding	-	-
Os11g0546900	2365	1778	2212	2598	1804	1928	1748	2179	2836	2495	2685	2107	2084	1851	2511	G-BOX FACTOR 14-3-3D PROTEIN	11	20178469	20181426	+	1297	protein_coding	PF00244:14-3-3 protein	-
Os05g0418000	1913	1911	2406	2863	1597	2612	1399	1780	1892	2962	2660	2764	1939	1775	1962	GDP dissociation inhibitor 1, GDP dissociation inhibitor1, GDP dissociation inhibitor protein OsGDI1, GDP-dissociation inhibitor 1	5	20477376	20483599	+	1761	protein_coding	PF00996:GDP dissociation inhibitor	-
Os06g0289900	92	521	99	94	70	126	1293	889	5082	4939	3581	6544	3979	5350	3311	flavone/flavanone C-hexosyltransferase	6	10588158	10589935	-	1778	protein_coding	PF00201:UDP-glucoronosyl and UDP-glucosyl transferase	UDPGT
Os03g0574900	918	990	968	989	601	809	837	693	1659	4383	7048	4450	2542	2671	1979	HIGH-AFFINITY POTASSIUM(K+) TRANSPORTER 27	3	20978620	20985759	-	2830	protein_coding	PF02705:K+ potassium transporter	K_trans
Os03g0335300	2547	1642	2481	2292	1876	2303	1390	1968	1401	2229	2225	2442	2600	2446	1967	-	3	12401939	12408443	+	2544	protein_coding	PF02225:PA domain	-
Os03g0841900	1912	2904	1784	1795	2039	1857	2700	2048	2308	2614	2268	2916	2337	2395	2099	-	3	35393753	35398295	-	1951	protein_coding	PF01593:Flavin containing amine oxidoreductase	Amino_oxidase
Os12g0284000	1915	1624	1743	1641	1814	2015	1663	1894	2098	2934	2355	3049	2646	2889	2531	-	12	10771046	10775430	+	2792	protein_coding	PF00415:Regulator of chromosome condensation (RCC1) repeat	-
Os11g0472000	1770	3103	1828	1723	2341	2223	2768	2008	2013	1755	2040	2047	2413	2465	2337	ZINC FINGER CCCH DOMAIN-CONTAINING PROTEIN 63	11	16249461	16258885	-	2874	protein_coding	-	-
Os01g0164600	1938	2216	1704	1709	1986	2098	2704	2167	2565	2204	2368	2307	2548	2401	3189	protein phosphatase 2C01, protein phosphatase 2C 01, protein phosphatase 2C1, protein phosphatase 2C 1, protein phosphatase 1	1	3332952	3336035	-	1359	protein_coding	-	-
Os12g0514500	3066	1737	3422	2702	2491	3379	2076	2508	1096	2244	2132	2474	1027	940	960	-	12	19921665	19927728	-	2820	protein_coding	PF00183:Hsp90 protein|PF02518:Histidine kinase-, DNA gyrase B-, and HSP90-like ATPase	HATPase_c
Os07g0501900	1430	1806	1453	1492	1397	1766	2227	1819	2562	2628	2700	2926	3263	2887	3212	-	7	18924529	18931500	-	2241	protein_coding	-	-
Os07g0659400	2432	2309	2998	2943	1843	2475	2086	2452	2167	2041	2003	1747	1323	1355	2239	-	7	27783743	27786614	-	848	protein_coding	PF13419:Haloacid dehalogenase-like hydrolase	-
Os03g0843500	1776	2264	2265	2090	2428	3071	2455	2330	1557	2111	1733	2135	2308	2277	1917	-	3	35446442	35452470	-	2501	protein_coding	-	-
Os04g0566400	2393	1867	2186	1909	1707	1911	1672	2114	2576	2605	2159	2769	2595	2363	2289	indeterminate domain 10	4	28408769	28416001	+	4324	protein_coding	-	-
Os11g0134300	1527	1455	1478	1661	1050	1455	1315	1097	2587	4670	3534	4012	2423	2373	3089	CALCINEURIN B-LIKE PROTEIN-INTERACTING PROTEIN KINASE 33	11	1605182	1609130	+	1515	protein_coding	PF03822:NAF domain|PF00069:Protein kinase domain	Pkinase
Os05g0343400	2112	1175	1834	1617	1223	1636	695	1697	1158	1778	7085	1922	2592	2600	1977	WRKY GENE 53	5	16150266	16152633	+	1961	protein_coding	PF03106:WRKY DNA -binding domain	WRKY
Os01g0621900	3304	3694	3651	2869	3696	4496	2025	3199	841	1126	1129	1004	588	946	677	ILA1 INTERACTING PROTEIN 1	1	24808516	24813386	+	2936	protein_coding	-	-
Os04g0509600	2929	1208	2462	2338	1355	1423	1504	1604	2860	3028	2568	2671	2167	1931	3302	AMMONIUM TRANSPORTER-1;1	4	25500515	25502557	+	2043	protein_coding	PF00909:Ammonium Transporter Family	Ammonium_transp
Os03g0351100	2543	1475	1367	1556	1551	1270	1348	1756	2586	3435	3534	3027	2253	2106	2391	CONSTANS-like gene P, B-box-containing protein 9, CCT domain-containing gene 12, CCT (CO, CO-LIKE and TOC1) domain protein 12, CCT domain protein 12	3	13153018	13155544	+	1638	protein_coding	PF06203:CCT motif	CCT
Os06g0694000	2925	1954	2181	2103	2076	2212	1884	2236	1984	2701	2704	2755	1961	1851	1629	ZEITLUPE 2	6	28969545	28974541	-	2560	protein_coding	PF13426:PAS domain|PF13415:Galactose oxidase, central domain|PF12937:F-box-like|PF13418:Galactose oxidase, central domain	-
Os07g0559700	2100	1037	1626	1603	1159	1366	991	1705	1097	1680	7667	1545	2793	2846	1848	monosaccharide transporter 6	7	22353362	22355669	-	1593	protein_coding	PF00083:Sugar (and other) transporter	Sugar_tr
Os12g0617800	3539	2284	2034	1891	2924	3028	2176	2231	1573	2049	2150	2041	1956	2088	1849	-	12	26300176	26306140	-	2989	protein_coding	PF00999:Sodium/hydrogen exchanger family|PF02254:TrkA-N domain	Na_H_Exchanger
Os03g0425800	2389	2070	2260	2243	1856	2314	1746	1714	1736	2413	2967	2479	2172	2076	2056	-	3	17780416	17784103	+	2424	protein_coding	-	-
Os07g0150100	1415	858	1038	1952	761	1456	749	980	2164	3399	4842	3458	3007	2615	2718	EARLY RESPONSIVE TO DEHYDRATION 4	7	2601216	2606217	-	2735	protein_coding	PF13967:Late exocytosis, associated with Golgi transport|PF14703:Cytosolic domain of 10TM putative phosphate transporter|PF02714:Calcium-dependent channel, 7TM region, putative phosphate	-
Os01g0833200	2807	1984	2144	2284	2250	2712	2043	2449	2179	1894	2702	1700	1953	1855	2535	-	1	35682818	35685747	+	979	protein_coding	-	-
Os07g0483500	2315	2065	2617	2352	2318	2816	2178	2015	1171	1700	1999	2305	2109	1927	1780	-	7	17687151	17692496	-	3592	protein_coding	PF00168:C2 domain|PF08372:Plant phosphoribosyltransferase C-terminal	C2
Os03g0171600	2081	2551	1555	2180	1323	2139	3156	2884	1398	1854	4880	1840	2138	1651	1734	F-Box Protein 12, F-box protein 130, F-box protein containing kelch motif 12	3	3834150	3836735	+	2043	protein_coding	PF01344:Kelch motif	Kelch_1
Os10g0567000	3597	2537	3412	2561	2650	3424	1704	2256	1393	2239	2184	2087	1254	1113	1119	-	10	22466999	22471342	-	3810	protein_coding	PF02537:CrcB-like protein, Camphor Resistance (CrcB)	-
Os09g0533400	2071	1914	2278	2070	2193	2768	2038	2402	1287	1586	1914	1554	2814	2158	2308	Lon protease 1, Lon protease 4, LON PROTEASE 2	9	20946004	20948006	-	1299	protein_coding	PF05362:Lon protease (S16) C-terminal proteolytic domain	-
Os01g0142100	2829	2448	2685	2628	2808	3206	2541	2496	1415	1623	1691	1786	1576	1573	1879	EGY2	1	2266281	2271051	-	2054	protein_coding	PF02163:Peptidase family M50	Peptidase_M50
Os11g0528500	1540	3215	1525	2549	2573	2638	3453	3081	2961	1547	1782	1483	2042	2173	2192	-	11	19180636	19182258	-	837	protein_coding	-	-
Os11g0607200	3163	2044	3262	2707	1698	2019	951	1412	1354	2506	2258	2694	1264	1651	1181	SERK-like gene 1, bri1-associated receptor kinase 1 (BAK1) homologue 8	11	23431233	23436723	-	2509	protein_coding	PF07714:Protein tyrosine kinase|PF13855:Leucine rich repeat|PF08263:Leucine rich repeat N-terminal domain	Pkinase_Tyr
Os02g0739000	2123	2618	2042	1869	2153	2636	2758	1927	1626	2028	1938	2497	2203	2478	2205	-	2	30872771	30882051	+	3724	protein_coding	PF00270:DEAD/DEAH box helicase|PF08148:DSHCT (NUC185) domain	DEAD
Os10g0580400	3044	960	2114	1636	481	551	965	929	2862	3561	5029	3311	2011	2008	2163	high-affinity urea transporter OsDUR3	10	23156882	23159586	+	2513	protein_coding	PF00474:Sodium:solute symporter family	-
Os06g0217600	2408	2653	2327	2478	2224	2391	2685	2089	2115	1776	1976	1852	2072	2027	2610	-	6	5982681	5984396	-	965	protein_coding	-	-
Os01g0736900	2220	1503	2408	2777	1694	2064	1090	1784	1974	2999	3172	2692	1851	1505	2478	-	1	30738700	30740720	+	1324	protein_coding	PF02453:Reticulon	-
Os07g0167100	2423	2349	2132	2033	2124	2206	2251	2052	2127	2128	2149	2308	2214	2149	2340	-	7	3602446	3610749	+	1940	protein_coding	PF02540:NAD synthase|PF00795:Carbon-nitrogen hydrolase	NAD_synthase
Os07g0110000	2861	2478	2411	2979	2335	2503	1598	1914	1881	1884	1690	1890	1840	1688	2128	-	7	548481	554208	+	5612	protein_coding	-	-
Os07g0691300	640	992	333	1015	445	667	1756	1346	2952	1859	3162	1952	5155	5480	5679	-	7	29404417	29405293	+	877	protein_coding	PF07107:Wound-induced protein WI12	-
Os01g0328700	2129	2579	1964	2585	2763	3005	3088	3246	2301	1534	1307	1836	1685	1899	1614	-	1	12655016	12658349	-	1777	protein_coding	PF07992:Pyridine nucleotide-disulphide oxidoreductase|PF02852:Pyridine nucleotide-disulphide oxidoreductase, dimerisation domain	Pyr_redox_2
Os07g0103100	1974	1285	1685	1378	1655	1702	1405	1754	1967	2951	2755	2954	3255	2947	2450	Glutamate receptor homolog 3.6, GLUTAMATE RECEPTOR-LIKE 3.4	7	191053	196429	+	3647	protein_coding	PF01094:Receptor family ligand binding region|PF00060:Ligand-gated ion channel|PF00497:Bacterial extracellular solute-binding proteins, family 3	ANF_receptor
Os10g0140700	2302	2684	2813	2908	2447	2370	1701	2665	2015	2642	1680	2225	1385	1690	1647	-	10	2507002	2508368	+	1361	protein_coding	-	-
Os12g0626400	1720	1610	1694	1711	1356	1726	1490	1560	3516	3000	2944	2616	2579	2249	3570	PHYTOENE SYNTHASE 2	12	26780492	26783584	-	1499	protein_coding	PF00494:Squalene/phytoene synthase	-
Os07g0588000	2280	1917	2225	2003	1615	1791	1624	1702	1907	2799	2489	2746	2197	2070	2278	-	7	23925954	23931219	+	2048	protein_coding	PF05004:Interferon-related developmental regulator (IFRD)	-
Os11g0427500	1768	2187	1801	1918	2325	2547	2711	2001	1996	1896	1656	1995	2706	2531	3200	-	11	13632428	13637346	-	2558	protein_coding	PF12776:Myb/SANT-like DNA-binding domain	-
Os07g0561500	2477	2227	1808	2425	1895	1333	1860	2770	3501	2363	2616	2112	1701	1682	1870	-	7	22416201	22417146	+	946	protein_coding	PF00106:short chain dehydrogenase	adh_short
Os08g0307400	1980	2061	2127	1937	2298	2844	2302	1852	1067	2017	1815	2353	2837	2633	1960	-	8	12854498	12874470	-	5464	protein_coding	-	-
Os06g0108900	1008	1450	1262	1692	1170	1785	1592	1550	2162	3199	2094	3669	3108	3527	3253	bell-like homeodomain protein, BELL1 homolog	6	523053	530057	+	6233	protein_coding	PF07526:Associated with HOX|PF05920:Homeobox KN domain	POX
Os06g0690700	2380	1903	2060	1780	1884	1928	1933	1840	2078	2805	2318	2801	2151	2175	2032	HEAVY METAL ATPASE 1	6	28789036	28797545	-	2780	protein_coding	PF00122:E1-E2 ATPase|PF00702:haloacid dehalogenase-like hydrolase	E1-E2_ATPase
novel.1264	5161	963	2924	2222	4383	2505	617	1028	1780	1086	671	2040	439	2759	1578	-	6	9248802	9253504	-	4628	-	- && - && -	-
Os04g0432400	1384	2071	1401	2005	2116	2217	1972	3220	1855	3062	2448	2476	1995	2318	1924	NEUTRAL/ALKALINE INVERTASE 7	4	21451563	21456038	-	2184	protein_coding	PF12899:Alkaline and neutral invertase	-
Os01g0659200	1775	1879	1954	2769	1690	2254	1674	1908	2277	2425	2419	2188	2143	1995	2908	V-ATPASE SUBUNIT E	1	26811872	26816519	+	1133	protein_coding	PF01991:ATP synthase (E/31 kDa) subunit	-
Os10g0562100	1447	1765	1584	1846	1914	1966	2161	2553	2941	3057	2226	2540	2369	2395	2598	MYBS2	10	22174848	22176685	-	1278	protein_coding	PF00249:Myb-like DNA-binding domain	Myb_DNA-binding
Os08g0265000	1507	2132	1678	1527	1342	2515	3494	1647	1720	1432	960	2253	2533	3464	3146	-	8	10062034	10064824	+	2791	protein_coding	-	-
Os02g0822500	2936	2094	2591	2441	2379	2602	1897	1902	1245	2217	1893	2409	1933	2009	1595	-	2	35307400	35313636	-	4136	protein_coding	-	-
Os04g0627000	1390	2353	1563	2015	1822	1781	1661	2695	1896	3725	2645	3109	1677	2366	1740	RICE OUTMOST CELL-SPECIFIC GENE 2	4	31900217	31907077	-	2905	protein_coding	PF01852:START domain	START
Os11g0489250	2294	2577	2576	2215	2630	2610	1932	2899	2009	2905	2142	2101	1205	1345	1508	-	11	17234743	17237925	-	1617	protein_coding	PF00067:Cytochrome P450	p450
Os05g0414501	1808	1682	2170	1953	2163	2650	2415	1887	1978	1512	1584	1799	2810	2820	3609	-	5	20277236	20278478	-	1157	protein_coding	PF05699:hAT family C-terminal dimerisation region	hATC
Os01g0607400	2204	2064	1963	1776	1910	2195	1900	1819	1824	2678	2428	2631	2291	2255	1778	OsWD40-17	1	23938395	23949885	-	3158	protein_coding	PF08513:LisH	-
Os09g0532400	2003	1799	1522	1798	1770	1931	2253	1606	2368	3246	2452	3076	2493	2168	2154	PSEUDO-RESPONSE REGULATOR 95	9	20885173	20889792	-	2423	protein_coding	PF06203:CCT motif|PF00072:Response regulator receiver domain	Response_reg
Os07g0502200	2734	1661	2440	2477	1416	1788	955	2149	1989	2419	3510	2114	1459	1534	1748	-	7	18956816	18963021	-	1622	protein_coding	PF01554:MatE	MatE
Os07g0555200	2292	2144	2259	2028	2220	2879	2070	1829	1233	2124	2011	2968	1859	2024	1556	Rice tungro spherical virus (RTSV) resistance gene, RTSV resistance gene, eukaryotic translation initiation factor 4G	7	22114961	22123129	+	6114	protein_coding	PF02854:MIF4G domain	-
Os02g0699400	1954	2016	1707	1742	1753	2023	2032	1701	2217	2744	2581	2684	2526	2230	2387	-	2	28763385	28767194	+	1867	protein_coding	PF04607:Region found in RelA / SpoT proteins	-
Os04g0676100	2271	2100	1721	2132	1940	2128	2423	2871	2764	1998	2214	1659	2017	1642	2795	Thioredoxin x	4	34513602	34515261	+	791	protein_coding	PF00085:Thioredoxin	-
Os02g0771100	1776	2253	1673	1602	1705	1685	2114	1857	2288	3284	2563	3170	2377	2403	1632	PETER PAN SYNDROME	2	32528080	32533583	-	2667	protein_coding	-	-
Os02g0816900	1913	2166	1761	1872	1657	2344	1962	1608	1544	2408	2078	2799	2469	2594	2153	myosin XI B, Myosin class XI B	2	35028569	35040463	+	4205	protein_coding	PF00063:Myosin head (motor domain)|PF01843:DIL domain	Myosin_head
Os04g0405900	3228	1440	1854	2060	1523	1751	779	1944	1290	1190	1466	1534	1740	1868	1395	-	4	20143778	20145831	-	1510	protein_coding	-	-
Os01g0930200	2145	1584	2007	1675	1371	1551	1343	1899	2045	2237	4124	2278	2589	2287	1937	-	1	40812546	40814128	+	1372	protein_coding	-	-
Os04g0320700	7162	1187	3270	2386	3290	2430	1450	3304	815	938	1285	1145	749	874	587	-	4	14742565	14744334	-	1698	protein_coding	PF00201:UDP-glucoronosyl and UDP-glucosyl transferase	UDPGT
Os05g0508900	2673	3017	2687	3151	3006	2684	3198	3797	1670	683	720	804	1303	1356	1376	-	5	25193479	25194625	+	740	protein_coding	PF07123:Photosystem II reaction centre W protein (PsbW)	-
Os02g0815300	3008	2019	1862	2006	1971	1191	1663	2918	3728	1992	1768	2249	1929	1762	1570	-	2	34925371	34926093	+	723	protein_coding	-	-
Os04g0684800	1969	2119	2280	2006	3074	2699	2426	3403	2059	1875	2125	1506	1892	1327	2105	-	4	34975665	34977774	+	811	protein_coding	PF00179:Ubiquitin-conjugating enzyme	UQ_con
Os05g0105800	2373	2370	1841	2759	2349	2553	2153	2841	2532	1569	1218	1453	1621	1841	2349	-	5	313165	313673	+	365	protein_coding	-	-
Os10g0213800	1752	1260	1286	1574	1844	1850	1502	2191	2721	2811	2444	2599	3195	3080	2679	-	10	7993384	7995891	-	1663	protein_coding	-	-
Os02g0628800	2641	1560	2241	2119	1698	1414	1105	2405	2647	2892	3754	2258	1396	1372	1386	-	2	25146685	25147276	-	592	protein_coding	PF00240:Ubiquitin family	ubiquitin
Os02g0794400	2370	2690	2396	2524	2924	2974	3287	2818	1562	1509	1721	1487	1470	1279	1735	-	2	33758966	33762653	-	1239	protein_coding	PF05198:Translation initiation factor IF-3, N-terminal domain|PF00707:Translation initiation factor IF-3, C-terminal domain	-
novel.115	2285	3032	2056	1988	2992	3143	2767	2353	1258	1548	1804	1674	1511	1619	1467	-	1	4459043	4484502	-	10484	-	- && - && PF00665:Integrase core domain	rve
Os12g0297500	2679	1982	2093	2047	1875	1942	1852	1792	1952	2313	2275	2820	2197	2129	1842	GWD3	12	11727437	11744407	-	4096	protein_coding	PF00686:Starch binding domain|PF01326:Pyruvate phosphate dikinase, PEP/pyruvate binding domain	-
Os03g0161800	2271	1887	2257	2251	1829	1765	1602	1906	2492	2576	2792	2260	1838	1618	2078	SUBMERGENCE-INDUCED PROTEIN 2A	3	3338349	3341034	+	1112	protein_coding	PF03079:ARD/ARD' family	-
Os01g0893400	1857	3309	2438	2106	2771	3526	2913	2590	1267	1337	1495	1303	1676	1956	1738	-	1	38843729	38846523	+	2088	protein_coding	PF02135:TAZ zinc finger|PF00651:BTB/POZ domain	zf-TAZ
Os07g0497100	2042	2030	1912	1893	1970	2717	1996	1700	1326	2356	2061	2936	2269	2534	1892	CHD-related gene 729, Chromatin Remodeling 4, crown rootless6	7	18625486	18639333	-	7487	protein_coding	PF06465:Domain of Unknown Function (DUF1087)|PF00628:PHD-finger|PF00271:Helicase conserved C-terminal domain|PF00385:Chromo (CHRromatin Organisation MOdifier) domain|PF00176:SNF2 family N-terminal domain	SNF2_N
Os05g0110100	2164	2378	1192	2275	2269	2345	2811	3274	2518	846	757	1234	2242	2655	2749	-	5	542178	542952	+	775	protein_coding	-	-
Os07g0122000	603	4610	1985	1873	959	4571	556	3253	1800	1159	6724	1617	302	1919	1198	-	7	1150138	1152196	+	1976	protein_coding	PF08224:Domain of unknown function (DUF1719)	-
Os05g0177500	4174	1907	2197	1482	2542	880	1301	3027	3983	3251	2436	2608	1060	1294	730	-	5	4626474	4628310	-	1837	protein_coding	PF00201:UDP-glucoronosyl and UDP-glucosyl transferase	UDPGT
Os05g0169000	2356	1873	2053	1936	1976	1818	1547	2057	2170	2536	3378	2105	1993	1770	2171	THIOREDOXIN H-TYPE 8	5	4136117	4139260	-	3144	protein_coding	PF00085:Thioredoxin	-
Os01g0332800	1682	3592	2434	2797	2753	3444	3300	2740	1456	1291	942	1310	1615	1531	1753	SERINE CARBOXYPEPTIDASE 3	1	12915334	12919209	-	1848	protein_coding	PF00450:Serine carboxypeptidase	Peptidase_S10
Os05g0103200	1864	2894	2497	2255	3636	2548	3392	4422	1276	900	1020	963	750	932	773	CYCLOPHILIN 20-2	5	185654	188484	+	1125	protein_coding	PF00160:Cyclophilin type peptidyl-prolyl cis-trans isomerase/CLD	Pro_isomerase
Os08g0305300	2444	1875	2081	1985	1607	2134	1642	1583	1519	2858	2369	3161	1963	1973	1593	-	8	12724305	12732600	-	4072	protein_coding	PF10374:Telomerase activating protein Est1|PF10373:Est1 DNA/RNA binding domain	-
Os01g0131300	2360	1584	2259	2119	2101	1590	1320	2564	2370	2002	2872	1806	1821	1570	1401	-	1	1738868	1739820	+	953	protein_coding	-	-
Os08g0104300	2520	1974	2205	2246	1838	2562	2011	1864	1526	2465	2105	2576	1804	1900	1908	receptor homology region-transmembrane domain-RING-H2 (RMR) protein 2, ReMembR-H2 Protein 2	8	228236	232374	+	2671	protein_coding	-	-
Os03g0843200	1664	1972	1347	1383	1848	1813	2379	1613	2421	2056	1842	2031	2975	3053	3732	-	3	35438696	35440969	+	647	protein_coding	PF05991:YacP-like NYN domain	-
Os09g0369000	2454	1783	2883	2069	1753	2403	1287	1610	917	2466	2864	2795	1703	1724	1386	ETHYLENE RESPONSE FACTOR 50	9	12216436	12216930	+	495	protein_coding	-	-
Os03g0146400	2838	1412	2412	2435	1484	1633	1114	1398	1923	2812	3087	2570	1616	1268	1889	Pheophorbide a oxygenase	3	2576609	2580404	+	2098	protein_coding	PF00355:Rieske [2Fe-2S] domain|PF08417:Pheophorbide a oxygenase	-
Os02g0475400	3066	2668	2804	2145	2869	2829	2549	2811	1489	2126	1745	1997	1058	1004	1384	BASS3	2	16265406	16268832	+	1974	protein_coding	PF01758:Sodium Bile acid symporter family	-
Os05g0582350	2749	1722	2414	2318	1852	2131	1866	2099	2439	2322	2479	2125	1808	1439	2324	-	5	28987092	28987648	-	557	protein_coding	PF00348:Polyprenyl synthetase	-
Os07g0673500	2089	1922	1984	1885	1548	1949	1668	1832	2246	2215	2004	2314	2316	2543	2329	-	7	28469782	28474153	-	2034	protein_coding	PF00076:RNA recognition motif. (a.k.a. RRM, RBD, or RNP domain)	RRM_1
Os01g0719700	2156	1978	2257	2313	1972	2399	2098	2019	2509	1957	1904	1750	2103	1852	2715	IRON-SULFUR CLUSTER PROTEIN 36	1	30011021	30011903	+	603	protein_coding	PF06155:Protein of unknown function (DUF971)	-
Os02g0491400	2714	1740	2700	2496	1961	2726	1596	2065	1329	2361	2419	2343	1268	1283	1325	FK506 binding protein 62c, FK506 binding protein 75	2	17156517	17160895	-	2340	protein_coding	PF13414:TPR repeat|PF00254:FKBP-type peptidyl-prolyl cis-trans isomerase	FKBP_C
Os04g0532400	3850	1246	3263	2229	2972	3350	1094	2774	1085	1617	2014	1486	1309	1058	1379	-	4	26617453	26619087	+	1160	protein_coding	PF00106:short chain dehydrogenase	adh_short
Os03g0383800	2043	2099	2266	2024	2275	3110	2410	2196	1359	1756	1359	1779	2044	2367	1717	-	3	15214197	15219070	-	3026	protein_coding	PF16294:RNSP1-SAP18 binding (RSB) motif|PF02037:SAP domain	SAP
Os03g0331600	1908	2233	2423	2333	2416	1926	2204	2956	2063	1821	2372	1681	1486	1330	1629	LOW CHLOROPHYLL ACCUMULATION A	3	12219831	12223161	+	921	protein_coding	PF10674:Protein of unknown function (DUF2488)	-
Os03g0595300	2133	3077	2126	2696	2906	2117	2863	3070	2378	1224	1125	1317	1623	1857	1574	-	3	22150420	22151574	-	724	protein_coding	-	-
Os06g0103500	1806	1655	1984	1905	1669	2170	1418	1949	1884	2779	2299	2392	2039	2130	2197	-	6	227847	232637	+	2655	protein_coding	PF01756:Acyl-CoA oxidase|PF14749:Acyl-coenzyme A oxidase N-terminal|PF02770:Acyl-CoA dehydrogenase, middle domain	-
Os09g0478300	2874	2150	2304	1606	4507	4916	2008	2821	1406	1655	1506	1791	1179	1037	994	CELLULOSE SYNTHASE LIKE E6	9	18316004	18322383	-	3343	protein_coding	PF03552:Cellulose synthase	-
Os03g0283100	1053	1853	1102	1355	1548	1412	2446	1819	2693	2961	2416	2681	2569	2641	2886	LAMBDA GLUTATHIONE S-TRANSFERASE 2	3	9712224	9714920	-	1250	protein_coding	PF13417:Glutathione S-transferase, N-terminal domain|PF13410:Glutathione S-transferase, C-terminal domain	-
Os02g0573200	2446	1819	1979	1581	1832	1580	1721	2052	2004	2699	2092	3059	1927	1935	1243	cryptochrome 1a, Blue-light-receptor cryptochrome 1	2	21976544	21980296	+	2870	protein_coding	PF00875:DNA photolyase|PF03441:FAD binding domain of DNA photolyase|PF12546:Blue/Ultraviolet sensing protein C terminal	-
Os10g0370000	3363	2509	2562	2557	2474	2611	1888	2350	1407	1523	1592	1630	1400	1489	1547	protein phosphatase 2C71, protein phosphatase 2C 71, protein phosphatase 111	10	11629686	11634486	-	1936	protein_coding	PF07228:Stage II sporulation protein E (SpoIIE)	SpoIIE
Os03g0815100	1231	732	566	734	550	793	990	1233	1752	1781	10538	1838	2519	2621	2685	SNAC1: stress-responsive NAC1, stress-responsive NAC 1, stress-induced transcription factor NAC1, NAC domain protein 9, NAC domain-containing protein 2, NAC domain-containing protein 33, NAC domain-containing protein 43, NAC domain-containing protein 44	3	34166100	34167521	+	1293	protein_coding	PF02365:No apical meristem (NAM) protein	NAM
Os04g0605300	1947	2486	1678	2082	1690	1312	1538	1862	2377	2356	2391	2260	2316	2437	1951	intracellular Ras-group-related LRR protein 1	4	30553037	30558393	-	1502	protein_coding	PF13855:Leucine rich repeat	-
Os03g0203200	3089	1744	2365	3145	4192	2836	1606	3863	799	816	1024	791	1257	1453	896	DWARF KAMIKAWABUNWAI TILLERING	3	5422206	5423780	+	1484	protein_coding	PF12697:Alpha/beta hydrolase family	-
Os11g0145400	2476	1233	1729	1630	1780	1609	1201	2469	2657	2887	3483	2516	1761	1416	1526	-	11	2074609	2077162	+	2554	protein_coding	-	-
Os03g0729200	1830	2021	2050	1982	1740	1597	1983	2172	2745	2338	2320	2180	1886	1878	1767	-	3	29794747	29797800	-	1189	protein_coding	PF13911:AhpC/TSA antioxidant enzyme	-
Os07g0459400	2391	2080	2392	2437	1763	2288	1749	2019	1603	1934	2215	2011	1523	1611	1840	-	7	16029597	16033386	+	2078	protein_coding	PF00415:Regulator of chromosome condensation (RCC1) repeat|PF13540:Regulator of chromosome condensation (RCC1) repeat	-
Os06g0643300	1749	1370	2035	2097	1489	1584	1414	1899	2263	2464	3154	2168	2230	1919	2089	CHMP1	6	26215500	26218653	+	1100	protein_coding	PF03357:Snf7	ESCRT-III
Os12g0476200	939	1785	1645	1325	678	957	1236	817	3690	3355	2426	2989	2831	2309	3530	SWEET13	12	17302127	17305326	-	1653	protein_coding	PF03083:Sugar efflux transporter for intercellular exchange	-
Os03g0278000	1902	1296	2575	2919	1092	1849	931	1343	2404	2371	2179	2565	2121	2311	2510	UDP-D-glucuronic acid decarboxylase, UDP-glucuronic acid decarboxylase 3, UDP-xylose synthase 3	3	9436483	9440576	+	1812	protein_coding	PF16363:GDP-mannose 4,6 dehydratase	-
Os06g0680500	1862	1766	1990	1749	1661	2405	1666	1623	1965	2610	2145	2918	2170	2252	2033	Glutamate receptor homolog 3.5, GLUTAMATE RECEPTOR-LIKE 3.3	6	28345366	28350758	+	3186	protein_coding	PF01094:Receptor family ligand binding region|PF00497:Bacterial extracellular solute-binding proteins, family 3|PF00060:Ligand-gated ion channel	ANF_receptor
Os08g0521800	2873	1544	1742	2045	1783	1845	1360	1949	2683	2251	2446	2206	1994	1699	2407	-	8	25952959	25954768	-	1075	protein_coding	PF09366:Protein of unknown function (DUF1997)	-
Os05g0388600	2143	1899	2869	2690	1616	1653	1794	1896	2269	2265	2023	2391	1455	1433	1964	-	5	18796477	18801851	+	1456	protein_coding	PF11891:Domain of unknown function (DUF3411)	-
Os11g0416900	1158	2354	2028	1411	1994	2072	1113	1745	2452	3102	2443	3261	1546	1971	1483	ABC TRANSPORTER G FAMILY MEMBER 28	11	12811965	12818201	-	3584	protein_coding	PF00005:ABC transporter	ABC_tran
Os02g0777100	2457	2305	2124	2289	2487	3267	1967	2098	1166	1851	1732	1954	1611	1827	1632	-	2	32858853	32870397	-	5601	protein_coding	PF03456:uDENN domain|PF02141:DENN (AEX-3) domain	DENN
Os01g0581300	2131	2618	2116	2334	2539	2624	3064	2707	1234	766	863	1088	1648	1858	2146	e-ionone-forming lycopene cyclase, lycopene e-cyclase, epsilon-ionone-forming lycopene cyclase, lycopene epsilon-cyclase	1	22535013	22538645	+	1861	protein_coding	PF05834:Lycopene cyclase protein	-
Os03g0826600	2229	1501	1738	1959	1661	1763	1334	1895	1802	2806	2731	2621	1842	1680	1581	NON-SPECIFIC PHOSPHOLIPASE C1	3	34724328	34727241	+	2129	protein_coding	PF04185:Phosphoesterase family	Phosphoesterase
Os09g0539100	2620	2125	2643	2333	2261	2122	1938	2497	1805	1920	2053	2003	1314	1280	1373	3-dehydroquinate synthase	9	21225961	21229331	-	1651	protein_coding	PF01761:3-dehydroquinate synthase	-
Os05g0562200	2320	1776	2172	2043	1935	1920	1440	1919	1644	2006	2864	2144	1933	1883	1376	drought-induced 19-1	5	27967637	27970823	-	1387	protein_coding	PF05605:Drought induced 19 protein (Di19), zinc-binding|PF14571:Stress-induced protein Di19, C-terminal	-
Os11g0526200	2480	2189	2120	2108	2751	2391	2609	3288	2015	1534	1768	1413	1360	1210	1320	-	11	19092888	19095132	+	857	protein_coding	PF12046:Protein of unknown function (DUF3529)	-
Os09g0560900	1919	1929	1915	1950	1948	2409	2019	1731	1544	2078	1836	2395	2296	2346	1946	-	9	22287181	22291728	-	2972	protein_coding	-	-
Os04g0296700	2348	2673	2011	2116	2232	2050	2419	2160	1850	1408	1680	1836	1951	2082	1634	-	4	13084975	13089002	-	3739	protein_coding	-	-
Os08g0191700	657	1190	1067	1061	1025	1201	1583	1126	2141	3913	4318	3306	2822	2306	2393	GLYOXALASE I-11	8	5373362	5377125	-	3363	protein_coding	PF00903:Glyoxalase/Bleomycin resistance protein/Dioxygenase superfamily	Glyoxalase
Os03g0170500	2194	2233	1616	2245	2145	708	1616	2771	3891	1960	1799	1931	2083	2081	1371	-	3	3776809	3777621	-	813	protein_coding	PF03703:Bacterial PH domain	-
Os12g0271700	1796	2935	1431	1894	2475	2126	3126	2417	1934	1544	1362	1922	1973	2229	1987	SPS3	12	9915351	9922691	-	2144	protein_coding	PF00348:Polyprenyl synthetase	-
Os03g0103800	1800	1520	2277	1951	1909	2563	1265	1670	1630	2155	1889	2250	2401	2295	2336	-	3	268645	272800	+	2384	protein_coding	-	-
Os01g0621300	1704	1838	1992	1863	1043	1693	2138	1324	1381	1858	3469	2142	2463	2361	2284	-	1	24763107	24768254	-	3089	protein_coding	PF11331:Probable zinc-ribbon domain	-
Os02g0591900	2160	1805	2004	1843	1874	1795	1878	1664	2188	2524	1998	2622	2142	2133	1971	-	2	22892318	22897425	+	3697	protein_coding	-	-
Os05g0555300	1610	1353	1035	1045	1357	896	1430	2179	4333	3036	3149	2550	2658	2152	2170	-	5	27605983	27607548	-	904	protein_coding	PF00111:2Fe-2S iron-sulfur cluster binding domain	Fer2
Os10g0488800	2434	1868	1916	1909	2020	2284	1778	1653	1688	2294	1998	2492	2023	2306	1818	myosin VIIIB, Myosin class VIII B	10	18532794	18539779	+	3225	protein_coding	PF00063:Myosin head (motor domain)	Myosin_head
Os08g0179900	2256	1689	2098	2183	1864	2097	1728	2187	1905	2045	1933	1832	1687	1665	1799	-	8	4672775	4675317	+	1135	protein_coding	-	-
Os09g0433800	1062	1263	769	1348	1707	1296	2100	2312	2331	3081	2767	2299	2851	2611	3235	-	9	15927027	15928052	+	915	protein_coding	PF04570:zinc-finger of the FCS-type, C2-C2	-
Os08g0163500	1832	1816	2099	1817	1139	1469	2070	2210	2613	1916	2238	2080	2069	2024	1921	-	8	3740193	3745385	+	1928	protein_coding	PF06219:Protein of unknown function (DUF1005)	-
Os05g0110800	2463	2376	2249	2103	2398	2429	1890	2235	1849	1913	1804	1743	1590	1499	1786	-	5	575028	576861	+	950	protein_coding	-	-
Os03g0803000	1759	1751	2128	2713	1424	1948	1222	1659	2015	2706	2585	2282	1641	1610	1697	-	3	33507134	33510352	+	1126	protein_coding	PF00957:Synaptobrevin|PF13774:Regulated-SNARE-like domain	-
Os01g0900800	2161	1023	1423	1394	1464	1211	869	1681	2176	2675	2848	2142	2485	2297	2148	basic helix-loop-helix protein 109	1	39211307	39216467	+	4516	protein_coding	PF00010:Helix-loop-helix DNA-binding domain	HLH
Os09g0529100	1088	1539	1227	1245	1265	1370	1541	1867	2707	3165	3480	2492	2619	1937	2699	-	9	20724959	20727968	-	1233	protein_coding	PF01182:Glucosamine-6-phosphate isomerases/6-phosphogluconolactonase	-
Os03g0772300	2090	2273	1682	1545	2210	2107	2166	1948	1601	1868	1538	1840	2109	2496	2052	-	3	31998154	32000618	-	2140	protein_coding	-	-
Os01g0528800	1281	1080	991	1328	1067	1338	1071	1103	1535	2211	6416	1818	3256	2375	2745	cinnamyl alcohol dehydrogenase-like	1	19009708	19014136	+	1322	protein_coding	PF01370:NAD dependent epimerase/dehydratase family	Epimerase
Os02g0510200	1637	2347	2282	2203	2313	2751	2974	3036	1708	1588	1338	1746	1514	1532	1351	ACETOLACTATE SYNTHASE	2	18236073	18238350	+	2278	protein_coding	PF02775:Thiamine pyrophosphate enzyme, C-terminal TPP binding domain|PF02776:Thiamine pyrophosphate enzyme, N-terminal TPP binding domain|PF00205:Thiamine pyrophosphate enzyme, central domain	TPP_enzyme_N
Os04g0690800	4022	1406	3434	3533	2686	3984	888	3553	1199	1479	2052	1529	652	552	1002	PHOTOSYSTEM II SUBUNIT	4	35337067	35338179	+	1113	protein_coding	PF00504:Chlorophyll A-B binding protein	-
Os03g0295800	1937	1318	1633	1832	1210	1323	1034	1388	2836	3098	3123	2850	1948	1839	2150	-	3	10355674	10359296	-	1377	protein_coding	PF03227:Gamma interferon inducible lysosomal thiol reductase (GILT)	-
Os06g0607100	1312	2624	1349	1727	1404	803	2753	2768	3533	1455	1444	1957	2322	2600	2155	-	6	24139350	24142390	+	1223	protein_coding	PF14378:PAP2 superfamily	-
Os02g0232400	2750	1617	1941	2239	1904	2034	1442	1776	1674	2580	2175	2269	1499	1579	1481	-	2	7491229	7497708	+	1927	protein_coding	PF00285:Citrate synthase	Citrate_synt
Os03g0438100	851	1256	1316	1216	1142	1296	1181	1662	1995	1674	3413	1703	4073	3409	3258	ALLENE OXIDE CYCLASE	3	18485682	18486983	-	1205	protein_coding	PF06351:Allene oxide cyclase	-
Os01g0220200	2023	3897	3521	3011	3126	4270	2183	1949	669	895	818	1227	860	1448	799	-	1	6575127	6577148	-	800	protein_coding	PF09713:Plant protein 1589 of unknown function (A_thal_3526)	-
Os07g0106100	1960	1841	1664	1819	1693	2010	1899	1551	1788	2409	1975	2709	2165	2053	1909	-	7	343935	349227	+	3125	protein_coding	PF13855:Leucine rich repeat	-
Os03g0293850	2258	2435	2244	2062	2035	2746	1495	1596	951	2042	1712	2234	1657	1716	1347	-	3	10235548	10240440	-	4152	protein_coding	-	-
Os09g0541000	1203	1375	1691	1570	1066	2444	2846	2064	1833	551	1061	999	3206	2562	4556	PLASMA MEMBRANE INTRINSIC PROTEIN 2;7	9	21310132	21311479	+	1247	protein_coding	PF00230:Major intrinsic protein	-
Os09g0460500	2489	1756	1803	1605	2439	2309	2589	2688	2490	1505	1434	1853	1933	2238	1859	-	9	17421207	17422414	+	1208	protein_coding	PF07859:alpha/beta hydrolase fold	Abhydrolase_3
Os08g0386800	2769	1975	2353	1842	1833	1681	1455	1817	2138	2484	2268	2302	1602	1561	1436	-	8	18251997	18257508	+	2142	protein_coding	PF00153:Mitochondrial carrier protein	Mito_carr
Os03g0170900	759	1990	1472	898	1331	1063	1221	1287	2763	3884	3726	3473	2081	1915	2185	SUCROSE TRANSPORTER 1	3	3797698	3804132	-	2170	protein_coding	PF13347:MFS/sugar transport protein	-
Os07g0178800	660	723	147	158	397	307	273	558	7434	4855	7494	3629	2806	1602	2066	-	7	4145912	4146853	+	847	protein_coding	PF00504:Chlorophyll A-B binding protein	-
Os02g0182800	1956	1685	1878	2052	1597	1857	1808	2057	2075	2416	2412	2308	1746	1606	1983	HOMEOBOX ORYZA SATIVA 58	2	4625425	4628750	+	1428	protein_coding	PF03790:KNOX1 domain|PF05920:Homeobox KN domain|PF03791:KNOX2 domain|PF03789:ELK domain	Coprinus_mating
Os03g0353400	1721	1163	1609	1877	1076	1192	728	1540	1483	2349	4310	1858	2346	2024	1882	-	3	13283192	13284513	+	1322	protein_coding	-	-
Os06g0717800	1890	1779	1694	1987	1583	1867	1595	1646	1789	2288	2042	2408	2220	2022	2204	protein phosphatase 2C60, protein phosphatase 2C 60, protein phosphatase 92	6	30496480	30501195	-	2190	protein_coding	PF00481:Protein phosphatase 2C	PP2C
Os11g0660000	618	1010	1070	1196	954	1199	761	1046	2380	3215	2605	3537	3238	3565	3321	Mg2+/H+ exchanger, magnesium/hydrogen exchanger, Na+/Ca2+ Exchanger 14, Sodium/calcium exchanger 14	11	26488399	26492363	-	1968	protein_coding	PF01699:Sodium/calcium exchanger protein	Na_Ca_ex
Os12g0548200	2454	1694	2232	2199	1636	1833	1440	1652	1563	2233	2283	2549	1705	1758	1457	DnaJ domain protein C82	12	22173286	22180480	-	3639	protein_coding	-	-
Os06g0486400	2278	1790	1930	2075	1608	2153	1574	1509	1666	2602	2362	2511	1858	1901	1948	-	6	16604884	16616223	-	3038	protein_coding	-	-
Os06g0607200	1858	2052	2379	2281	1821	2120	1881	1780	1968	1888	1974	2018	1952	1956	2401	-	6	24142517	24147434	-	1519	protein_coding	-	-
Os08g0532200	1395	3091	2372	2280	3189	3187	3876	3674	732	575	688	760	1082	1022	863	Glutamate-1-semialdehyde 2, 1-aminomutase, Glutamate-1-semialdehyde aminotransferase	8	26531415	26534074	-	2330	protein_coding	PF00202:Aminotransferase class-III	Aminotran_3
Os06g0275800	1197	1277	890	1250	891	883	1416	1195	1883	2638	2787	2817	3547	2939	2837	neutral amino acid transporter, amino acid transporter-like 4	6	9396137	9399067	+	1984	protein_coding	PF01490:Transmembrane amino acid transporter protein	Aa_trans
Os02g0817700	2392	1442	1510	2039	1542	1842	1196	1799	1326	1918	2081	1984	1399	1662	1582	3-ketoacyl-CoA thiolase, 3-ketoacyl-CoA thiolase-like protein	2	35080879	35085196	-	2044	protein_coding	PF02803:Thiolase, C-terminal domain|PF00108:Thiolase, N-terminal domain	Thiolase_N
Os03g0277100	2192	1459	1487	1579	1414	1541	1393	1475	1467	1184	2198	1573	3452	2915	2472	-	3	9404128	9405129	+	1002	protein_coding	-	-
Os03g0324200	2188	1531	2194	2260	1461	1874	1136	1583	1628	2433	2369	2133	1909	1742	1472	ETHYLENE INSENSITIVE-LIKE GENE 1	3	11769398	11773492	+	4078	protein_coding	PF04873:Ethylene insensitive 3	EIN3
Os05g0114700	2394	1756	2769	2170	3047	4939	1929	2826	624	1498	913	1265	1290	792	1391	-	5	801229	803353	+	2125	protein_coding	-	-
Os05g0543700	1581	1849	1785	1909	1505	1674	2205	1780	2086	2172	2503	2251	1895	2012	2194	DnaJ domain protein C51	5	26991243	26994930	-	1432	protein_coding	PF14308:X-domain of DnaJ-containing|PF00226:DnaJ domain	DnaJ
Os04g0598000	1632	1387	1433	1395	1586	1710	1759	2321	2019	3099	3260	2512	1792	1765	1902	-	4	30172150	30174209	-	786	protein_coding	-	-
Os07g0545800	1327	1541	911	1218	1165	1740	1706	1640	1160	1554	8652	1631	2294	1868	1911	CHITIN INDUSIBLE GIBBERELLIN RESPONSIVE GENE 1	7	21614976	21619678	+	2161	protein_coding	PF03514:GRAS domain family	GRAS
Os05g0150800	1791	2319	2045	2351	1959	2056	2197	2166	2386	1570	1574	1676	1677	1780	1854	-	5	2925781	2928082	+	1597	protein_coding	PF02882:Tetrahydrofolate dehydrogenase/cyclohydrolase, NAD(P)-binding domain|PF00763:Tetrahydrofolate dehydrogenase/cyclohydrolase, catalytic domain	-
Os01g0612600	1877	1542	1647	1590	1276	1580	1216	1693	1936	2588	3072	2601	2012	1858	1645	-	1	24282911	24285306	-	2396	protein_coding	-	-
Os03g0337600	1985	2777	2340	2242	2806	2580	3465	3391	824	643	645	784	1105	1201	1033	Uroporphyrinogen-III decarboxylase	3	12529090	12532682	+	1595	protein_coding	PF01208:Uroporphyrinogen decarboxylase (URO-D)	-
Os07g0467200	1951	1822	1711	2059	2059	853	1242	2566	3634	2350	2454	2104	1800	1689	1000	-	7	16600103	16601979	-	562	protein_coding	PF09360:Iron-binding zinc finger CDGSH type	-
Os01g0665200	1387	2033	2250	2629	2821	3816	2058	2459	1284	1655	1331	1450	1480	2064	1665	MAP kinase 20-4, Wound- and JA-uninducible MAP kinase 1	1	27171290	27178237	+	4656	protein_coding	PF00069:Protein kinase domain	Pkinase
Os02g0529400	3054	1823	2580	2197	2253	2610	1716	2037	1230	1840	1888	1769	1419	1320	1153	NEUTRAL/ALKALINE INVERTASE 3	2	19437743	19442080	+	2278	protein_coding	PF12899:Alkaline and neutral invertase	-
Os01g0719800	1993	2123	2330	1953	2084	2250	2036	1930	1824	1990	1726	1930	1994	1906	1748	-	1	30010144	30015371	-	1984	protein_coding	-	-
Os02g0797500	2272	1953	2700	2983	1773	2716	1726	1858	1514	1821	1872	1762	1240	1194	1146	Aspartate aminotransferase	2	33942024	33946388	+	1864	protein_coding	PF00155:Aminotransferase class I and II	Aminotran_1_2
Os03g0280000	1952	1778	1973	1593	1691	1962	1668	1423	1096	1977	2829	2392	2034	1960	1564	ABC TRANSPORTER B FAMILY MEMBER 13	3	9557535	9566491	-	5070	protein_coding	PF00005:ABC transporter|PF00664:ABC transporter transmembrane region	ABC_membrane
Os03g0244000	1244	3052	1229	2076	2246	1835	3682	3133	2203	974	895	1264	1859	2070	2138	-	3	7615918	7618902	+	1070	protein_coding	-	-
Os04g0564600	2020	1970	2493	2218	2141	2343	1790	2801	2042	1722	1528	1522	1537	1294	1376	-	4	28293203	28296131	+	1301	protein_coding	PF00505:HMG (high mobility group) box	HMG_box
Os03g0315800	1624	2388	2028	1924	2371	2217	2931	2641	1696	1545	1720	1707	1728	1425	1736	-	3	11351502	11355720	-	1416	protein_coding	PF00575:S1 RNA binding domain	S1
Os06g0655500	2617	1306	3154	2043	2241	1964	1347	3164	1389	1849	1502	1784	1220	1234	975	F-box protein 319	6	26877125	26878985	-	1861	protein_coding	-	-
Os03g0191000	1819	1524	1919	1643	1364	1842	1219	1338	1643	2701	2339	3014	1883	1776	1720	-	3	4726165	4734003	-	3596	protein_coding	PF03859:CG-1 domain|PF01833:IPT/TIG domain	CG-1
Os08g0187900	2525	2197	2504	2521	1799	1889	2014	2088	2149	1949	1818	1841	1802	1954	1533	-	8	5145659	5146534	+	876	protein_coding	PF10520:B domain of TMEM189, localisation domain	-
Os02g0301100	466	779	669	1146	926	1657	1683	1613	2694	3099	2689	2360	4025	2884	3706	SWEET4	2	11592365	11596449	-	1383	protein_coding	PF03083:Sugar efflux transporter for intercellular exchange	-
Os10g0408700	1723	1975	2227	1676	2246	2175	1974	2193	1200	2034	1819	2056	1395	1607	1105	-	10	14095096	14106326	+	5291	protein_coding	-	-
novel.1209	445	1357	834	875	705	1237	2833	1660	3747	2123	1776	2352	3494	3217	3948	-	6	16292488	16305262	+	4377	-	- && Q6NNN0.1 RecName: Full=Protein RADIALIS-like 3; Short=AtRL3; Short=Protein RAD-like 3 && -	-
Os07g0614000	3388	1469	2373	1700	2006	1201	1250	2088	1819	2612	2639	2310	1531	1719	1035	-	7	25287541	25290131	+	1529	protein_coding	PF03088:Strictosidine synthase	Str_synth
Os08g0482700	1815	3422	2736	2248	1900	3009	1832	3182	474	515	3152	554	988	1222	1267	UCLACYANIN-LIKE PROTEIN 30	8	23858723	23860121	-	1399	protein_coding	PF02298:Plastocyanin-like domain	Cu_bind_like
Os02g0168100	3321	1274	2070	2115	1881	1597	1047	2142	2312	2408	2791	2226	1193	1018	1111	4-hydroxyphenylpyruvate dioxygenase, p-hydroxyphenylpyruvate dioxygenase	2	3677525	3679266	-	984	protein_coding	PF00903:Glyoxalase/Bleomycin resistance protein/Dioxygenase superfamily	Glyoxalase
Os07g0495900	2023	1868	2288	2015	1970	2383	1692	1696	1092	2116	1843	2468	1829	1774	1148	-	7	18555542	18565210	+	4210	protein_coding	PF09416:RNA helicase (UPF2 interacting domain)|PF13086:AAA domain|PF13087:AAA domain|PF13245:Part of AAA domain	-
Os07g0512200	1369	1289	1288	1728	1114	1166	1148	1532	2465	2800	2462	2547	2637	2187	2637	AUTOPHAGY ASSOCIATED GENE 8	7	19625525	19628225	-	951	protein_coding	PF02991:Autophagy protein Atg8 ubiquitin like	-
Os01g0673600	1817	1366	2274	2538	1385	1734	1173	1568	2215	2304	2504	1968	1898	1665	2075	Ubiquitin conjugating enzyme 13, Ubiquitin-conjugating enzyme 47	1	27668585	27671611	-	892	protein_coding	PF00179:Ubiquitin-conjugating enzyme	UQ_con
Os03g0799000	1828	2103	1814	2019	2417	2354	2297	2272	2032	1317	1170	1453	1979	1973	1861	-	3	33304497	33305962	+	1386	protein_coding	PF00538:linker histone H1 and H5 family	-
Os02g0794700	1915	1211	1930	1966	1325	1867	1334	1679	2057	2448	2633	2210	1860	1557	2146	-	2	33779324	33781476	-	1298	protein_coding	PF00883:Cytosol aminopeptidase family, catalytic domain	-
Os04g0457800	1870	1709	1855	1478	1139	1667	1309	1558	1611	2331	3729	2325	1575	1882	2009	somatic embryogenesis receptor-like kinase 2, somatic embryogenesis receptor kinase 2, bri1-associated receptor kinase 1 (BAK1) homologue 2	4	22867357	22872511	-	2417	protein_coding	PF07714:Protein tyrosine kinase|PF08263:Leucine rich repeat N-terminal domain	Pkinase_Tyr
Os05g0126400	2140	1854	1623	1556	1561	2118	1405	1142	679	2408	1982	3505	1856	1874	825	-	5	1502980	1508460	-	3695	protein_coding	-	-
Os01g0101600	1677	2012	1693	1438	2254	2337	2369	1794	1094	1680	1418	2212	2114	2332	1745	-	1	72816	78349	+	4365	protein_coding	PF00076:RNA recognition motif. (a.k.a. RRM, RBD, or RNP domain)|PF00630:Filamin/ABP280 repeat	RRM_1
Os04g0456700	2414	1206	1730	1921	958	946	821	1319	2317	2238	2683	2191	2313	2250	2317	-	4	22829317	22830301	+	894	protein_coding	PF01477:PLAT/LH2 domain	-
Os09g0442300	1538	1046	1071	1975	1567	1620	902	1735	1640	4138	4267	2889	1405	1163	1404	-	9	16439142	16443578	+	1484	protein_coding	PF00112:Papain family cysteine protease|PF08246:Cathepsin propeptide inhibitor domain (I29)	Peptidase_C1
Os07g0605200	1053	889	709	1278	1945	1997	1964	2196	2960	3078	2610	2873	2071	1812	2499	MADS BOX GENE 18	7	24788476	24793679	+	1088	protein_coding	PF01486:K-box region|PF00319:SRF-type transcription factor (DNA-binding and dimerisation domain)	K-box
Os11g0246900	2152	1443	2120	1636	1556	1472	1240	2025	2228	3060	2253	2928	1626	1394	1298	-	11	7932223	7935690	+	2176	protein_coding	-	-
Os10g0573000	2144	1781	1555	1768	1737	1695	1671	1973	2465	2059	1718	2323	2236	2027	1863	-	10	22750258	22753043	+	1741	protein_coding	PF00294:pfkB family carbohydrate kinase	PfkB
Os03g0275500	2030	1591	1852	1830	1705	1852	1531	2003	1594	1819	2590	1905	1984	1800	1805	-	3	9313767	9316626	-	2435	protein_coding	PF07651:ANTH domain	-
Os12g0641100	1601	1714	1619	1440	1680	2282	1701	1563	1744	2073	1838	2430	2424	2599	2035	SALT OVERLY SENSITIVE 1	12	27495775	27508468	-	6333	protein_coding	PF00999:Sodium/hydrogen exchanger family	Na_H_Exchanger
Os01g0700000	2556	1132	1737	1668	1297	1143	995	1499	1964	2561	2565	2706	1848	1740	1392	-	1	28970632	28974459	+	1404	protein_coding	-	-
Os02g0324300	1632	1610	1838	2042	1711	1967	1570	1858	1834	2154	1941	1881	2193	2010	1981	-	2	13007000	13013048	+	1322	protein_coding	PF04502:Family of unknown function (DUF572)	-
Os09g0441400	1564	1430	1993	1390	1005	935	1190	1505	1534	2231	3784	1943	2474	2255	1637	-	9	16387840	16390388	+	1822	protein_coding	PF00067:Cytochrome P450	p450
Os01g0148050	1938	1736	1764	1956	1590	1978	1439	1609	1427	2198	2119	2402	2166	1869	1774	-	1	2605614	2612731	+	3219	protein_coding	-	-
Os05g0101400	1841	2710	2767	2492	2673	2145	2555	2648	1319	1151	1576	1161	1153	1196	1579	-	5	97377	99788	-	797	protein_coding	PF00830:Ribosomal L28 family	-
Os01g0102900	4036	1994	1784	4303	2685	3177	1214	3279	804	322	227	468	738	1098	989	LIGHT-REGULATED GENE 1	1	169390	170316	-	652	protein_coding	PF07207:Light regulated protein Lir1	-
Os01g0800500	2538	1147	1135	1845	1158	1322	1315	1192	2203	2748	2553	2461	2329	2288	2449	PURPLE ACID PHOSPHATASE 9B	1	33897380	33904345	+	2166	protein_coding	PF14008:Iron/zinc purple acid phosphatase-like protein C|PF00149:Calcineurin-like phosphoesterase|PF16656:Purple acid Phosphatase, N-terminal domain	Metallophos
Os04g0287400	2082	1399	1845	1496	1460	1472	1265	2284	2115	2118	3750	1773	1642	1758	1700	WRKY GENE 51	4	12425564	12426962	+	1247	protein_coding	PF10533:Plant zinc cluster domain|PF03106:WRKY DNA -binding domain	WRKY
Os01g0570500	1716	1866	1843	1992	1798	1969	1624	1758	1482	2200	2021	2216	1964	2050	1722	-	1	21878990	21883943	+	3447	protein_coding	PF00069:Protein kinase domain	Pkinase
Os02g0184300	1828	2764	2155	1919	2315	2601	2470	2784	856	1467	1121	1943	1436	1537	696	-	2	4694037	4699309	+	2451	protein_coding	-	-
Os01g0225100	2537	1952	1936	1829	1837	1950	1475	1721	1617	2064	2054	2142	1651	1759	1597	-	1	6889444	6896387	+	3420	protein_coding	-	-
Os07g0660200	2197	1697	2112	1767	1698	2221	1661	1407	1247	2116	1900	2470	1801	2021	1484	CHD-related gene 705	7	27825945	27831979	-	2921	protein_coding	PF00271:Helicase conserved C-terminal domain|PF09111:SLIDE	Helicase_C
Os05g0432700	2183	1135	1939	2169	1587	1718	1123	1846	1999	2495	2518	2048	1618	1592	1598	-	5	21214834	21216797	-	657	protein_coding	PF05922:Peptidase inhibitor I9	-
Os02g0617600	2508	1972	2094	1871	1937	1905	1859	1869	1860	1759	1694	1998	1632	1800	1750	-	2	24526907	24530961	-	2390	protein_coding	-	-
Os11g0456100	1790	2015	1612	1876	1805	1793	1897	1837	1969	2007	1662	2048	1983	1968	1929	-	11	15447285	15450034	-	1249	protein_coding	PF05542:Protein of unknown function (DUF760)	-
Os01g0208700	1919	1948	1656	1576	1899	1690	2119	2235	1891	1754	1897	2466	1653	1679	1649	PEP carboxylase 2, Phosphoenolpyruvate carboxylase 2, phosphoenolpyruvate carboxylase 4, PEPCase 4	1	5899561	5909560	+	3494	protein_coding	PF00311:Phosphoenolpyruvate carboxylase	-
Os05g0445500	1684	2182	3421	2940	1887	2487	1661	2676	1225	1791	1432	1432	467	592	633	-	5	21835435	21837665	+	781	protein_coding	PF00428:60s Acidic ribosomal protein	-
Os05g0595300	1672	1488	2399	2002	1150	2272	1541	1741	1570	2352	3420	2109	1571	1040	1552	CO2-Responsive CONSTANS, CONSTANSlike, and Time of Chlorophyll a/b Binding Protein1, CO<sub>2</sub>-Responsive CONSTANS, CONSTANSlike, and Time of Chlorophyll a/b Binding Protein1, nutrition response and root growth a	5	29656681	29660315	+	1621	protein_coding	PF06203:CCT motif	CCT
Os02g0806600	2188	1442	2243	1966	1695	1971	1282	1365	1229	2056	2186	2441	1866	1812	1387	-	2	34428644	34434161	-	3572	protein_coding	PF01417:ENTH domain	-
Os02g0255700	1459	2591	1684	1878	2594	3075	3622	2399	885	681	858	1361	1652	2324	1565	FLO2-LIKE1	2	8810104	8820960	-	2784	protein_coding	PF15044:Mitochondrial function, CLU-N-term	-
Os10g0556700	1628	2032	1856	1573	1736	2605	1760	1497	1041	1920	1491	2559	2073	2244	1857	OsNOT1	10	21884416	21903586	-	7611	protein_coding	PF16415:CCR4-NOT transcription complex subunit 1 CAF1-binding domain|PF04054:CCR4-Not complex component, Not1|PF16418:CCR4-NOT transcription complex subunit 1 HEAT repeat|PF16417:CCR4-NOT transcription complex subunit 1 TTP binding domain|PF12842:Domain of unknown function (DUF3819)	Not1
Os03g0189600	1573	1877	1752	2081	1501	1846	1369	2118	1689	2513	2299	1864	1241	1402	1316	-	3	4682354	4685319	-	1660	protein_coding	PF08240:Alcohol dehydrogenase GroES-like domain|PF00107:Zinc-binding dehydrogenase	ADH_N
Os02g0693500	1472	1376	1743	1686	1804	2004	1851	1972	2061	2233	1505	2079	2126	2236	2483	-	2	28478690	28481323	-	1190	protein_coding	PF09335:SNARE associated Golgi protein	-
Os07g0551300	471	589	551	561	485	802	510	586	833	1331	4317	1466	7147	5528	3449	-	7	21876891	21883372	-	2910	protein_coding	PF07714:Protein tyrosine kinase|PF01453:D-mannose binding lectin|PF00954:S-locus glycoprotein domain|PF08276:PAN-like domain	Pkinase_Tyr
Os11g0184900	1876	1464	1370	1086	2115	1847	1445	2311	1662	1939	4898	1772	1746	1754	1320	NAC DOMAIN-CONTAINING PROTEIN 5	11	4299277	4301784	-	2076	protein_coding	PF02365:No apical meristem (NAM) protein	NAM
Os05g0154600	2307	1752	2077	1932	1554	1625	1559	1748	1977	2195	2027	2114	1834	1703	1770	AvrPiz-t Interacting Protein 6	5	3189795	3195554	-	1592	protein_coding	PF13639:Ring finger domain	-
Os03g0176700	1856	2560	1822	2240	1885	2088	2247	2298	2203	1499	1390	1455	1527	1744	2024	-	3	4069860	4072360	-	696	protein_coding	-	-
Os04g0639200	2499	788	1570	1841	1236	2031	687	1304	2072	2395	3701	2092	1824	1679	2043	-	4	32481008	32482342	+	1259	protein_coding	-	-
Os10g0548000	786	1329	1060	1061	1967	2151	2813	2142	1828	1932	1509	1819	2935	2500	2968	-	10	21440286	21443643	-	1671	protein_coding	PF00106:short chain dehydrogenase	adh_short
Os01g0855200	1946	2064	4254	2191	1224	1365	859	1393	907	2623	2727	2513	1251	1030	1370	-	1	36894607	36897206	+	2495	protein_coding	-	-
Os08g0498400	288	561	1129	1074	319	478	461	537	1336	957	4305	1154	6269	3413	4209	caffeoyl CoA O-methyltransferase 1, Caffeoyl-CoA O-methyltransferase 2	8	24593142	24597525	-	1583	protein_coding	PF01596:O-methyltransferase	-
Os02g0827300	2220	1672	2278	2094	1775	1913	1473	1738	1465	2101	1955	1953	1571	1515	1243	-	2	35553869	35558878	+	2036	protein_coding	PF04046:PSP|PF04037:Domain of unknown function (DUF382)	-
Os01g0971100	1847	1574	2070	2121	1307	2147	1554	1511	2458	2283	1711	2264	1632	1559	2259	drought-induced 19-5	1	42845781	42848071	+	895	protein_coding	PF05605:Drought induced 19 protein (Di19), zinc-binding|PF14571:Stress-induced protein Di19, C-terminal	-
Os02g0562300	1888	1743	1855	1750	1728	1780	2035	1747	1544	1930	1641	2111	1762	1811	1756	-	2	21319944	21325117	+	2472	protein_coding	PF07887:Calmodulin binding protein-like	-
Os06g0729000	1476	2243	1388	1774	2041	1917	3187	2280	1942	861	900	1384	2434	2552	2000	PHYTOENE SYNTHASE 1	6	31051983	31055919	-	2011	protein_coding	PF00494:Squalene/phytoene synthase	-
Os05g0135800	1531	1724	1609	1685	1303	1760	1457	1751	1797	1839	2695	1987	1985	1773	2118	RECEPTOR-LIKE CYTOPLASMIC KINASE 178	5	2096145	2100423	+	1493	protein_coding	PF07714:Protein tyrosine kinase	Pkinase_Tyr
Os04g0612600	1614	1778	2318	3128	1180	2117	1364	1436	2073	1876	1687	1791	1827	1698	2327	COPE1	4	31064070	31068874	-	1245	protein_coding	PF04733:Coatomer epsilon subunit	-
Os03g0344700	2068	1960	1911	1716	1611	1979	1735	1460	1475	1960	1932	2181	1937	2152	1628	-	3	12836187	12845182	-	2899	protein_coding	PF00004:ATPase family associated with various cellular activities (AAA)	AAA
Os09g0315000	3186	1737	2145	1900	2055	1663	1442	2103	1732	1935	2039	1806	1411	1268	1356	-	9	8644115	8652428	+	1758	protein_coding	-	-
Os03g0618300	1376	721	750	1216	1279	1266	981	1611	3049	3456	3015	2789	2303	2331	2552	-	3	23450188	23452171	-	1336	protein_coding	PF14226:non-haem dioxygenase in morphine synthesis N-terminal|PF03171:2OG-Fe(II) oxygenase superfamily	2OG-FeII_Oxy
Os03g0784000	1440	2237	1459	1348	1756	1732	1968	1350	1554	1943	1847	2358	2193	2589	2408	-	3	32532282	32539857	+	3754	protein_coding	PF13450:NAD(P)-binding Rossmann-like domain	-
Os08g0116500	1819	1878	3951	3396	1902	2169	1419	2710	1098	1605	1146	1293	530	560	475	-	8	904128	905609	+	631	protein_coding	PF00428:60s Acidic ribosomal protein	-
Os04g0539000	2312	1631	1811	1857	2096	1451	1807	2639	2980	1776	1727	1701	1597	1436	1511	ndhM	4	26977442	26978662	+	1067	protein_coding	PF10664:Cyanobacterial and plastid NDH-1 subunit M	-
Os03g0299600	691	1294	799	920	1199	959	2066	1774	2720	1714	1576	1973	3325	3606	3029	-	3	10517166	10518361	-	1196	protein_coding	PF07107:Wound-induced protein WI12	-
Os09g0485900	1716	2066	4717	3841	1814	2894	1449	2444	824	1236	962	964	232	362	363	RPL9	9	18752464	18754195	-	884	protein_coding	PF00347:Ribosomal protein L6	-
Os06g0171900	2331	1621	1499	1886	1733	1604	1373	1898	1458	1910	1848	1795	1751	1913	1256	SALT RESPONSIVE WD40 PROTEIN 3	6	3632670	3639453	+	1955	protein_coding	-	-
Os05g0149400	1034	1696	2783	2420	759	946	482	1223	1197	2064	2396	2316	1287	1245	1284	AMINOCYCLOPROPANE-1-CARBOXYLIC ACID OXIDASE 5	5	2825324	2826912	+	1314	protein_coding	PF03171:2OG-Fe(II) oxygenase superfamily|PF14226:non-haem dioxygenase in morphine synthesis N-terminal	2OG-FeII_Oxy
Os07g0162100	1808	1820	1165	1656	1148	1039	1414	1677	3391	2667	2508	2167	2035	2004	2288	-	7	3316476	3318170	-	844	protein_coding	PF02544:3-oxo-5-alpha-steroid 4-dehydrogenase	-
Os01g0218032	1062	1856	1519	1436	1328	2029	1748	1142	1255	2198	1724	3000	2414	2853	2003	REPRESSOR OF SILENCING 1a	1	6444246	6456068	+	6539	protein_coding	PF15629:Permuted single zf-CXXC unit|PF15628:RRM in Demeter	-
Os05g0558400	1910	1865	2678	2566	1891	2766	1582	2122	1248	1714	1651	1641	1425	670	916	-	5	27778798	27784774	+	2014	protein_coding	PF01063:Amino-transferase class IV	-
Os06g0354700	1982	635	1468	1185	1021	1396	876	998	1519	2393	3992	2512	1949	1417	1635	NON-YELLOW COLORING 3	6	14527016	14531805	+	2590	protein_coding	PF12697:Alpha/beta hydrolase family	-
Os02g0742100	1857	1632	1581	1601	1354	1701	1538	1406	1566	2498	2079	2585	2163	1924	1802	-	2	31080741	31083917	+	3177	protein_coding	-	-
Os05g0562400	1930	1613	1985	1590	1732	2051	1473	1572	1314	2047	1884	2619	1863	1844	1655	-	5	27975677	27983968	-	4454	protein_coding	PF15614:WSTF, HB1, Itc1p, MBD9 motif 3|PF05066:HB1, ASXL, restriction endonuclease HTH domain|PF15612:WSTF, HB1, Itc1p, MBD9 motif 1|PF02791:DDT domain	DDT
Os05g0564200	2047	1475	2043	1583	1635	2157	1642	2057	1742	2148	1718	1879	1557	1616	1450	ZINC FINGER CCCH DOMAIN-CONTAINING PROTEIN 38	5	28080214	28082860	+	1308	protein_coding	PF00642:Zinc finger C-x8-C-x5-C-x3-H type (and similar)|PF13893:RNA recognition motif. (a.k.a. RRM, RBD, or RNP domain)	zf-CCCH
Os07g0672500	1756	1652	1650	1590	1427	1884	1642	1424	1429	2056	1888	2268	1896	1920	1807	-	7	28423632	28435286	+	4029	protein_coding	PF00004:ATPase family associated with various cellular activities (AAA)	AAA
Os03g0376100	1639	2189	2243	2293	2299	2837	1818	2659	1535	1423	1257	1384	1498	1313	1480	-	3	14850286	14852220	-	1334	protein_coding	PF01053:Cys/Met metabolism PLP-dependent enzyme	Cys_Met_Meta_PP
Os02g0709400	1770	1724	1799	1631	1676	2081	1683	1658	950	1760	1701	2686	2043	2181	1385	ADAXIALIZED LEAF 1	2	29341254	29357890	+	7434	protein_coding	-	-
Os11g0236100	1780	1491	1318	1501	1544	1493	1376	1839	2285	2464	2505	2167	2386	2075	1816	SUCROSE PHOSPHATE SYNTHASE 11	11	7255817	7258556	-	1818	protein_coding	PF05116:Sucrose-6F-phosphate phosphohydrolase|PF00534:Glycosyl transferases group 1	Glycos_transf_1
Os10g0113900	2582	1047	3141	2752	1206	2052	721	1396	1585	2173	2179	2159	1150	1250	1055	-	10	911557	916911	+	2436	protein_coding	PF00248:Aldo/keto reductase family	Aldo_ket_red
Os02g0815500	2273	1851	2055	2286	1947	2035	1606	2388	1737	1650	1713	1605	1453	1312	1385	-	2	34930323	34934022	+	1393	protein_coding	PF08240:Alcohol dehydrogenase GroES-like domain|PF00107:Zinc-binding dehydrogenase	ADH_N
Os01g0128800	2008	1335	1758	1406	1347	1563	1630	1177	1517	2747	2303	3155	1922	1816	1819	-	1	1598995	1605729	+	3317	protein_coding	-	-
Os06g0639100	1614	1448	1559	1499	1548	1722	1391	1581	1089	1856	2760	2211	2211	2225	1628	-	6	25968017	25974644	-	4254	protein_coding	PF12906:RING-variant domain	-
Os10g0320400	1569	1730	2201	2247	1670	2731	1724	2074	1575	1667	1521	1626	1722	1381	1886	-	10	8691901	8697228	+	1407	protein_coding	PF00231:ATP synthase	-
Os01g0249300	1694	1290	2050	2118	1446	1714	1161	1637	2167	2237	2117	2062	1784	1627	1955	-	1	8212469	8215133	-	2107	protein_coding	-	-
Os01g0328400	1732	1958	4009	3640	1849	2394	1603	2433	1073	1414	1082	1235	502	563	453	UBIQUITIN 5	1	12645608	12646401	-	794	protein_coding	PF00240:Ubiquitin family|PF01599:Ribosomal protein S27a	ubiquitin
Os07g0232800	3094	514	3620	1517	2394	1847	576	1484	1225	2505	3689	1916	1322	991	1385	ZINC TRANSPORTER 8	7	7394486	7397577	+	1244	protein_coding	PF02535:ZIP Zinc transporter	-
Os07g0687200	1697	1653	2446	2172	1604	1673	1022	1562	1266	1877	3103	1738	1348	1214	1430	CALMODULIN B	7	29197781	29200317	-	2112	protein_coding	PF13499:EF-hand domain pair	-
Os02g0671400	579	1477	685	715	871	1056	2294	1055	2214	2203	1247	3012	3639	3900	3683	-	2	27273361	27279579	-	4122	protein_coding	-	-
Os07g0549700	1538	1762	1981	2351	1664	2333	1779	1749	1849	1831	1751	1742	1744	1675	1948	-	7	21816593	21822322	+	1762	protein_coding	-	-
Os09g0442600	1557	938	941	960	649	695	1243	1055	1924	2351	4119	2563	2547	2493	2265	-	9	16455568	16458585	+	2186	protein_coding	PF13328:HD domain|PF04607:Region found in RelA / SpoT proteins	-
Os10g0394100	3166	1317	2200	1940	2119	2361	1433	1608	1475	2010	2273	1934	1563	1397	1589	-	10	13149002	13154101	-	1984	protein_coding	PF00149:Calcineurin-like phosphoesterase	Metallophos
Os02g0254700	2349	1901	2146	2138	1754	2171	1321	1706	1405	1817	1835	1671	1384	1301	1617	SPERMINE SYNTHASE 2	2	8726689	8730601	-	1291	protein_coding	-	-
Os03g0837300	2108	1901	1821	1846	1928	2218	2047	1854	1605	1820	1770	1793	1661	1655	1633	LEAF TIP SENESCENCE 1	3	35190806	35197438	+	2536	protein_coding	-	-
Os02g0653900	700	865	823	881	1073	957	886	1417	1422	2016	5180	1707	4376	3365	1787	OsDAD1;3, DAD1;3	2	26379646	26381606	+	1961	protein_coding	PF01764:Lipase (class 3)	Lipase_3
Os01g0786900	1776	1949	1324	1396	1757	1712	2088	1576	1626	1958	1625	2383	2023	2340	1791	AUTOPHAGY ASSOCIATED GENE 18E	1	33368985	33374621	-	3411	protein_coding	PF12490:Breast carcinoma amplified sequence 3	-
Os01g0168100	1276	926	1489	1409	856	1805	874	1120	1265	2119	4698	2120	2547	2161	2085	-	1	3479396	3484579	-	2209	protein_coding	PF07765:KIP1-like protein	-
Os04g0165700	2148	1621	1744	1563	2689	1793	1876	2830	1907	1543	1632	1653	1460	1375	1405	beta-cyanoalanine synthase	4	4457411	4461765	-	1435	protein_coding	PF00291:Pyridoxal-phosphate dependent enzyme	PALP
Os07g0573800	1506	1612	1482	1541	1290	1386	1484	1309	2416	2299	2321	2128	2185	1750	2309	-	7	23194229	23199780	-	3201	protein_coding	PF10615:Protein of unknown function (DUF2470)|PF13883:Pyridoxamine 5'-phosphate oxidase	-
Os11g0207100	1814	2101	1889	1837	1736	2317	1937	1519	1200	1847	1572	2265	1723	1795	1503	-	11	5419433	5427714	+	3794	protein_coding	PF01803:LIM-domain binding protein	-
Os05g0390100	1711	2882	1812	1927	2331	2568	2840	2308	1116	1068	1020	1486	1528	1621	1272	-	5	18892000	18900658	+	2533	protein_coding	PF00350:Dynamin family	-
Os01g0663800	1993	1880	2170	2188	2003	2464	1828	1712	1336	1654	1597	1628	1637	1655	1256	-	1	27102158	27110014	-	3074	protein_coding	PF06972:Protein of unknown function (DUF1296)	-
Os01g0794500	1726	1150	1557	1597	1098	1426	1194	1420	2206	2479	3344	1933	1958	1595	2542	-	1	33651161	33655179	-	741	protein_coding	PF01253:Translation initiation factor SUI1	SUI1
Os09g0456200	2276	1394	1497	1610	1504	1260	1263	1675	2374	2651	2416	2189	1788	1488	1844	b-ZIP TRANSCRIPTION FACTOR 72	9	17190097	17194010	+	1741	protein_coding	PF00170:bZIP transcription factor	bZIP_1
Os02g0673500	1565	2841	2024	2883	979	3357	2341	1707	1107	1314	1757	1299	1656	1514	1647	-	2	27416559	27421828	+	2733	protein_coding	PF14215:bHLH-MYC and R2R3-MYB transcription factors N-terminal	-
Os05g0490900	1762	2298	1615	1673	2386	1942	2482	3081	2539	1116	1182	1267	1472	1466	1291	-	5	24127396	24128452	-	889	protein_coding	-	-
Os05g0256100	1456	1629	1442	1405	1918	2426	1803	1647	1388	2013	2070	2588	1855	2476	1809	-	5	9461682	9474094	+	3281	protein_coding	-	-
Os12g0244100	2213	1846	2314	1810	2419	2245	2507	2410	1266	1686	1594	1676	1172	1272	967	HEAT SHOCK PROTEIN 70KD CHLOROPLAST PROTEIN 2	12	7986193	7991848	+	2459	protein_coding	-	-
Os07g0572800	2087	1641	2167	1963	1727	2197	1738	1775	1342	1639	1838	1761	2078	1998	1614	WITH NO LYSINE KINASE 1	7	23146051	23149345	+	2684	protein_coding	PF00069:Protein kinase domain	Pkinase
Os07g0491900	2516	1476	1781	1604	1698	1147	1163	2039	3049	2207	2241	2099	1640	1433	1532	-	7	18331928	18333468	-	1044	protein_coding	PF01494:FAD binding domain	FAD_binding_3
Os03g0140700	1190	874	1550	1405	1051	1293	996	1361	2311	2636	3538	2569	2302	1828	2219	-	3	2248907	2250627	+	1479	protein_coding	-	-
Os02g0132500	4064	953	2629	2233	2299	1792	1300	2558	1586	1316	1107	1537	1166	1086	922	b-ZIP TRANSCRIPTION FACTOR 14	2	1695640	1697142	-	1503	protein_coding	PF00170:bZIP transcription factor	bZIP_1
Os08g0288200	1606	2143	1487	1519	1708	1844	2459	1724	1701	1568	1628	1803	1950	1952	2027	-	8	11442670	11453068	-	1733	protein_coding	PF00406:Adenylate kinase|PF09353:Domain of unknown function (DUF1995)	ADK
Os01g0104100	2051	1969	2004	1936	1900	1980	1810	1768	1539	1842	1669	1787	1641	1537	1870	cold-inducible, cold-inducible zinc finger protein	1	209771	214173	+	1642	protein_coding	-	-
Os03g0119500	1212	1360	1638	1417	1201	1948	1109	1223	1234	2421	2085	3186	2291	2375	1732	cannot reach the roof 1	3	1049042	1075622	+	6235	protein_coding	PF14288:1,3-beta-glucan synthase subunit FKS1, domain-1|PF02364:1,3-beta-glucan synthase component	-
Os03g0390600	1771	1548	1403	1631	1182	1452	1669	2061	2540	2045	1914	1835	1969	1443	2370	H3	3	15645609	15648150	+	839	protein_coding	-	-
Os06g0506600	2389	966	1904	1815	1362	1273	1084	1507	1572	2056	3963	1887	1595	1167	1318	UBIQUITIN-CONJUGATING ENZYME 17	6	18015556	18017695	-	2140	protein_coding	-	-
Os11g0672300	1408	1761	2404	1891	1427	2000	1257	1607	1439	2185	1779	2076	1542	2031	1565	-	11	27155346	27157693	+	1829	protein_coding	-	-
Os09g0344800	2895	1194	3315	2128	1459	1938	1122	1374	1285	1921	1622	2069	1069	1239	1154	-	9	10763252	10768106	+	1992	protein_coding	PF01925:Sulfite exporter TauE/SafE	-
Os11g0540600	2970	832	3894	2801	824	1491	498	914	1186	1727	2023	2143	542	483	737	-	11	19756568	19762592	+	1583	protein_coding	PF03140:Plant protein of unknown function	-
Os01g0896700	1598	2349	3728	3337	1806	2891	1605	2486	956	1459	993	1152	396	523	555	RPL5B	1	38968295	38971038	+	1208	protein_coding	PF14204:Ribosomal L18 C-terminal region|PF00861:Ribosomal L18p/L5e family	-
Os12g0104300	756	1031	1523	1076	593	1095	768	724	1996	3378	2804	4075	2723	1925	2037	D53-like	12	220457	225793	+	4867	protein_coding	-	-
Os08g0224200	1891	1749	2151	2248	1671	2091	1463	1476	1414	1927	1696	1868	1673	1571	1596	-	8	7559100	7563171	-	2382	protein_coding	PF04146:YT521-B-like domain	YTH
Os04g0615000	1681	1532	1757	1287	1577	1874	1654	1362	1681	2296	2022	2532	1845	1751	1897	NARROW LEAF 1	4	31205267	31214632	+	2168	protein_coding	-	-
Os04g0349500	1716	2024	3905	3009	1866	2657	1626	2503	949	1318	1066	1145	416	472	424	-	4	16645729	16648381	-	1021	protein_coding	PF01201:Ribosomal protein S8e	-
Os04g0444200	2051	1678	2352	2167	1932	2209	1434	1778	1370	1664	1441	1756	1453	1482	1392	CALMODULIN	4	22149778	22155328	+	2534	protein_coding	PF07887:Calmodulin binding protein-like	-
Os07g0424400	256	586	423	732	301	638	972	590	2286	2720	1334	4185	4875	4780	3643	CELLULOSE SYNTHASE A3	7	13741551	13747205	-	4322	protein_coding	PF14569:Zinc-binding RING-finger|PF03552:Cellulose synthase	-
Os05g0126300	2066	1362	1755	1673	1280	1516	1146	1533	2027	2352	2075	2008	1739	1638	1663	-	5	1501068	1502720	-	1653	protein_coding	-	-
Os04g0541700	1500	976	743	1370	1374	1379	1160	1688	2138	2318	3066	2014	2056	2231	2316	HOMEOBOX GENE 22	4	27124166	27125512	+	1230	protein_coding	PF02183:Homeobox associated leucine zipper|PF00046:Homeobox domain	Homeobox
Os02g0523500	2133	1452	2882	2634	1563	2700	1005	1633	847	1637	1902	1771	1266	1295	1088	cytoskeleton-associated 120 kDa RNA-binding protein	2	19098871	19105461	-	3548	protein_coding	PF00565:Staphylococcal nuclease homologue|PF00567:Tudor domain	-
Os01g0819900	1823	1504	1962	1981	1579	1881	1351	1414	1282	2029	1952	2144	1948	1948	1758	-	1	34949168	34959353	-	3150	protein_coding	PF00069:Protein kinase domain	Pkinase
Os03g0281600	2299	1652	1888	1521	1537	1805	1328	1452	1198	1957	1924	2230	1476	1749	1321	ENDOPLASMIC RETICULUM-TYPE CA2+-ATPASE1	3	9635957	9642093	-	3636	protein_coding	PF00122:E1-E2 ATPase|PF00689:Cation transporting ATPase, C-terminus|PF00702:haloacid dehalogenase-like hydrolase|PF00690:Cation transporter/ATPase, N-terminus	E1-E2_ATPase
Os05g0311500	1701	1229	1693	1318	1815	2031	1134	1674	2298	2203	2691	1777	1873	1518	2178	-	5	14245044	14246369	+	1222	protein_coding	PF04525:LURP-one-related	-
Os02g0771600	1633	2276	1536	2197	2393	1923	2400	2467	1040	775	834	1296	1051	1758	949	AMINOCYCLOPROPANE-1-CARBOXYLIC ACID OXIDASE 3	2	32558636	32562547	+	2999	protein_coding	-	-
Os08g0332700	1599	2043	1414	1729	1685	1727	1943	1694	1948	1917	1848	2080	1744	1868	1969	-	8	14724917	14732048	-	3783	protein_coding	-	-
novel.507	4229	2083	2205	1949	2702	2468	1389	2459	683	989	1317	913	1043	1081	987	-	12	1772552	1774726	-	1935	-	- && - && -	-
Os06g0217300	1755	1663	1931	1864	1400	1719	843	1466	1834	1811	2208	2343	1510	1598	2662	MADS BOX GENE 55	6	5952599	5963309	-	1217	protein_coding	PF01486:K-box region|PF00319:SRF-type transcription factor (DNA-binding and dimerisation domain)	SRF-TF
Os08g0547900	2179	1932	2419	2318	2133	2084	1927	2495	1301	1559	1002	1593	1203	1304	875	-	8	27479062	27481059	-	1915	protein_coding	PF00067:Cytochrome P450	p450
Os01g0833800	1886	1575	2130	1836	1796	2475	1783	1955	1214	1884	1798	1742	1476	1440	1656	-	1	35709533	35713436	-	2598	protein_coding	-	-
Os02g0778200	1651	2383	2203	2400	2347	2623	2441	2191	825	1285	1225	1442	1108	1140	1112	-	2	32934164	32945149	+	3585	protein_coding	PF00133:tRNA synthetases class I (I, L, M and V)|PF08264:Anticodon-binding domain of tRNA	-
Os06g0342200	2705	1281	2331	2374	1852	1538	1129	2439	1848	1642	1879	1497	1091	1061	1118	EUKARYOTIC INITIATION FACTOR 1A-2	6	13685423	13686169	+	747	protein_coding	PF01176:Translation initiation factor 1A / IF-1	-
Os08g0498100	950	589	1475	1079	463	493	442	705	2572	2213	2894	2399	2843	2193	2192	O-Methyltransferase 26, caffeoyl-CoA O-methyltransferase, caffeoyl CoA O-methyltransferase 20	8	24586613	24587908	-	1097	protein_coding	PF01596:O-methyltransferase	-
Os04g0653400	1653	1517	1695	1868	1215	1618	1227	1392	1519	2393	2127	2425	1771	1739	2061	cytochrome P450 reductase 1, NADPH-cytochrome P450 reductase 1	4	33329793	33335864	+	2575	protein_coding	PF00175:Oxidoreductase NAD-binding domain|PF00667:FAD binding domain|PF00258:Flavodoxin	NAD_binding_1
Os09g0474300	1981	1209	2258	1966	2545	3738	2270	2252	716	1381	1430	1420	1139	927	939	74.8 KDA CLASS I HEAT SHOCK PROTEIN	9	18150645	18155423	-	2888	protein_coding	-	-
Os10g0378100	1094	1514	1024	1566	1211	1279	1517	1588	2281	2576	2490	2691	2260	2288	1906	-	10	12090264	12098560	-	1839	protein_coding	PF00067:Cytochrome P450	p450
Os05g0533100	2058	1474	2820	2175	1886	2239	1446	2261	1397	1766	1609	1687	999	922	777	-	5	26464157	26467196	+	1090	protein_coding	PF04774:Hyaluronan / mRNA binding family	-
Os11g0572500	1513	1533	1718	1880	1407	1726	1541	1399	1597	1740	2460	1620	1868	1747	2453	RING finger protein	11	21480217	21485122	-	1690	protein_coding	-	-
Os08g0323400	2186	2136	1904	1957	2494	1687	1712	2335	2175	1248	1167	1560	1538	1651	1291	IRON-SULFUR CLUSTER PROTEIN 42	8	14157905	14158861	-	957	protein_coding	PF00301:Rubredoxin	Rubredoxin
Os01g0873200	3055	1967	2310	1810	3370	2243	2797	3469	882	667	879	928	1027	1149	650	-	1	37866333	37868311	+	1979	protein_coding	PF13537:Glutamine amidotransferase domain	-
Os05g0207900	1478	1623	1568	1717	1594	2236	1738	1482	1233	1665	1621	1848	2195	2370	1867	-	5	6678208	6692656	+	3516	protein_coding	PF02902:Ulp1 protease family, C-terminal catalytic domain	Peptidase_C48
Os08g0191600	1452	1233	1363	1709	1174	1188	1170	1271	2509	2424	2109	2148	2100	1712	2792	AUTOPHAGY ASSOCIATED GENE 8C	8	5364394	5366465	+	728	protein_coding	PF02991:Autophagy protein Atg8 ubiquitin like	-
Os11g0169900	1566	1545	1768	2385	1542	1856	1373	2043	1913	1856	1812	1601	1480	1457	1996	VATP-P1	11	3378031	3380310	-	1025	protein_coding	PF00137:ATP synthase subunit C	-
Os05g0409500	1189	1087	1649	939	1366	1208	2509	2040	1602	2958	2840	2471	1608	1585	1891	USUALLY MULTIPLE ACIDS MOVE IN AND OUT TRANSPORTER 9	5	19997585	19999679	-	1680	protein_coding	PF00892:EamA-like transporter family	DUF6
Os07g0543100	1102	1528	2139	1304	1242	1150	707	1468	1894	3104	3149	2733	2216	1288	1278	BETA-AMYLASE 1	7	21470797	21473327	+	2061	protein_coding	PF01373:Glycosyl hydrolase family 14	-
Os02g0157600	2124	1692	1802	1876	1726	1673	1771	1676	2162	1652	1742	1609	1625	1478	2116	SULFURTRANSFERASE 8	2	3142202	3144660	+	1346	protein_coding	PF00581:Rhodanese-like domain	Rhodanese
Os02g0717400	1733	1817	2059	1784	1901	2415	1733	1828	1108	1927	1587	2136	1531	1448	1161	-	2	29763622	29774996	-	4671	protein_coding	PF13236:Clustered mitochondria|PF13424:Tetratricopeptide repeat|PF12807:Translation initiation factor eIF3 subunit 135|PF15044:Mitochondrial function, CLU-N-term	-
Os08g0540300	1830	1337	1567	1633	1485	1508	1199	1455	1647	2356	2116	2299	1810	1663	1599	-	8	27047369	27054956	+	2482	protein_coding	PF01485:IBR domain, a half RING-finger domain	IBR
Os06g0151900	1439	1711	1680	2390	1458	2056	1736	1529	1829	1433	1441	1459	1963	1719	2908	6-phosphofructokinase plastid isozyme, PFK plastid isozyme, phosphofructokinase 6	6	2679054	2680272	-	759	protein_coding	-	-
Os09g0286400	1956	1486	1709	1665	1446	1851	1382	1337	1405	2206	1932	1900	1869	1797	2190	NA+/H+ ANTIPORTER 5	9	6374327	6383568	-	2161	protein_coding	PF00999:Sodium/hydrogen exchanger family	Na_H_Exchanger
Os10g0536100	2096	1685	2055	2861	1634	1934	1340	2086	1444	1690	1383	1210	1379	1652	1067	MADS BOX GENE 56	10	20863187	20873635	+	1292	protein_coding	PF00319:SRF-type transcription factor (DNA-binding and dimerisation domain)|PF01486:K-box region	SRF-TF
Os08g0436000	1473	1608	1732	1832	1643	2199	1687	1418	1404	1590	1913	1556	1980	1929	2276	-	8	21173495	21179162	-	1813	protein_coding	PF00076:RNA recognition motif. (a.k.a. RRM, RBD, or RNP domain)|PF13893:RNA recognition motif. (a.k.a. RRM, RBD, or RNP domain)	RRM_1
Os03g0326500	4110	901	2241	2507	2173	2328	922	1970	955	1204	1992	1052	1100	1021	1259	-	3	11919332	11920433	-	607	protein_coding	-	-
Os08g0187500	1327	1964	1422	1682	1416	1532	1157	1895	1473	3213	2152	2973	1273	1705	1150	RICE OUTMOST CELL-SPECIFIC GENE 1	8	5109268	5116778	+	3280	protein_coding	-	-
Os12g0624000	1908	1446	2538	2983	1837	2636	1196	1988	1487	1488	1195	1392	1114	1127	1348	-	12	26657277	26662924	+	2844	protein_coding	PF08267:Cobalamin-independent synthase, N-terminal domain|PF01717:Cobalamin-independent synthase, Catalytic domain	-
Os09g0497600	1742	1391	1353	1311	1185	1161	1474	1283	2526	2666	2246	2277	1861	1906	2322	F-box protein 493	9	19241018	19244486	-	2400	protein_coding	PF00646:F-box domain	F-box
Os05g0409300	1896	1090	1678	1727	1125	1058	750	1753	2237	2377	2708	2052	1619	1405	1730	-	5	19983778	19987664	+	919	protein_coding	PF16845:Aspartic acid proteinase inhibitor	-
Os06g0593800	2318	1501	1549	1569	1345	1388	2110	2190	2124	1822	2055	1719	1641	1489	1525	-	6	23333368	23335030	-	1663	protein_coding	PF00201:UDP-glucoronosyl and UDP-glucosyl transferase	UDPGT
Os03g0765200	1723	1348	1819	1776	1507	1747	1461	1489	1400	2089	2779	2043	1797	1755	1671	Type I Signal Peptidase 2, TYPE I SIGNAL PEPTIDASE 2	3	31682120	31685051	-	2337	protein_coding	-	-
Os08g0428900	1234	1487	1092	1403	1342	1986	1541	1730	1038	2434	1873	2267	2355	2329	1808	-	8	20666240	20673557	-	5569	protein_coding	PF01504:Phosphatidylinositol-4-phosphate 5-Kinase|PF00118:TCP-1/cpn60 chaperonin family	PIP5K
Os05g0481100	1039	1156	1852	1760	1593	2335	1503	1572	887	2003	1737	2199	1935	2306	1765	-	5	23653404	23662373	+	5024	protein_coding	PF13855:Leucine rich repeat|PF08263:Leucine rich repeat N-terminal domain|PF00069:Protein kinase domain	Pkinase
Os01g0171800	1448	1512	1248	1237	1195	1176	1543	1420	2120	2298	2469	2312	2196	2032	2105	-	1	3696155	3699718	-	1576	protein_coding	-	-
Os05g0419000	2471	1508	1650	1666	1596	1436	1485	2193	2477	1708	1722	1777	1613	1339	1412	NYC3-LIKE 3	5	20536382	20539797	-	1622	protein_coding	PF12697:Alpha/beta hydrolase family	-
Os03g0752400	539	882	551	512	792	484	1603	731	1546	3774	2208	4699	4039	4000	1386	-	3	31018672	31019582	-	911	protein_coding	-	-
Os10g0205700	444	1051	736	2931	1270	2185	2026	2086	2491	1459	552	1692	2643	2473	2116	-	10	7529345	7530484	-	1030	protein_coding	PF01190:Pollen proteins Ole e I like	-
Os03g0158500	1850	1525	2041	1739	1669	1973	1092	1388	712	1805	2183	2066	1560	1487	883	-	3	3126216	3130478	-	2861	protein_coding	PF04146:YT521-B-like domain	YTH
Os03g0577000	1717	1927	3294	2851	1642	2472	1387	2120	1115	1642	1124	1330	596	627	757	-	3	21097594	21100006	-	1084	protein_coding	PF00189:Ribosomal protein S3, C-terminal domain|PF07650:KH domain	-
Os06g0116800	2658	1174	2007	1629	2145	2112	1703	2076	1267	1661	1862	1747	1340	1128	1202	DnaJ domain protein A9	6	927339	932583	-	1686	protein_coding	PF00684:DnaJ central domain|PF00226:DnaJ domain|PF01556:DnaJ C terminal domain	DnaJ_C
Os02g0704600	1775	1220	1596	1563	1648	1674	1429	1603	1576	1979	3434	1781	1760	1651	1685	-	2	29072649	29076395	-	1821	protein_coding	-	-
Os06g0638000	1592	1565	1423	1101	1254	1770	1237	989	1077	2035	1989	2833	2338	2710	1502	-	6	25918412	25927442	+	6213	protein_coding	-	-
Os11g0708000	1964	1782	1949	1777	1530	1739	1165	1373	1452	1939	1681	2579	1477	1737	1581	-	11	28973142	28977761	-	1693	protein_coding	-	-
Os02g0181300	591	605	504	745	471	850	374	780	559	653	10745	672	3871	2282	2720	WRKY GENE 71	2	4542938	4544874	+	1591	protein_coding	PF03106:WRKY DNA -binding domain	WRKY
Os01g0952500	1325	2565	2023	1920	1950	2220	2125	1911	2222	2089	1031	1842	1045	1516	1820	A-TYPE RESPONSE REGULATOR 4	1	41948952	41952388	+	1605	protein_coding	PF00072:Response regulator receiver domain	Response_reg
Os08g0345800	1410	2163	1481	1412	1772	1570	2288	1810	1659	1481	1305	2219	1752	1903	1364	ADP-GLUCOSE PYROPHOSPHORYLASE SMALL SUBUNIT 2	8	15666336	15672583	-	2178	protein_coding	PF00483:Nucleotidyl transferase	-
Os02g0795300	2373	1618	2033	2090	1816	1970	1580	1659	1310	1605	1698	1679	1379	1371	1447	-	2	33807014	33815415	-	2065	protein_coding	PF13424:Tetratricopeptide repeat	-
Os09g0296800	2023	1241	1224	1217	1101	935	1037	1412	2808	2582	2717	2436	1794	1384	1649	PSII type l Cab E	9	7185218	7188139	+	1201	protein_coding	PF00504:Chlorophyll A-B binding protein	-
Os01g0960500	2304	1446	1930	2047	1912	1964	1593	1416	1514	1683	1683	1604	1673	1683	1771	-	1	42350945	42355276	-	2062	protein_coding	PF07002:Copine|PF13920:Zinc finger, C3HC4 type (RING finger)	-
Os07g0613500	2424	1006	1951	1542	1402	1259	870	1725	1767	1925	2785	1738	1907	1752	1330	-	7	25255066	25259961	+	1815	protein_coding	PF07714:Protein tyrosine kinase	Pkinase_Tyr
Os02g0819300	1508	1560	1504	1616	1363	1813	1394	1351	1383	2392	1895	2354	1746	1739	1383	-	2	35162641	35168331	+	3823	protein_coding	-	-
Os08g0221300	2018	1606	1658	1882	1452	1431	1488	1410	1866	1453	1849	1544	1725	1601	2328	-	8	7363845	7367943	-	736	protein_coding	-	-
Os04g0247500	2002	1751	1495	1558	2294	2067	1905	2042	1255	1124	876	1280	1883	2217	1645	-	4	9562465	9564711	-	2035	protein_coding	-	-
Os12g0623500	1075	1103	1257	1320	1006	1292	880	1302	1705	2845	2381	2529	1997	1928	2102	cationic amino acid transporter 11	12	26621211	26626093	-	2515	protein_coding	PF13520:Amino acid permease|PF13906:C-terminus of AA_permease	-
Os02g0810400	1782	1298	1761	1741	1264	1501	1036	1193	1667	2228	2096	2237	1576	1752	1900	-	2	34644872	34649100	+	2250	protein_coding	PF00069:Protein kinase domain	Pkinase
Os10g0465000	2549	1902	1370	1704	2010	2051	2154	1782	1029	1718	958	1885	1495	1751	1126	OsWD40-177	10	17158115	17163197	-	4291	protein_coding	-	-
Os06g0288300	132	719	175	279	251	180	1073	1132	3861	3752	3273	4240	2934	3176	2080	C-glycosyltransferase	6	10479285	10480865	+	1581	protein_coding	PF00201:UDP-glucoronosyl and UDP-glucosyl transferase	UDPGT
Os03g0732100	1040	1602	1399	1439	1422	1207	1286	1810	1610	1929	1712	2287	2197	2307	1385	-	3	30003190	30014029	+	3268	protein_coding	PF07526:Associated with HOX|PF05920:Homeobox KN domain	POX
Os10g0182000	1757	1796	2052	2041	2001	2318	1961	1988	920	1433	1373	1786	1411	1337	1127	-	10	5632466	5643047	+	3212	protein_coding	PF01411:tRNA synthetases class II (A)|PF02272:DHHA1 domain|PF07973:Threonyl and Alanyl tRNA synthetase second additional domain	-
Os05g0571000	1988	1693	1733	1536	1532	1931	1584	1393	1270	2081	1709	2344	1719	1771	1334	SPA1-like	5	28445224	28452931	-	4351	protein_coding	-	-
Os03g0254900	1988	1175	1871	1464	1685	1591	1077	1579	1207	1650	2948	1655	2631	1789	1502	-	3	8182249	8186746	-	2133	protein_coding	PF13920:Zinc finger, C3HC4 type (RING finger)	-
Os03g0213300	1604	1723	1652	1428	1770	2123	1595	1366	985	1932	1609	2191	1808	1979	1288	-	3	5907703	5917030	+	5705	protein_coding	-	-
Os01g0723400	1782	1925	2401	2312	1576	2097	1231	1616	1382	1735	1331	1704	1269	1273	1101	NADP-MALIC ENZYME 2	1	30166017	30171659	+	2954	protein_coding	PF03949:Malic enzyme, NAD binding domain|PF00390:Malic enzyme, N-terminal domain	Malic_M
Os12g0612100	2027	1659	1791	1603	1749	1935	1451	1464	1437	1912	1638	2003	1924	1610	1560	-	12	25888964	25892988	-	1792	protein_coding	-	-
Os09g0240500	1421	1987	1612	1688	1767	1789	1499	1769	1307	1738	1816	1828	1702	1836	1665	SULPHATE TRANSPORTER 4;1	9	3073972	3092832	+	6069	protein_coding	PF00916:Sulfate permease family|PF01740:STAS domain	Sulfate_transp
Os02g0122200	2030	1452	1856	1509	1246	1385	1403	1425	1480	1910	2251	1984	1926	1784	1655	-	2	1166453	1173452	-	1830	protein_coding	PF01554:MatE	MatE
Os06g0106100	1570	1506	1835	2031	1530	1757	1686	1658	1579	1596	1798	1508	1567	1411	1894	-	6	413321	416043	-	1148	protein_coding	PF04889:Cwf15/Cwc15 cell cycle control protein	-
Os04g0605100	1402	2049	1877	1617	1801	1590	1551	2544	1606	1940	2515	1284	1256	1454	1294	WRKY GENE 68	4	30545175	30546517	+	1141	protein_coding	PF10533:Plant zinc cluster domain|PF03106:WRKY DNA -binding domain	WRKY
Os10g0442600	1921	1372	1680	2273	1132	1731	1053	1578	2055	1878	1915	1711	1645	1275	2145	CELL DIVISION CONTROL 48E	10	15914701	15915920	+	872	protein_coding	PF00004:ATPase family associated with various cellular activities (AAA)	AAA
Os01g0940000	722	2249	1150	1275	1562	1563	2524	2272	1375	1958	2885	1762	1416	1967	1786	CYTOKININ OXIDASE/DEHYDROGENASE 4	1	41300203	41302983	+	2327	protein_coding	PF09265:Cytokinin dehydrogenase 1, FAD and cytokinin binding|PF01565:FAD binding domain	FAD_binding_4
Os08g0504700	1726	1313	1433	1721	1376	1422	1105	1960	1595	1467	3677	1238	1635	1515	1785	STRESS ASSOCIATED PROTEIN GENE 11	8	24953937	24954919	+	983	protein_coding	PF01754:A20-like zinc finger|PF01428:AN1-like Zinc finger	zf-AN1
Os03g0605300	1007	1485	952	1202	1235	808	1302	1874	1915	2746	1425	2647	2347	2727	1364	subtilisin-like proteinase, Subtilisin 30, SUBTILISIN 30	3	22703015	22705531	+	2517	protein_coding	PF02225:PA domain|PF00082:Subtilase family	Peptidase_S8
Os07g0178700	919	1791	368	437	1141	1215	1228	1517	3861	2677	5182	2569	1771	1515	1882	-	7	4143416	4144441	+	946	protein_coding	PF00504:Chlorophyll A-B binding protein	-
Os07g0585100	1993	1387	1671	1739	1392	1789	1555	1667	1547	1871	2018	2003	1711	1506	1527	-	7	23753108	23760548	+	2390	protein_coding	PF08569:Mo25-like	-
Os08g0266300	1355	1865	1446	1612	1527	1445	1985	1871	2345	1655	1585	1780	1851	1511	2013	-	8	10138571	10141527	+	988	protein_coding	-	-
Os01g0150000	2063	1678	1776	2214	1534	2366	1094	1867	1185	1853	1850	1665	1287	1288	1521	eceriferum10, eceriferum 10	1	2707624	2711422	-	3499	protein_coding	PF02544:3-oxo-5-alpha-steroid 4-dehydrogenase	-
Os02g0120600	2417	2290	3642	2881	1369	2149	1218	1333	1148	1738	1798	1466	789	593	1210	UBIQUITIN-CONJUGATING ENZYME 13	2	1078475	1079650	+	812	protein_coding	PF00179:Ubiquitin-conjugating enzyme	UQ_con
Os05g0508500	1105	1647	1319	1542	1584	2457	1665	2009	1882	1736	1930	1392	1665	1328	2073	THIOREDOXIN H-TYPE 2	5	25164335	25169293	+	3741	protein_coding	-	-
Os06g0247800	1642	1467	1857	1890	1485	1771	1233	1404	1326	1892	1897	2027	1606	1632	1501	dynamin-related protein 2A	6	7661735	7669994	+	3306	protein_coding	PF00169:PH domain|PF02212:Dynamin GTPase effector domain|PF01031:Dynamin central region|PF00350:Dynamin family	PH
Os11g0484000	1711	1907	1579	1572	1965	1922	1739	1767	1182	1840	2012	1687	1221	1160	1401	Dehydratase-enolase-phosphatase, Methylthioribulose-1-phosphate dehydratase-enolase-phosphatase	11	17036933	17044163	-	1850	protein_coding	PF13419:Haloacid dehalogenase-like hydrolase|PF00596:Class II Aldolase and Adducin N-terminal domain	Aldolase_II
Os04g0431100	1417	1765	1811	1822	1521	1631	1786	1709	2130	1560	1719	1510	1741	1416	1841	-	4	21377338	21379536	-	1179	protein_coding	PF01025:GrpE	-
Os11g0425300	1623	1677	2077	1657	1875	1792	1767	1969	1407	1592	2162	1692	1455	1206	1375	-	11	13460527	13466777	-	1919	protein_coding	-	-
Os10g0506900	2219	1895	1520	2023	2451	2208	1967	2110	839	878	542	1031	1492	1759	1408	-	10	19379767	19382017	+	2143	protein_coding	-	-
novel.1691	1663	1555	1411	1427	1490	1340	1712	1213	1313	1594	1743	1622	1946	2459	2292	-	9	19015541	19018789	-	2751	-	- && Q6K9A2.1 RecName: Full=Cinnamoyl-CoA reductase 1; Short=OsCCR1 && PF01073:3-beta hydroxysteroid dehydrogenase/isomerase family	-
Os11g0308100	1688	1600	1885	1836	1306	1856	1223	1308	1381	1940	1526	1847	1714	1821	1898	-	11	11736082	11739401	-	2820	protein_coding	-	-
Os03g0223400	1152	2326	2576	1555	2398	2643	2327	2852	1660	1717	1266	1510	623	803	871	GLUTAMINE SYNTHETASE 1;2	3	6457915	6462146	-	1448	protein_coding	PF00120:Glutamine synthetase, catalytic domain|PF03951:Glutamine synthetase, beta-Grasp domain	-
Os11g0151700	1636	1086	846	896	1102	809	1419	1523	2980	2514	2347	2370	2258	1998	2076	PURPLE ACID PHOSPHATASE 21B	11	2423636	2426379	-	1768	protein_coding	PF00149:Calcineurin-like phosphoesterase|PF14008:Iron/zinc purple acid phosphatase-like protein C|PF16656:Purple acid Phosphatase, N-terminal domain	Metallophos
Os03g0219200	1434	2023	1467	1312	1608	1625	1879	2313	1811	1709	1892	1625	1515	1565	1447	SUPEROXIDE DISMUTASE 2	3	6271959	6275334	-	798	protein_coding	PF00080:Copper/zinc superoxide dismutase (SODC)	-
Os03g0152600	1600	1037	821	1068	819	676	982	1113	3087	2556	1893	2453	2498	2167	2377	-	3	2897477	2900285	-	981	protein_coding	-	-
Os09g0458900	1301	1299	1657	1387	1963	1567	1382	2355	2526	2117	2013	1691	1488	1160	1570	-	9	17338533	17339171	+	639	protein_coding	-	-
Os05g0441500	1423	2306	1195	1419	2339	2376	2595	1885	1030	851	521	1080	1762	2399	1871	-	5	21613630	21616111	+	1685	protein_coding	-	-
Os04g0502900	1249	1929	1637	1628	1951	2256	1407	2000	1052	1005	2047	1063	1674	1754	1928	-	4	25111078	25115175	+	2474	protein_coding	PF13833:EF-hand domain pair|PF00036:EF hand	efhand
Os06g0232000	1490	922	1485	1520	1143	872	713	1745	2033	2530	3036	2156	1501	1465	1146	-	6	6816406	6819804	-	3399	protein_coding	-	-
Os12g0555500	489	1018	728	729	699	956	1254	1814	2444	3117	2668	3256	1651	1823	2125	PATHOGENESIS-RELATED GENE 10A	12	22600049	22601182	+	813	protein_coding	PF00407:Pathogenesis-related protein Bet v I family	-
Os09g0573200	1382	1651	2147	1836	1670	2267	1710	1584	974	1567	1221	1698	1524	1825	1653	-	9	22934014	22939008	+	3957	protein_coding	PF12070:Protein of unknown function (DUF3550/UPF0682)	-
Os12g0405100	1344	1724	1304	1569	1342	1414	1880	1253	1643	1899	1524	2022	2093	2115	1947	ZINC FINGER CCCH DOMAIN-CONTAINING PROTEIN 66	12	12195260	12202939	+	2123	protein_coding	PF00642:Zinc finger C-x8-C-x5-C-x3-H type (and similar)	zf-CCCH
Os04g0527400	982	1203	902	945	914	1055	1851	1509	1624	2420	2408	2011	2280	2037	2045	-	4	26364147	26368378	+	2713	protein_coding	PF03097:BRO1-like domain	-
Os03g0425200	1641	1464	1524	1765	1406	1583	1322	1557	1915	1819	1630	1881	1729	1586	1713	-	3	17745404	17748496	-	1357	protein_coding	PF01156:Inosine-uridine preferring nucleoside hydrolase	-
Os02g0515000	1523	1968	1393	1381	1810	2022	2368	1785	1230	1287	1369	1542	1828	1741	1620	-	2	18564241	18568541	+	2181	protein_coding	-	-
Os03g0586500	2197	1129	1770	1835	1817	2051	1318	1822	1966	2000	1736	1675	1520	1220	1702	-	3	21634990	21637232	+	1127	protein_coding	-	-
Os05g0579600	2180	1236	1562	1322	1301	933	1050	1913	3070	2731	2888	2340	1405	1068	1245	-	5	28845110	28846124	-	682	protein_coding	-	-
Os03g0726100	1479	1197	1954	2554	1157	1792	1073	1497	1993	1619	1085	1977	1875	2075	1918	TUBULIN ALPHA-3 CHAIN	3	29526118	29529001	+	1744	protein_coding	PF03953:Tubulin C-terminal domain|PF00091:Tubulin/FtsZ family, GTPase domain	Tubulin
Os11g0621400	1930	1651	1369	1416	1786	1030	1468	2525	2991	1775	2036	1657	1557	1419	1210	-	11	24226400	24227678	-	594	protein_coding	-	-
Os09g0516300	1994	1720	1618	1433	1538	1895	1388	1181	1057	2061	1764	2198	1645	1671	1298	OsRRM homologue	9	20109768	20114569	-	3540	protein_coding	PF00076:RNA recognition motif. (a.k.a. RRM, RBD, or RNP domain)|PF07744:SPOC domain	RRM_1
Os02g0752800	1676	1547	1759	1517	1404	1475	1204	2269	2198	2033	2371	1439	1319	1123	1946	ETHYLENE RESPONSE FACTOR 49	2	31648754	31650407	+	1654	protein_coding	PF00847:AP2 domain	AP2
Os08g0159900	1824	1433	1584	1163	1822	1927	1517	1532	1099	2063	1506	2408	1572	1687	1102	Pre-mRNA-processing ATP-dependent RNA helicase PRP5, RNA helicase 42	8	3514010	3518732	-	4570	protein_coding	PF00270:DEAD/DEAH box helicase|PF00271:Helicase conserved C-terminal domain	DEAD
Os07g0682400	1444	1859	1827	2306	1436	2227	2332	1767	1255	1235	1077	1240	1503	1636	1978	ZINC FINGER CCCH DOMAIN-CONTAINING PROTEIN 53	7	28928736	28932799	-	3219	protein_coding	-	-
Os06g0143400	933	624	729	784	658	1087	1137	1077	1235	1435	6731	1756	2277	1906	1923	FATB1, OsFATB1	6	2274708	2279507	+	2146	protein_coding	PF12590:Acyl-ATP thioesterase|PF01643:Acyl-ACP thioesterase	-
Os04g0439300	1312	1302	1159	1146	1072	1052	1249	1151	2235	2078	2242	2067	2351	2050	2730	-	4	21856942	21858679	-	1099	protein_coding	PF15613:WSTF, HB1, Itc1p, MBD9 motif 2|PF15614:WSTF, HB1, Itc1p, MBD9 motif 3	-
Os02g0151800	1598	1598	1809	1522	1898	1862	1498	1821	1008	1647	1504	1732	1411	1650	1290	-	2	2850259	2862114	-	3655	protein_coding	-	-
Os02g0188000	3491	634	1760	1471	1117	791	515	1338	1643	2182	3812	2173	942	868	775	-	2	4888511	4890272	-	1615	protein_coding	PF00201:UDP-glucoronosyl and UDP-glucosyl transferase	UDPGT
Os02g0725100	1863	1242	1536	1610	1524	1533	1086	1480	1619	2289	2264	2247	1331	1119	1341	-	2	30139911	30143452	-	1454	protein_coding	PF06999:Sucrase/ferredoxin-like	-
Os01g0254000	1684	1119	1132	1312	1074	1143	1031	1464	2031	2774	2741	2305	1373	1284	2006	ARF-like protein 1d	1	8413916	8418925	-	1048	protein_coding	PF00025:ADP-ribosylation factor family	Arf
Os01g0138900	1340	1376	1871	1967	1319	2007	1048	1556	932	1372	1652	1386	1992	1294	1336	-	1	2074795	2077903	-	1704	protein_coding	PF02746:Mandelate racemase / muconate lactonizing enzyme, N-terminal domain|PF13378:Enolase C-terminal domain-like	MR_MLE_N
Os03g0452300	1836	2043	2598	1928	2542	2233	1931	3088	894	682	1161	787	828	915	914	-	3	19413119	19417098	-	1202	protein_coding	PF03719:Ribosomal protein S5, C-terminal domain|PF00333:Ribosomal protein S5, N-terminal domain	-
Os04g0584600	1070	975	1096	1266	740	1116	839	840	1081	1884	3067	1837	2735	2283	2166	CALCIUM-DEPENDENT PROTEIN KINASE 13	4	29531283	29535738	+	2458	protein_coding	PF00069:Protein kinase domain|PF13499:EF-hand domain pair	Pkinase
Os03g0753500	1654	2020	1971	1971	1823	1963	1889	1800	1213	1435	1120	1522	1334	1298	1209	-	3	31077668	31079773	-	1773	protein_coding	PF07762:Protein of unknown function (DUF1618)	-
Os05g0579900	1226	1144	1204	1070	1180	1472	1195	1084	1299	2127	2421	2672	2361	2011	1728	DnaJ domain protein C52	5	28864061	28871054	+	4579	protein_coding	-	-
Os08g0183900	1900	1512	1239	1369	1654	1720	1852	1303	1658	1579	1544	1660	2038	2147	1960	-	8	4897613	4900341	-	1879	protein_coding	-	-
Os02g0245200	1755	1934	1384	1159	1780	1890	1745	1308	1221	1643	1445	2195	1724	1866	1839	-	2	8209595	8223355	+	7070	protein_coding	-	-
Os07g0628700	797	1766	697	1029	1984	1574	3227	2311	993	1640	1270	1519	1990	2448	1787	-	7	26052222	26055831	-	2365	protein_coding	PF07714:Protein tyrosine kinase|PF01657:Salt stress response/antifungal	Pkinase_Tyr
Os01g0188400	1326	1538	1207	1386	1336	1318	1139	1829	2218	1791	2008	1581	1495	1431	2377	NADP-MALIC ENZYME 1	1	4739271	4744472	-	2259	protein_coding	PF00390:Malic enzyme, N-terminal domain|PF03949:Malic enzyme, NAD binding domain	Malic_M
Os11g0707600	1899	1345	1717	2133	1242	1680	1293	1486	1774	2156	1911	1861	1439	1310	2126	Glossy1-homologous gene 11	11	28953922	28957187	-	1267	protein_coding	PF04116:Fatty acid hydroxylase superfamily	-
Os01g0959900	1176	1672	1113	1400	1647	1033	1894	1928	2532	1595	1890	1646	1788	1788	1877	-	1	42312149	42313573	+	1009	protein_coding	-	-
Os02g0557700	2046	1952	1687	1865	1790	2165	1955	1868	1279	1392	1408	1298	1226	1234	1588	-	2	21122299	21125132	+	2111	protein_coding	-	-
Os06g0199400	2912	1458	1404	1583	1721	560	1200	2560	1363	1707	1614	1774	1054	1053	338	-	6	5045385	5046360	+	976	protein_coding	PF07911:Protein of unknown function (DUF1677)	-
Os03g0279000	1736	1335	1515	1569	1388	1236	1400	1440	1982	2000	1803	1870	1528	1582	1563	H2B1	3	9492827	9493512	+	686	protein_coding	PF00125:Core histone H2A/H2B/H3/H4	Histone
Os09g0481700	1681	2439	2284	2402	2428	2883	1631	1923	857	1113	1099	1127	1094	1268	1140	WRKY GENE 90	9	18496976	18501218	-	2764	protein_coding	PF03106:WRKY DNA -binding domain	WRKY
Os09g0517000	1388	2524	1185	1793	2465	1063	2358	3109	1427	371	461	774	1524	1843	1229	-	9	20156455	20157191	+	638	protein_coding	-	-
Os04g0401000	80	638	154	720	437	708	2024	1242	2797	686	175	1741	4390	5533	5303	PYRICULARIA ORYZAE RESISTANCE 21	4	19835206	19836892	-	1183	protein_coding	-	-
Os02g0759400	1243	1519	926	1408	969	1355	1827	2497	543	591	7529	654	1405	1031	1012	OsRING-1	2	31967805	31969537	+	1733	protein_coding	PF13639:Ring finger domain	-
Os08g0431100	1406	1560	1363	1357	1242	1653	1791	1456	1442	1191	2168	1675	2173	2258	1919	-	8	20848026	20853007	+	2668	protein_coding	PF01426:BAH domain|PF05641:Agenet domain	Agenet
Os03g0268000	1859	1779	1666	1869	1639	2021	1489	1787	1402	1435	1530	1321	1640	1648	1511	Protein phosphatase 47	3	8884203	8889781	+	1729	protein_coding	PF00149:Calcineurin-like phosphoesterase|PF16891:Serine-threonine protein phosphatase N-terminal domain	Metallophos
Os08g0564800	1381	1549	1703	1720	1364	2085	1546	1247	1052	1782	1487	2014	1663	1797	1610	KIX domain protein 10, Mediator 15_2	8	28295077	28305341	-	4422	protein_coding	PF16987:KIX domain	-
Os03g0821250	1616	1688	1216	1199	1664	1161	1576	1638	2243	1551	1081	1522	2154	2258	2162	-	3	34464252	34465038	+	787	protein_coding	-	-
Os03g0861800	1832	1490	1694	1754	1542	1745	1360	1525	1476	1651	1582	1566	1747	1627	1840	F-box protein 178	3	36381746	36384498	+	1506	protein_coding	-	-
Os10g0161800	2035	1727	1643	1494	1908	1842	1415	2354	1750	1296	1782	1026	1252	1276	1541	-	10	3941433	3941895	-	463	protein_coding	-	-
Os02g0670900	1482	1368	1292	1741	1266	1718	1360	2275	1127	1912	1125	1611	1498	1732	1532	aromatic and neutral amino acid transporter 3	2	27244843	27246916	+	2074	protein_coding	PF01490:Transmembrane amino acid transporter protein	Aa_trans
Os03g0121800	1474	1773	1689	1389	1954	2282	1580	1506	1057	1528	1522	1956	1645	1784	1482	DICER-LIKE 1	3	1195075	1204839	-	6583	protein_coding	-	-
Os08g0292900	1495	1262	1504	1608	1185	1362	1333	1467	2076	1754	1786	1725	1655	1728	1952	HOMEOBOX45	8	11758735	11765193	+	1117	protein_coding	PF03791:KNOX2 domain|PF05920:Homeobox KN domain	Coprinus_mating
Os08g0488800	1870	1276	1496	1103	1286	769	1031	1298	1882	2425	2378	2670	1723	1764	958	-	8	24158664	24159931	-	1268	protein_coding	PF00201:UDP-glucoronosyl and UDP-glucosyl transferase	UDPGT
Os04g0301500	61	72	51	85	16	85	14	37	40	230	12290	273	6872	3490	2108	basic helix-loop-helix protein 006	4	13466455	13468869	-	1281	protein_coding	PF00010:Helix-loop-helix DNA-binding domain	HLH
Os10g0550900	398	401	354	461	383	340	664	1255	2202	3444	5070	3076	2593	1859	1719	Proline dehydrogenase	10	21618211	21620554	+	1781	protein_coding	PF01619:Proline dehydrogenase	-
Os06g0105900	1588	1633	1456	1583	1437	1805	1575	1195	1210	1867	1623	2109	1653	1773	1589	-	6	403724	410270	+	4057	protein_coding	-	-
Os06g0268800	1390	1411	1516	1532	1368	1515	1590	1335	1472	1968	2006	1967	1900	1653	2054	-	6	8960007	8964614	-	2042	protein_coding	PF11744:Aluminium activated malate transporter	-
Os02g0580300	1338	1383	1675	1837	1418	1637	1335	1506	1355	1743	2090	1492	1689	1675	1752	GIBBERELLIN-INSENSITIVE DWARF 2	2	22333308	22337676	+	2630	protein_coding	PF00244:14-3-3 protein	-
Os01g0107900	1905	2020	1820	1764	1950	2147	1690	1928	925	1403	1463	1505	1150	1315	882	EX2	1	416264	420497	-	2381	protein_coding	PF12014:Domain of unknown function (DUF3506)	-
Os09g0253000	1446	1350	1183	1597	1174	1352	1435	1229	2309	1737	1715	1610	2031	1775	2854	-	9	4042647	4045407	+	578	protein_coding	PF05627:Cleavage site for pathogenic type III effector avirulence factor Avr	-
Os05g0516600	1460	934	1225	1571	997	1242	888	1279	2066	2026	2267	1713	2125	1709	2290	small GTP-binding protein OsRab7B3, GTP-binding protein OsRab7	5	25620555	25623280	+	1045	protein_coding	PF00071:Ras family	Ras
Os02g0813500	1452	1101	1506	1452	1066	1370	987	1172	1828	2648	2353	2290	1370	1424	1855	glutathione reductase 2, glutathione reductase	2	34837853	34843851	+	2501	protein_coding	PF07992:Pyridine nucleotide-disulphide oxidoreductase|PF02852:Pyridine nucleotide-disulphide oxidoreductase, dimerisation domain	Pyr_redox_2
Os06g0688100	1369	1562	1607	1618	1961	2362	1484	1748	954	1346	1321	1442	1920	1704	1456	-	6	28699601	28706417	+	3299	protein_coding	PF05327:RNA polymerase I specific transcription initiation factor RRN3	RRN3
Os03g0242300	2617	1472	2846	2345	1595	2498	1113	1438	950	1532	1609	1304	991	1224	1432	-	3	7519754	7521478	-	1725	protein_coding	-	-
Os05g0292800	1594	1810	1557	2208	1922	1874	2157	2837	2002	1287	1278	1084	1090	1221	1246	-	5	12896015	12896822	+	551	protein_coding	-	-
Os03g0735000	1419	1904	1558	1374	1756	1634	2052	2020	1312	1412	1407	1679	1443	1397	1261	ADP-GLUCOSE PYROPHOSPHORYLASE LARGE SUBUNIT 1	3	30099369	30104572	-	2071	protein_coding	PF00483:Nucleotidyl transferase	-
Os04g0518200	1653	1758	1460	1279	1526	1847	1577	1209	1144	1747	1536	2102	2027	2301	1394	-	4	25911126	25915264	-	3586	protein_coding	-	-
Os03g0822200	1599	1445	1693	1641	1155	1323	1308	1445	2118	2180	2321	2058	1317	1197	1389	-	3	34526502	34529096	-	1087	protein_coding	PF13460:NAD(P)H-binding	-
Os05g0529700	2050	1106	1844	1554	1102	1172	1075	1187	1697	2109	2063	2152	1453	1364	1409	DnaJ domain protein C50, rice DJC82 homolog	5	26310862	26314173	-	1876	protein_coding	PF13370:4Fe-4S single cluster domain of Ferredoxin I|PF00226:DnaJ domain	DnaJ
Os08g0141300	1675	1273	1905	1615	1077	1215	864	1317	1629	2359	2148	2118	1374	1311	1279	-	8	2305809	2308492	+	1285	protein_coding	PF00635:MSP (Major sperm protein) domain	Motile_Sperm
Os01g0809300	1512	1111	1735	1728	1059	1410	1006	1293	1650	1991	2203	1848	1656	1763	1901	leucine-rich repeat protein, extracellular leucine-rich repeat (eLRR) domain protein 1	1	34379096	34383084	+	1093	protein_coding	PF13855:Leucine rich repeat|PF08263:Leucine rich repeat N-terminal domain	LRRNT_2
Os09g0413700	1629	1665	1616	1636	1767	1577	1691	1700	1735	1475	2084	1630	1431	1303	1568	-	9	14711584	14716550	+	1306	protein_coding	PF12697:Alpha/beta hydrolase family	-
Os12g0641500	1431	1686	1804	1717	1619	1929	1569	1258	1007	1657	1447	1963	1567	1723	1255	-	12	27518828	27529682	-	5444	protein_coding	-	-
Os01g0971200	1680	1582	1847	1770	1203	1572	1449	1271	1314	1566	2355	1655	1597	1792	1410	-	1	42848228	42852984	-	1930	protein_coding	-	-
Os07g0153150	1725	2573	1267	1967	3440	3861	98	1302	1176	1214	2268	2032	41	168	299	-	7	2806936	2815086	-	2568	protein_coding	-	-
Os01g0866600	1951	1355	1572	1524	1391	1169	1020	2012	2459	2244	2360	1609	1317	1018	1907	-	1	37525983	37526487	-	373	protein_coding	-	-
Os07g0188233	2103	1773	1543	1145	1694	1242	1541	1805	1563	1797	1845	1766	1306	1414	1224	-	7	4719660	4722675	+	3016	protein_coding	-	-
Os06g0701300	1687	1340	1554	1354	1321	1631	1356	1449	1246	1980	1723	2278	1616	1762	1294	Serine Beta-Lactamase 1, SERINE BETA-LACTAMASE 1	6	29516287	29523982	-	2958	protein_coding	-	-
Os01g0949500	1415	1461	1416	1501	1912	1745	1353	2394	1639	1487	2865	1247	1498	1501	1339	CALMODULIN-LIKE PROTEIN 10	1	41826111	41827156	-	1046	protein_coding	PF13499:EF-hand domain pair	-
Os07g0119300	3470	2256	3113	2507	3180	3245	1278	2703	483	858	529	687	308	396	467	-	7	1046046	1047972	+	1469	protein_coding	PF00249:Myb-like DNA-binding domain	Myb_DNA-binding
Os12g0617900	1812	1393	1731	1717	1464	1826	1399	1290	1060	1711	1853	1782	1625	1549	1337	protein phosphatase with Kelch-like repeat domain 3, Protein phosphatase 132	12	26306869	26315803	-	4073	protein_coding	PF00149:Calcineurin-like phosphoesterase	Metallophos
Os06g0701100	1443	1729	2929	2483	1835	2807	1513	2038	733	1316	1051	1190	744	742	551	EUKARYOTIC INITIATION FACTOR 4A-1	6	29503817	29507313	-	1753	protein_coding	PF00270:DEAD/DEAH box helicase|PF00271:Helicase conserved C-terminal domain	DEAD
Os06g0167000	1741	1653	2015	1845	1836	2625	1524	1660	838	1394	1177	1783	1202	1234	998	-	6	3363900	3371061	-	4570	protein_coding	-	-
Os01g0338600	1727	1865	1636	1577	1766	1629	2153	2290	1518	1279	1486	1279	1304	1295	1251	-	1	13319295	13323798	-	1362	protein_coding	-	-
Os02g0700400	2195	1251	1533	1677	1426	1361	1101	1432	1893	1959	2564	1769	1458	1415	1309	ALTERNATIVE OXIDASE 1C	2	28812685	28814078	-	1088	protein_coding	PF01786:Alternative oxidase	AOX
Os10g0493600	1139	1511	994	1632	2136	1618	1936	2723	1540	1498	940	1219	1322	2390	1745	Alpha-D-galactoside galactohydrolase, alpha-galactosidase 1, alpha-galactosidase I	10	18733290	18741383	+	1985	protein_coding	PF16499:Alpha galactosidase A	-
Os03g0708400	1229	1524	1037	1413	1277	1446	1399	1497	2061	1911	1594	2033	1771	1874	2294	-	3	28561107	28564805	+	1263	protein_coding	PF06966:Protein of unknown function (DUF1295)	-
Os03g0815200	992	856	1389	1316	522	920	641	858	1819	2095	1893	2544	2128	1772	1953	-	3	34167824	34173328	-	2170	protein_coding	PF02219:Methylenetetrahydrofolate reductase	-
Os05g0217700	1974	1331	5422	3036	710	511	48	375	1740	1241	2017	916	1512	2456	1726	BURP domain-containing protein 7	5	7249980	7251356	+	1088	protein_coding	-	-
Os06g0128300	1704	1578	1499	1455	1650	1605	1733	1665	1404	1660	1521	1777	1787	1694	1512	ABC TRANSPORTER B FAMILY MEMBER 23	6	1492909	1502583	-	2726	protein_coding	PF00005:ABC transporter|PF00664:ABC transporter transmembrane region	ABC_tran
Os01g0624500	2063	1064	1975	2262	1208	1543	1206	1442	1541	1900	1765	1645	1138	1131	1588	suppressor of the G2 allele of skp1	1	24941444	24942799	+	582	protein_coding	PF05002:SGS domain	-
Os03g0758800	1392	1698	2637	2564	1519	2534	1369	1737	1110	1530	1280	1214	705	686	1003	-	3	31388386	31390881	+	947	protein_coding	PF01287:Eukaryotic elongation factor 5A hypusine, DNA-binding OB fold	-
Os01g0102600	1818	1766	1726	1508	1909	1588	1776	2046	1723	1428	1708	1504	1305	1344	1167	Shikimate kinase 4	1	145603	147847	+	1126	protein_coding	PF01202:Shikimate kinase	SKI
Os02g0589000	374	1071	313	715	636	672	1197	1507	3181	3054	1959	3493	2258	2401	2318	-	2	22722799	22733189	-	1365	protein_coding	PF02450:Lecithin:cholesterol acyltransferase	-
Os10g0503200	1861	1894	1605	1501	1712	1595	1824	1543	1516	1715	1454	1750	1435	1529	1368	-	10	19201583	19206783	-	2400	protein_coding	-	-
Os05g0156800	1604	1398	1591	1719	1454	1924	1367	1420	1107	1726	1519	1917	1747	1627	1662	-	5	3323084	3334309	+	3449	protein_coding	-	-
Os03g0334700	1861	1405	1615	1369	1464	1694	1298	1302	1152	1627	1725	1917	1754	1859	1565	AMINOPHOSPHOLIPID ATPASE 1	3	12375718	12380262	+	3013	protein_coding	PF16212:Phospholipid-translocating P-type ATPase C-terminal|PF12710:haloacid dehalogenase-like hydrolase	-
Os12g0594300	1592	1403	1476	1505	1419	1612	1063	1182	1108	1987	1939	2278	1818	1851	1521	-	12	24945820	24950240	+	3453	protein_coding	PF00564:PB1 domain|PF07714:Protein tyrosine kinase	Pkinase_Tyr
Os02g0761400	1606	1596	1736	1947	1608	2375	2001	1943	1463	1663	1843	1252	1007	690	1594	-	2	32068322	32069424	+	675	protein_coding	-	-
Os06g0644100	2020	1376	1947	2297	1288	1787	950	1459	1250	1563	1466	1399	1210	1201	1502	-	6	26263157	26266692	+	948	protein_coding	PF09430:Protein of unknown function (DUF2012)	-
Os12g0291400	521	2070	431	1314	745	767	3231	1767	3493	907	676	1389	2292	2341	3149	RuBisCO small subunit 5, Ribulose-1, 5-Bisphosphate Carboxylase/Oxygenase Small Subunit 5	12	11277247	11278306	+	943	protein_coding	PF12338:Ribulose-1,5-bisphosphate carboxylase small subunit|PF00101:Ribulose bisphosphate carboxylase, small chain	-
Os02g0761700	1616	1833	1355	1347	1662	1424	1836	1777	1727	1521	1500	1569	1558	1459	1895	-	2	32081293	32085569	-	1352	protein_coding	PF00557:Metallopeptidase family M24	Peptidase_M24
Os01g0919700	1283	2017	1548	1388	2085	1885	2083	1891	1357	1378	1422	1460	1772	1426	1484	-	1	40133109	40138135	+	1598	protein_coding	PF00561:alpha/beta hydrolase fold	Abhydrolase_1
Os10g0376200	1884	1114	1869	1370	1579	1144	1075	1784	1373	2255	2423	1854	1422	1491	803	-	10	11981020	11986066	+	2521	protein_coding	PF13855:Leucine rich repeat	-
Os03g0756000	1369	1893	3015	2868	1523	2658	1520	1991	910	1257	960	1086	521	574	765	-	3	31203316	31205287	+	946	protein_coding	PF00572:Ribosomal protein L13	-
Os03g0820600	1137	1125	1397	1808	1231	1424	1009	1520	2038	2131	2304	1829	1523	1396	1761	actin depolymerizing factor 4	3	34431700	34434224	+	795	protein_coding	PF00241:Cofilin/tropomyosin-type actin-binding protein	Cofilin_ADF
Os02g0150800	2151	1487	1643	1460	1297	1459	1246	1364	1527	1894	1974	2018	1400	1373	1243	ZEITLUPE 1	2	2798816	2803581	+	2641	protein_coding	PF13426:PAS domain|PF13418:Galactose oxidase, central domain|PF13415:Galactose oxidase, central domain|PF12937:F-box-like	-
Os01g0210600	1761	1660	1626	2045	2027	2015	1575	2884	1279	1350	1303	1114	1022	1023	1133	-	1	6010862	6011818	-	957	protein_coding	PF04398:Protein of unknown function, DUF538	-
Os12g0563600	551	1293	894	1187	1090	1050	1072	1696	1924	2065	2030	1990	2161	2754	2127	-	12	23115491	23116535	+	1045	protein_coding	PF04398:Protein of unknown function, DUF538	-
Os03g0851300	1542	1461	1883	1947	1382	1855	1385	1481	1299	1664	1499	1698	1471	1368	1464	19S REGULATORY PARTICLE NON-ATPASE SUBUNIT 5	3	35833974	35837995	-	1888	protein_coding	PF01399:PCI domain	-
Os01g0259600	1761	1791	1360	1573	1644	1799	1718	1752	1536	1544	1669	1563	1487	1534	1484	-	1	8701299	8708612	-	2100	protein_coding	-	-
Os02g0575700	699	693	1211	684	432	477	690	778	2811	3157	2670	3110	2191	1853	1404	ILA1 INTERACTING PROTEIN 3	2	22096140	22100732	+	2634	protein_coding	-	-
Os04g0668800	2153	1589	1435	1479	1462	1171	1346	1285	2401	1815	2046	1800	1741	1450	1798	-	4	34119501	34122972	+	865	protein_coding	PF04134:Protein of unknown function, DUF393	-
Os12g0263200	1081	1247	1268	1501	834	995	1134	961	2147	1765	1624	2033	2104	2190	2558	-	12	9278224	9283540	-	1182	protein_coding	PF05368:NmrA-like family	NmrA
Os03g0426800	1619	1517	1789	1693	1575	1570	1268	1765	2135	1725	1716	1563	1358	1251	1529	MUB1	3	17824178	17827704	+	840	protein_coding	PF13881:Ubiquitin-2 like Rad60 SUMO-like	-
Os08g0450800	1751	1324	1578	1946	1437	2056	1121	1373	753	1301	1667	1451	1770	1603	1232	-	8	22006770	22011866	+	2892	protein_coding	PF01504:Phosphatidylinositol-4-phosphate 5-Kinase	PIP5K
Os09g0563200	1732	1501	1333	1219	1404	1691	1255	1173	904	2359	1960	2552	1484	1754	940	HIGH-AFFINITY POTASSIUM(K+) TRANSPORTER 18	9	22367879	22373612	-	2892	protein_coding	-	-
Os05g0322900	1593	1174	1320	1341	369	178	646	534	1087	1507	3909	1766	1883	2403	1951	WRKY GENE 45	5	14991579	14993673	+	1708	protein_coding	PF03106:WRKY DNA -binding domain	WRKY
Os01g0967800	1680	1494	1605	1640	1316	1870	1346	1322	1308	1670	1780	1642	1592	1531	1500	-	1	42684942	42689080	+	2378	protein_coding	-	-
novel.1721	1773	1186	1196	1401	1229	1217	846	1155	1378	2410	2088	2324	1539	1552	1323	-	Syng_TIGR_023	10229	19286	-	3147	-	- && Q96282.1 RecName: Full=Chloride channel protein CLC-c; Short=AtCLC-c; AltName: Full=CBS domain-containing protein CBSCLC4 && PF00654:Voltage gated chloride channel	Voltage_CLC
Os08g0517200	1917	1466	2433	1663	952	1077	812	772	816	1376	1732	2104	1896	1815	1498	Functioning in Cesium Over-transport 2	8	25652085	25663694	-	5718	protein_coding	-	-
Os06g0194000	950	980	1137	1296	1049	1429	1332	1531	1975	1814	1504	1854	2328	2425	2190	ETHYLENE RESPONSE FACTOR 71	6	4731330	4733911	+	1716	protein_coding	PF00847:AP2 domain	AP2
Os11g0153700	1807	1494	1638	1590	1881	1721	1623	1623	1416	1614	1783	1667	1413	1265	1289	-	11	2517481	2521841	+	1895	protein_coding	PF02978:Signal peptide binding domain|PF02881:SRP54-type protein, helical bundle domain|PF00448:SRP54-type protein, GTPase domain	-
Os09g0369400	1210	1446	1611	1238	1666	1701	1040	1872	547	499	7875	404	1297	788	895	TREHALOSE-6-PHOSPHATE PHOSHPHATASE 7	9	12251875	12254061	+	1549	protein_coding	PF02358:Trehalose-phosphatase	-
Os12g0535400	1340	1406	1499	1305	1597	1772	1746	1406	1270	1870	1457	1898	1805	2040	1580	-	12	21293012	21296897	-	3004	protein_coding	-	-
Os01g0689451	1641	1537	1457	1394	1475	1848	1477	1449	1137	1848	1614	1975	1527	1710	1558	-	1	28447888	28458988	-	4302	protein_coding	PF05495:CHY zinc finger|PF14599:Zinc-ribbon|PF01814:Hemerythrin HHE cation binding domain	zf-CHY
Os04g0507100	2393	1455	1559	1410	1473	942	1221	1974	2371	1840	1839	1879	1279	1299	1261	-	4	25340375	25341989	-	1296	protein_coding	PF11998:Protein of unknown function (DUF3493)	-
Os08g0301500	1259	1472	1299	1429	1357	1783	1706	1486	1108	1544	1791	1743	1699	1772	1502	SUCROSE PHOSPHATE SYNTHASE 8	8	12411938	12424753	+	3857	protein_coding	PF05116:Sucrose-6F-phosphate phosphohydrolase|PF00534:Glycosyl transferases group 1|PF00862:Sucrose synthase	Glycos_transf_1
Os01g0772600	2079	1305	1682	1610	1416	1574	1203	1237	1278	1886	1733	2037	1311	1347	1348	CK1_CaseinKinase_1a.3	1	32615694	32622721	+	2870	protein_coding	PF00069:Protein kinase domain	Pkinase
Os05g0563400	1083	1448	1100	1133	1259	1455	1270	1391	1508	1527	1706	1796	2470	2236	1800	auxin response factor-15, auxin response factor 15, OsETTIN1	5	28034380	28039748	+	2728	protein_coding	PF06507:Auxin response factor|PF02362:B3 DNA binding domain	Auxin_resp
Os09g0410300	1600	1557	1380	1322	1452	1668	1959	1258	1403	1575	1560	1739	2048	1900	1633	cold tolerance at seedling stage (QTL)-9	9	14545092	14547798	+	1600	protein_coding	-	-
Os06g0256500	1498	1559	816	910	1376	1046	2021	1455	1849	2067	1991	2119	1399	1626	2192	PHOSPHOGLUCOISOMERASE 2	6	8152444	8159313	+	2063	protein_coding	PF00342:Phosphoglucose isomerase	-
Os12g0610200	1948	1841	1802	1490	1776	1590	979	1471	1264	1727	1427	1714	1513	1747	1118	PIL11	12	25768808	25773052	+	2080	protein_coding	PF00010:Helix-loop-helix DNA-binding domain	HLH
Os02g0687500	1687	1015	1515	1225	1524	1377	1437	1927	1883	1493	2011	1554	1833	1666	1558	-	2	28160301	28161779	-	1253	protein_coding	PF13920:Zinc finger, C3HC4 type (RING finger)	-
Os08g0557900	1463	826	1369	1542	905	1188	994	1155	1894	2340	2185	2315	1787	1545	1870	URH1	8	27922848	27926667	-	1510	protein_coding	PF01156:Inosine-uridine preferring nucleoside hydrolase	-
Os11g0644800	2118	2347	2348	2142	2189	2388	1455	2237	921	940	1303	978	788	740	762	-	11	25596663	25608463	-	1407	protein_coding	PF00155:Aminotransferase class I and II	Aminotran_1_2
Os09g0475400	806	1263	1409	1001	922	1523	1046	1196	1382	2776	2830	2427	1509	1711	1657	basic helix-loop-helix protein 032	9	18207621	18214963	+	4034	protein_coding	PF00010:Helix-loop-helix DNA-binding domain	HLH
Os10g0509200	1765	1392	1511	1307	1486	1378	1276	1581	1993	1893	1834	1769	1445	1552	1566	-	10	19561807	19568655	+	1205	protein_coding	PF04755:PAP_fibrillin	-
Os04g0558400	1467	1354	1393	1366	1575	1732	1288	1357	1086	1226	1661	1215	2524	1894	1916	-	4	27984142	27990552	+	1691	protein_coding	PF13622:Thioesterase-like superfamily|PF00027:Cyclic nucleotide-binding domain	cNMP_binding
Os04g0500700	1361	1377	1346	1797	944	1245	935	1206	1515	1391	1407	1560	1785	1369	1634	HYDROXYCINNAMOYLTRANSFERASE 1	4	24993910	24999530	+	1974	protein_coding	PF02458:Transferase family	-
Os08g0416000	1128	1074	1199	1311	844	675	862	1271	2462	1793	1596	2065	1819	2108	1433	HOMEOBOX GENE 5	8	19884020	19888355	-	2568	protein_coding	PF02183:Homeobox associated leucine zipper|PF00046:Homeobox domain	Homeobox
Os03g0385400	2509	1632	1884	2334	1270	1158	1207	2165	1767	1116	1170	1001	1228	1229	1197	non-specific lipid transfer protein-like AGP 1, non-specific lipid transfer protein-like arabinogalactan protein 1, GPI-anchored non-specific lipid transfer protein 6, type G nsLTP 6, type G non-specific lipid transfer protein 6, non-specific lipid transfer protein-like protein 1	3	15307624	15309776	+	864	protein_coding	PF14368:Probable lipid transfer	-
Os08g0313200	1635	1578	1527	1745	1264	1430	1450	1455	1877	1609	1727	1678	1427	1272	1766	cystathionine b-synthase domain containing protein OsCBSX1, CBS domain containing protein OsCBSX1	8	13359083	13367573	+	1165	protein_coding	PF00571:CBS domain	CBS
Os01g0233000	839	339	373	609	468	384	635	828	3038	3092	2219	2973	2553	2204	2590	developmentally regulated plasma membrane polypeptide 1	1	7363663	7366111	-	1241	protein_coding	PF05558:DREPP plasma membrane polypeptide	-
Os01g0913000	1638	1150	1349	1877	1231	1327	1466	1335	2554	1694	1532	1319	1917	1377	2446	THIOREDOXIN H-TYPE 10	1	39794547	39795809	+	947	protein_coding	PF00085:Thioredoxin	-
Os10g0571200	1828	1502	2003	1381	1278	1457	1401	1167	765	883	1124	1216	2124	1629	1681	-	10	22640923	22646792	+	3647	protein_coding	PF00224:Pyruvate kinase, barrel domain|PF02887:Pyruvate kinase, alpha/beta domain	PK
novel.1702	1189	1321	1563	1836	1560	1961	1169	1494	1150	1858	1612	1655	1694	1640	1566	-	AC174930	1936	7156	-	3668	-	- && B9FSC8.1 RecName: Full=Putative 12-oxophytodienoate reductase 11; AltName: Full=OPDA-reductase 11; Short=OsOPR11 && PF00724:NADH:flavin oxidoreductase / NADH oxidase family	Oxidored_FMN
Os02g0609400	1324	1223	1277	1449	1387	1209	903	1768	2000	1801	2080	1647	1697	1477	1703	-	2	23909403	23913641	+	1036	protein_coding	-	-
Os07g0655300	1789	1339	1555	1791	1216	1259	1151	1384	1542	1812	1884	1800	1471	1390	1152	MATH-BTB protein 11, MDC protein with a BTB domain 11, MDC protein having BTB domain 11	7	27545277	27550186	+	1766	protein_coding	PF00651:BTB/POZ domain	BTB
Os02g0101700	1598	1526	1528	1631	1239	1718	1091	1241	1177	1936	1661	2120	1550	1622	1315	-	2	86724	90020	-	2561	protein_coding	PF00632:HECT-domain (ubiquitin-transferase)	HECT
Os06g0286351	1587	1520	1842	1765	1794	2315	1342	1434	873	1548	1357	1827	1410	1469	1021	-	6	10344190	10358301	-	5297	protein_coding	-	-
Os04g0534000	1449	1259	1195	1131	1455	1093	1048	1650	1980	2061	1951	1817	1634	1780	1508	-	4	26689858	26692543	+	1860	protein_coding	PF05686:Glycosyl transferase family 90	-
Os03g0816100	1208	1019	1079	1038	1124	1237	1054	1071	1540	2272	2314	2255	2143	2008	1737	-	3	34202464	34206271	-	2259	protein_coding	PF00069:Protein kinase domain	Pkinase
Os06g0496000	1762	1366	1737	1750	1479	1913	1596	1314	1010	1609	1468	1540	1523	1514	1370	-	6	17311252	17318590	+	2528	protein_coding	PF12701:Scd6-like Sm domain|PF09532:FDF domain	-
Os08g0374800	1036	2301	1232	1414	1309	1304	2823	1976	1504	984	900	1415	1586	1842	1587	UDP-glucose epimerase 2	8	17570086	17576402	-	1877	protein_coding	PF16363:GDP-mannose 4,6 dehydratase	-
Os08g0500100	1671	1466	1398	1545	1407	1612	1593	1281	1243	1681	1539	1711	1639	1758	1525	PEROXIN 5	8	24685286	24694485	+	2694	protein_coding	PF13414:TPR repeat|PF00515:Tetratricopeptide repeat	TPR_1
Os02g0167500	1537	1476	1496	1273	1385	1864	1473	1290	1117	1908	1503	2050	1616	1695	1226	-	2	3623786	3631539	-	4178	protein_coding	PF00076:RNA recognition motif. (a.k.a. RRM, RBD, or RNP domain)	RRM_1
Os03g0191100	1585	1480	1395	1520	1611	1607	1893	1731	1427	1740	1584	1873	1577	1433	1262	-	3	4737753	4741311	-	2033	protein_coding	-	-
Os08g0178800	2291	1012	1826	1294	959	907	992	1272	2196	1774	1322	1560	1872	1666	1899	B-box-containing protein 24	8	4610545	4612918	-	1779	protein_coding	-	-
Os02g0124800	1050	2611	1226	1643	1582	1401	3458	2223	1412	625	638	820	1153	1627	1532	-	2	1288998	1289511	-	514	protein_coding	-	-
Os01g0967100	1371	1589	1364	1482	1392	1575	1508	1167	1053	1737	1526	2077	1680	1704	1436	-	1	42646061	42653875	+	4052	protein_coding	-	-
Os08g0562600	1674	1310	2214	1407	1325	930	931	1580	1346	1592	2525	1502	1017	1045	900	-	8	28170523	28172296	-	1774	protein_coding	PF00168:C2 domain	C2
Os09g0417600	387	1096	690	719	85	31	416	285	520	449	9249	775	3178	2724	1594	WRKY GENE 76	9	14976197	14977729	-	1414	protein_coding	PF03106:WRKY DNA -binding domain	WRKY
Os03g0750800	1556	1522	1638	1672	1386	1651	1272	1370	1156	1653	1818	1735	1352	1355	1312	SWIRM domain-containing protein HXA701	3	30935642	30942983	-	2374	protein_coding	PF00249:Myb-like DNA-binding domain|PF00569:Zinc finger, ZZ type	Myb_DNA-binding
Os04g0551700	1150	1654	1150	1112	1434	1333	1876	1348	1789	1819	1403	1747	2081	2091	1949	-	4	27633216	27637876	-	2469	protein_coding	PF04755:PAP_fibrillin	-
Os03g0343400	1477	2024	1564	1543	2371	1672	2389	2343	1375	1108	1042	1164	1176	1201	1208	PHR2	3	12794533	12797944	+	1800	protein_coding	PF00875:DNA photolyase|PF03441:FAD binding domain of DNA photolyase	-
Os01g0933600	1574	1245	1485	1420	1276	1253	1207	1187	1815	1693	1756	1808	1683	1706	1750	-	1	40947072	40949536	-	1634	protein_coding	-	-
Os09g0553200	1507	1533	1828	1968	1549	2556	1369	1413	963	1704	1968	1925	1000	934	1147	UDP-GLUCOSE PYROPHOSPHORYLASE 1	9	21917324	21922399	+	1727	protein_coding	PF01704:UTP--glucose-1-phosphate uridylyltransferase	-
Os02g0829200	1708	1598	1398	1399	1608	1785	1649	1608	1465	1653	1579	1567	1479	1620	1540	-	2	35643004	35647410	-	1806	protein_coding	PF00168:C2 domain	C2
Os05g0459900	1492	1665	3279	2820	1461	1830	1152	2179	1126	1344	1118	1071	317	358	443	-	5	22596427	22598350	+	1107	protein_coding	PF01158:Ribosomal protein L36e	-
Os03g0807800	1632	1875	3073	2735	1610	1875	1270	2172	922	1298	974	1081	313	435	320	Omnipotent suppressor protein SUP44	3	33769018	33770893	+	1083	protein_coding	PF00333:Ribosomal protein S5, N-terminal domain|PF03719:Ribosomal protein S5, C-terminal domain	-
Os06g0329200	1134	2137	2560	1780	1789	2247	1647	1427	728	1076	1335	1187	1039	1349	1228	-	6	12991051	13000888	-	2532	protein_coding	-	-
Os02g0148100	1679	1741	1565	1994	1437	1722	1321	1429	1138	1375	1526	1312	1622	1491	1413	MAP kinase 14	2	2643056	2646360	-	1549	protein_coding	PF00069:Protein kinase domain	Pkinase
Os08g0433100	1338	1613	1435	1735	1456	1779	1505	1752	1641	1318	1427	1339	1667	1498	2050	-	8	21000076	21003946	-	1278	protein_coding	PF01169:Uncharacterized protein family UPF0016	-
Os12g0174100	953	1016	922	895	752	827	997	920	1349	1479	3624	1503	3060	2353	2214	-	12	3753603	3758484	+	1921	protein_coding	PF10250:GDP-fucose protein O-fucosyltransferase	-
Os05g0163400	1516	1279	1265	1249	1157	1594	1263	1016	1136	1794	1692	1964	1851	2021	1657	-	5	3718329	3725414	-	6382	protein_coding	PF13639:Ring finger domain	-
Os05g0348100	1745	1917	1824	1832	2546	1998	1918	2398	1268	849	1158	893	979	1147	1254	-	5	16421495	16423179	-	976	protein_coding	-	-
Os02g0704300	2578	1221	1218	1313	1154	1100	1007	1036	1916	2145	2671	1858	1439	1414	1870	-	2	29059400	29062130	-	1488	protein_coding	-	-
Os04g0550400	1467	1414	1363	1297	1348	1651	1334	1251	1132	1835	1618	2128	1664	1746	1188	HISTONE MONOUBIQUITINATION1, HISTONE MONOUBIQUITINATION 1	4	27551423	27560074	-	3504	protein_coding	PF13920:Zinc finger, C3HC4 type (RING finger)	-
Os03g0243300	1448	1429	1678	1808	1270	1670	1103	1414	1489	1809	1632	1656	1426	1198	1426	Subunit 5 a, 26S proteasome subunit 5a, 19S regulatory particle non-ATPase subunit 10, RP non-ATPase 10, Regulatory Particle Non-ATPase 10	3	7579448	7583738	-	1898	protein_coding	PF13519:von Willebrand factor type A domain	-
Os02g0521300	1601	1306	1684	1596	922	1312	1012	1000	1210	1831	2488	1864	1346	1501	1395	-	2	18994018	19001080	-	2625	protein_coding	PF00168:C2 domain|PF07002:Copine	C2
Os05g0122800	1009	1318	1094	1304	1199	1079	1060	1618	1601	1947	1689	1833	2246	1792	1597	TETRASPANIN 7	5	1254602	1258729	+	4128	protein_coding	PF00335:Tetraspanin family	Tetraspannin
Os07g0657900	1644	1762	1587	1669	1879	1734	2044	1907	1438	1202	1239	1437	1205	1330	1190	CHLOROPLAST NADPH THIOREDOXIN REDUCTASE	7	27694622	27699162	+	1901	protein_coding	-	-
Os01g0742500	1612	1459	1260	1110	1657	1492	1776	1800	1516	1557	1691	1719	1385	1542	1370	HEXOKINASE-6	1	31009626	31013954	-	2155	protein_coding	PF03727:Hexokinase|PF00349:Hexokinase	-
Os04g0405600	1818	1097	1550	1811	947	1456	792	938	1367	1883	2042	1833	1459	1295	1504	-	4	20124675	20131045	-	2125	protein_coding	PF07082:Protein of unknown function (DUF1350)	-
Os10g0498700	1362	1394	1534	1464	1270	1691	1242	1196	1089	1734	1555	2112	1676	1543	1236	Mediator 16_1	10	19015819	19025378	+	4539	protein_coding	-	-
Os07g0236200	2105	1860	1357	1631	2034	1826	1647	1956	1088	997	814	1062	1293	1524	1157	-	7	7581082	7583491	-	1523	protein_coding	-	-
Os07g0420000	1179	2124	1015	1059	1633	1445	2435	1466	1366	1118	922	1357	2006	2349	1928	-	7	13443292	13445654	+	1766	protein_coding	-	-
Os08g0157900	1231	1079	1332	1258	1022	1320	999	1066	1270	1774	3193	1905	1571	1601	1472	NAC DOMAIN-CONTAINING PROTEIN 37	8	3389030	3393349	-	2828	protein_coding	PF02365:No apical meristem (NAM) protein	NAM
Os05g0420600	1583	1277	1511	1559	1247	1436	1150	1507	1954	1876	2242	1677	1095	1104	1289	CYTOCHROME C 1	5	20630043	20632322	+	742	protein_coding	PF00034:Cytochrome c	-
Os09g0525900	954	1273	1074	1437	1032	1489	1753	1521	1753	1317	1996	1445	1851	1695	3058	Rhomboid 16, RHOMBOID 16	9	20549870	20553043	-	1262	protein_coding	PF01694:Rhomboid family	Rhomboid
Os03g0324300	1953	1153	1825	1525	1061	1317	861	1434	1315	1925	1785	1620	1453	1253	1056	ETHYLENE INSENSITIVE3-LIKE1, ETHYLENE INSENSITIVE3-LIKE 1, maohuzi6, maohuzi 6	3	11774230	11778954	+	4708	protein_coding	PF04873:Ethylene insensitive 3	EIN3
Os04g0340800	1315	1452	1369	1289	2539	2930	2139	1857	638	782	876	831	1580	1650	1630	-	4	16099448	16102393	+	2860	protein_coding	-	-
Os11g0116300	209	521	332	298	140	110	653	377	3662	3804	2543	3735	2388	2438	2533	chalcone isomerase	11	729514	732755	-	890	protein_coding	PF02431:Chalcone-flavanone isomerase	-
Os03g0572900	1964	1288	1942	1832	1577	1656	1375	1680	1587	1403	1473	1170	1276	1090	1631	phenolics efflux zero 2, phenolics efflux transporter 2	3	20868361	20875711	-	1917	protein_coding	PF01554:MatE	MatE
Os01g0126200	1557	1856	2071	2024	1563	1303	882	1672	1381	1726	1563	1534	1303	1321	1090	LOW PHOSPHATE ROOT 2	1	1437163	1445599	+	2214	protein_coding	PF07731:Multicopper oxidase	-
Os02g0130100	2562	1619	1583	1383	1631	1522	1730	2220	1172	1308	1407	1127	1192	1138	1521	-	2	1566154	1569479	-	1046	protein_coding	PF01174:SNO glutamine amidotransferase family	-
Os02g0314300	2383	1697	2767	1612	2012	2280	1250	1439	637	1154	1859	1217	1001	857	1055	Ca(2+)/H(+) EXCHANGER 1C	2	12432303	12448557	+	1795	protein_coding	PF01699:Sodium/calcium exchanger protein	Na_Ca_ex
Os01g0856900	1630	930	1359	1201	975	1131	966	1004	1654	1852	2509	1911	1837	1493	1812	-	1	37021544	37023529	+	1472	protein_coding	PF00686:Starch binding domain	-
Os06g0716800	1462	1015	1312	1269	1009	983	936	1242	1567	2042	2625	1916	1628	1473	1417	b-ZIP TRANSCRIPTION FACTOR 53	6	30452461	30456214	-	1520	protein_coding	PF07716:Basic region leucine zipper	bZIP_2
Os03g0134300	1903	2480	2330	1814	3036	2742	2225	2613	446	614	638	493	439	446	387	-	3	1909201	1919394	+	1695	protein_coding	PF08029:HisG, C-terminal domain|PF01634:ATP phosphoribosyltransferase	-
Os05g0101200	1890	1299	1347	1589	1694	1877	1361	1730	1243	1558	1290	1505	1406	1489	1398	PEROXIN 14	5	91716	95725	+	1851	protein_coding	PF04695:Peroxisomal membrane anchor protein (Pex14p) conserved region	-
Os06g0730300	1307	1176	1149	1193	1086	1241	1181	1253	1587	1554	2049	1534	2294	2193	2054	-	6	31127430	31130681	+	1862	protein_coding	PF05705:Eukaryotic protein of unknown function (DUF829)	-
Os02g0137500	1662	1385	1527	1263	1329	1645	1298	1233	1171	1781	1545	1872	1638	1597	1298	HISTONE ACETYLTRANSFERASE HAC703	2	1991843	1997302	+	2566	protein_coding	PF00569:Zinc finger, ZZ type|PF02135:TAZ zinc finger|PF08214:Histone acetylation protein	zf-TAZ
Os03g0146500	1913	1295	1198	1576	1209	1256	1197	1338	1639	1655	1551	1410	1738	1487	1833	-	3	2581186	2583486	+	1203	protein_coding	-	-
Os03g0178100	1688	1754	1375	985	1681	1426	1510	1635	913	1749	1353	2176	1484	1705	637	HEAVY METAL ATPASE 8	3	4120367	4126939	-	2715	protein_coding	PF00122:E1-E2 ATPase|PF00702:haloacid dehalogenase-like hydrolase|PF00403:Heavy-metal-associated domain	E1-E2_ATPase
Os01g0566900	1356	1322	1412	1600	1414	1643	1203	1427	1564	1680	1539	1663	1543	1514	1370	-	1	21699002	21704182	-	1244	protein_coding	PF01612:3'-5' exonuclease|PF00013:KH domain	3_5_exonuc
Os02g0697300	1355	1362	1488	1514	935	1166	1178	1066	1570	1979	1980	1999	1636	1581	1482	-	2	28673054	28676757	+	1623	protein_coding	PF03127:GAT domain|PF00790:VHS domain	-
Os01g0710700	792	1807	1029	1795	2090	2893	2058	2727	863	801	1027	936	1226	1437	1150	-	1	29529874	29532765	-	1810	protein_coding	PF01764:Lipase (class 3)	Lipase_3
Os05g0375400	1142	2191	479	1472	1528	524	1494	2395	1365	627	269	1548	1437	3180	1179	(1,3;1,4)-b-glucanase, (1,3;1,4)-beta-glucanase, pathogenesis-related gene 2, endo-(1,3;1,4)-beta-glucanase 1	5	18106229	18110985	-	1605	protein_coding	PF00332:Glycosyl hydrolases family 17	Glyco_hydro_17
Os10g0500600	1408	1336	1088	1087	1177	1197	1111	1172	1353	1855	1943	1972	1926	1754	1436	-	10	19092675	19095658	+	2395	protein_coding	-	-
Os11g0568700	961	1328	1383	1118	1092	1402	1066	1073	1549	2223	1872	2471	1618	1741	1498	-	11	21201721	21207327	+	2687	protein_coding	-	-
Os03g0314700	2525	1399	2038	1852	1737	1728	1035	2001	1418	1218	1561	1143	927	775	1152	IRON-SULFUR CLUSTER PROTEIN 11	3	11271856	11273210	+	1151	protein_coding	PF01106:NifU-like domain	-
Os03g0180500	1633	1432	1424	1316	1532	1627	1266	1169	1387	1688	1445	1633	1649	1635	1688	-	3	4216734	4219053	-	2020	protein_coding	-	-
Os03g0212700	1392	1627	1770	1677	1329	1641	1303	1575	1163	1516	1528	1632	1292	1273	1275	-	3	5870156	5874813	+	2166	protein_coding	PF05193:Peptidase M16 inactive domain|PF00675:Insulinase (Peptidase family M16)	-
Os07g0669100	1383	1337	1277	1457	1838	1966	1795	2044	1105	1171	1082	1241	1552	1767	1473	xylose isomerase	7	28272363	28276606	-	1766	protein_coding	-	-
Os01g0187400	1680	1526	1462	1402	1350	1630	1089	1224	1025	1651	1546	1957	1506	1658	1414	-	1	4673407	4684765	+	4969	protein_coding	-	-
Os04g0680400	590	484	733	896	328	505	614	594	1848	2398	2239	2442	2640	2366	2626	ALLANTOINASE	4	34738022	34742715	+	1900	protein_coding	PF01979:Amidohydrolase family	Amidohydro_1
Os01g0501700	1939	1778	1488	1515	2023	1440	1501	2309	1241	1086	1235	1134	1112	1058	893	SEC-INDEPENDENT PROTEIN TRANSLOCASE SUBUNIT C	1	17341236	17346405	-	1397	protein_coding	PF00902:Sec-independent protein translocase protein (TatC)	-
Os01g0716800	765	1236	592	759	1152	1258	2040	1759	786	885	2228	1106	2564	2504	2305	-	1	29830265	29836090	+	2396	protein_coding	PF03372:Endonuclease/Exonuclease/phosphatase family	Exo_endo_phos
Os08g0430000	1552	1284	1368	1133	1094	1280	1022	982	1204	1792	1575	2295	1739	1744	1474	-	8	20776099	20782389	-	5227	protein_coding	-	-
Os04g0433600	778	1250	899	899	898	1077	1365	1164	1683	2078	2111	2108	1939	2079	2478	-	4	21539457	21543570	-	2817	protein_coding	-	-
Os08g0364900	1137	721	1138	1238	796	585	457	1192	1731	2470	3265	1924	1210	1148	1089	-	8	16892349	16896395	+	1354	protein_coding	PF05726:Pirin C-terminal cupin domain|PF02678:Pirin	-
Os12g0299300	2715	1235	2003	2230	1664	2190	707	1538	888	1356	1349	1062	832	845	1039	-	12	11904703	11907272	-	1715	protein_coding	-	-
Os04g0429450	2028	880	1530	1669	1046	947	616	1791	1700	2080	1881	1950	1003	1055	893	-	4	21279804	21281662	-	1859	protein_coding	-	-
Os07g0406600	983	1623	1743	1559	1563	2046	1708	1375	965	1447	1109	1492	1336	1439	1561	-	7	12565857	12570189	+	2474	protein_coding	-	-
Os01g0840100	1600	835	1199	1314	1330	1302	1168	1569	1464	2577	2363	2191	1089	878	1008	heat-shock protein 70, heat-shock protein cognate 70, Mediator 37_1	1	36039716	36043151	+	2257	protein_coding	PF00012:Hsp70 protein	HSP70
Os10g0339400	1273	1526	1463	1477	1340	1706	1523	1246	1037	1458	1360	1535	1699	1750	1669	-	10	9910689	9917699	+	2490	protein_coding	PF01843:DIL domain	DIL
Os07g0570300	1457	1452	1657	1708	1360	1647	1233	1226	1053	1620	1514	2000	1367	1330	1104	-	7	22955767	22972671	-	3198	protein_coding	PF00675:Insulinase (Peptidase family M16)|PF05193:Peptidase M16 inactive domain|PF16187:Middle or third domain of peptidase_M16	-
Os02g0549700	1813	1283	1379	1446	1252	1416	1219	1200	1518	1647	1544	1651	1516	1562	1616	-	2	20652912	20660287	+	1697	protein_coding	-	-
Os05g0533700	1406	1111	1247	1581	950	849	746	1323	2089	2216	2221	1927	1465	1242	1221	-	5	26494551	26497193	+	1067	protein_coding	PF01058:NADH ubiquinone oxidoreductase, 20 Kd subunit	-
Os05g0494200	1165	777	1057	1047	525	863	548	933	1910	3312	3864	2214	967	745	1280	ORYZACYSTATIN 2	5	24280518	24281730	-	1080	protein_coding	-	-
Os01g0536000	1516	1493	1296	1471	1489	1675	1518	1266	1381	1635	1393	1571	1521	1492	1951	CALCINEURIN B-LIKE PROTEIN-INTERACTING PROTEIN KINASE 8	1	19469262	19477590	-	1801	protein_coding	PF03822:NAF domain|PF00069:Protein kinase domain	Pkinase
Os07g0152800	1668	1060	1394	1304	1202	1210	982	1296	1205	1388	2443	1558	1713	1469	1472	-	7	2794136	2797283	+	1434	protein_coding	-	-
Os02g0680600	1584	1319	1685	1566	1763	1318	1323	1757	1570	1342	1589	1188	1275	1237	1657	2-C-methyl-D-erythritol 2, 4-cyclodiphosphate synthase, MECDP synthase	2	27773497	27775510	-	972	protein_coding	PF02542:YgbB family	-
Os06g0699700	1685	1276	1419	1330	1203	1407	1359	1019	1618	1974	1736	1974	1610	1555	1654	-	6	29417421	29418950	+	1433	protein_coding	PF00425:chorismate binding enzyme	-
Os01g0924400	2421	1459	1743	1508	1850	1367	1124	1896	1312	1473	1045	1238	1009	1139	1088	TEOSINTE BRANCHED/CYCLOIDEA/PROLIFERATING CELL FACTOR 6	1	40477240	40479093	+	1854	protein_coding	-	-
Os10g0579600	1429	1235	1809	1793	985	1264	955	1356	1285	2036	1633	1851	1374	1152	1479	-	10	23114698	23117665	+	1879	protein_coding	PF00854:POT family	-
Os04g0629000	1123	1614	1291	1403	1414	1624	1692	1629	1415	1429	1287	1390	1612	1627	1555	-	4	31999368	32002716	+	2356	protein_coding	-	-
Os09g0131400	1286	1974	1713	1330	1794	2669	1486	1265	547	1238	917	1641	1275	1559	1169	-	9	2396780	2405236	-	4642	protein_coding	-	-
Os02g0617800	626	1696	1013	1266	1241	1240	1797	1773	1787	1690	1814	1357	1515	1306	1972	-	2	24554106	24554693	+	509	protein_coding	-	-
Os05g0161200	1286	1148	1228	1424	1188	1100	1489	1212	1755	1757	1445	1870	1849	1651	1745	CRSH1	5	3607502	3611371	+	2036	protein_coding	PF04607:Region found in RelA / SpoT proteins|PF13499:EF-hand domain pair|PF13328:HD domain	-
Os02g0644700	1542	1563	1849	1553	1858	2110	1880	1568	935	1010	854	1252	1344	1456	1352	-	2	25946487	25954551	-	2709	protein_coding	PF01643:Acyl-ACP thioesterase|PF12590:Acyl-ATP thioesterase	-
Os06g0258900	1730	1388	1400	1222	1382	1686	1372	1342	892	1532	1430	1659	1497	1621	1396	-	6	8301780	8316896	+	4636	protein_coding	PF03446:NAD binding domain of 6-phosphogluconate dehydrogenase|PF07005:Putative sugar-binding N-terminal domain|PF01116:Fructose-bisphosphate aldolase class-II|PF17042:Putative nucleotide-binding of sugar-metabolising enzyme|PF14833:NAD-binding of NADP-dependent 3-hydroxyisobutyrate dehydrogenase	F_bP_aldolase
Os05g0176100	180	354	310	567	182	367	796	384	2645	1955	1199	3819	3442	3711	3149	CELLULOSE SYNTHASE A1	5	4565244	4571358	-	3899	protein_coding	PF14569:Zinc-binding RING-finger|PF03552:Cellulose synthase	-
Os05g0477300	1227	1931	2991	3016	1596	2102	1362	1846	923	1152	838	974	316	448	542	-	5	23483080	23485770	-	946	protein_coding	PF01283:Ribosomal protein S26e	-
Os01g0199400	1284	1131	1230	1396	1148	1389	1015	1136	1473	2042	2164	1877	1515	1466	1946	-	1	5389837	5394412	-	3017	protein_coding	PF12146:Serine aminopeptidase, S33	-
Os07g0188266	1644	1514	1407	1199	1495	1209	1666	1848	1806	1456	1479	1417	1326	1300	1231	FK506 binding protein 16-4	7	4725715	4726845	+	996	protein_coding	-	-
Os03g0806600	1483	484	779	765	385	564	716	669	2029	2828	3036	2551	1743	1204	1988	-	3	33697176	33698442	+	887	protein_coding	-	-
Os01g0929100	1466	1480	1324	1997	1725	1691	1455	1869	1639	1160	1054	1373	1433	1288	1240	-	1	40785129	40786742	+	1077	protein_coding	-	-
Os05g0235300	1297	1474	1482	1380	1696	2273	1807	1506	620	1236	1058	1657	1563	1659	1008	target of rapamycin	5	8264714	8290967	+	7659	protein_coding	PF02259:FAT domain|PF08771:Rapamycin binding domain|PF00454:Phosphatidylinositol 3- and 4-kinase|PF13646:HEAT repeats|PF11865:Domain of unknown function (DUF3385)|PF02260:FATC domain	PI3_PI4_kinase
Os02g0708100	1033	1844	1945	2220	1638	2146	1475	1881	982	1211	1112	1090	934	1085	1106	class I glutamine amidotransferase, glutamine amidotransferase 1	2	29270114	29274643	+	2034	protein_coding	PF00117:Glutamine amidotransferase class-I|PF00988:Carbamoyl-phosphate synthase small chain, CPSase domain	CPSase_sm_chain
Os07g0662500	1335	1641	3067	2853	1704	2806	1385	1968	720	1008	689	876	371	433	479	EUKARYOTIC ELONGATION FACTOR 1-BETA'	7	27941759	27944162	+	1027	protein_coding	PF00736:EF-1 guanine nucleotide exchange domain	-
Os03g0809300	1743	1366	1583	1457	1406	1556	1207	1589	1349	1629	1608	1530	1276	1259	1135	Protein phosphatase 57	3	33845782	33849847	-	2190	protein_coding	PF07228:Stage II sporulation protein E (SpoIIE)	SpoIIE
Os04g0504700	1913	902	1263	1194	1144	732	838	1341	2306	1866	2126	2014	1538	1318	1126	-	4	25191478	25192933	-	1275	protein_coding	-	-
Os07g0418000	1421	1663	1353	1359	1673	1582	1740	1582	1598	1363	1220	1420	1444	1486	1414	-	7	13287972	13293337	-	1955	protein_coding	-	-
Os05g0358500	1843	1045	1441	816	1387	1072	1165	1355	1176	1696	3014	1715	1883	1549	993	protein phosphatase 2C48, protein phosphatase 2C 48, protein phosphatase 75	5	17017745	17021890	-	1803	protein_coding	PF00481:Protein phosphatase 2C	PP2C
Os07g0100500	1488	1648	1382	1574	1243	1747	1659	1255	1284	1608	1202	1569	1537	1359	1503	-	7	36140	42289	+	2581	protein_coding	-	-
Os01g0135900	723	695	735	831	580	483	498	953	2184	2951	2351	2491	2168	2261	1503	17.9 KDA HEAT SHOCK PROTEIN 2	1	1941012	1941851	+	840	protein_coding	-	-
Os09g0297100	1460	1102	1438	1686	1149	1552	1023	1331	1736	1761	1674	1512	1454	1418	1786	MMS2	9	7205157	7208171	-	858	protein_coding	PF00179:Ubiquitin-conjugating enzyme	UQ_con
Os01g0884900	1959	1234	1260	1249	1534	1488	1642	1695	1593	1584	1882	1523	1333	1094	1560	-	1	38437193	38438811	-	547	protein_coding	PF09335:SNARE associated Golgi protein	-
Os09g0258600	1241	1882	3045	2878	1714	2739	1634	2047	728	853	637	761	333	377	517	-	9	4390916	4393872	-	914	protein_coding	PF00237:Ribosomal protein L22p/L17e	-
Os03g0244950	2590	985	2466	2143	1095	1050	758	1210	1287	1399	1936	1345	1186	991	710	-	3	7669855	7670370	-	516	protein_coding	PF00226:DnaJ domain	DnaJ
Os09g0556400	1594	1410	1340	1146	1219	1400	1285	1359	1497	1620	2059	1652	1486	1280	1461	-	9	22107352	22111209	-	1435	protein_coding	-	-
Os04g0463100	1272	1472	1005	1125	1184	815	1355	1352	2299	1550	1253	1599	2001	1946	1727	-	4	23125252	23126013	-	649	protein_coding	-	-
Os01g0350900	1757	1196	1678	1555	1338	1407	1056	1305	1472	1565	1720	1660	1347	1258	1318	IPA1 INTERACTING PROTEIN1	1	14012515	14019465	+	2330	protein_coding	PF13639:Ring finger domain	-
Os02g0734600	1827	974	1418	1843	799	1156	707	1102	1619	1826	2268	1827	1063	1049	1373	-	2	30642392	30654596	+	1569	protein_coding	PF05042:Caleosin related protein	-
Os11g0636900	1426	1284	1640	1535	1336	1766	1281	1405	1303	1676	1336	1701	1333	1317	1449	U2AF65A	11	25148722	25153451	-	2197	protein_coding	PF00076:RNA recognition motif. (a.k.a. RRM, RBD, or RNP domain)	RRM_1
Os05g0547700	1387	1311	1365	1115	1274	1533	1076	1143	1058	1759	1521	1968	1745	1705	1489	-	5	27168591	27171366	+	2776	protein_coding	-	-
Os04g0421900	1574	1392	1784	2034	1370	1857	1060	1032	944	1534	1437	1855	1265	1250	1198	EXOCYST COMPLEX COMPONENT SEC5	4	20862593	20872470	+	3844	protein_coding	PF15469:Exocyst complex component Sec5	-
Os07g0543000	1266	1419	1376	1453	1222	1347	1273	1341	1493	1554	1435	1470	1626	1591	1799	basic helix-loop-helix protein 057	7	21466858	21469857	-	2604	protein_coding	PF00010:Helix-loop-helix DNA-binding domain	HLH
Os03g0701900	1661	1291	2051	1623	1287	1526	974	1464	1390	1755	1550	1483	935	861	924	-	3	28186203	28190115	-	1654	protein_coding	-	-
Os01g0170600	1498	849	1713	1006	756	980	545	854	1703	2942	3447	2562	908	494	1433	-	1	3645508	3650691	+	2806	protein_coding	-	-
Os08g0122800	2026	1560	2347	2177	1431	2325	993	1286	784	1220	1059	1311	910	839	937	-	8	1239097	1250358	+	3025	protein_coding	-	-
Os01g0717000	948	601	675	621	459	632	511	521	768	1732	5491	1665	3068	1622	1459	-	1	29842914	29846824	-	2728	protein_coding	PF01633:Choline/ethanolamine kinase	Choline_kinase
Os03g0358000	1407	1461	1298	1347	1223	1568	1329	1004	982	1766	1599	2230	1568	1666	1232	-	3	13841934	13860530	-	4602	protein_coding	PF00855:PWWP domain	PWWP
Os01g0328600	1683	1365	1414	1512	1069	1487	1348	1296	1565	1491	1550	1545	1597	1390	1752	-	1	12650573	12654287	+	1742	protein_coding	-	-
Os01g0695100	2307	1707	2553	2040	1756	2253	959	1462	795	1745	1687	1651	488	507	624	Phosphoethanolamine N-Methyltransferase 1	1	28739988	28744712	+	3219	protein_coding	-	-
Os02g0223700	1185	1324	1094	1591	1405	1272	1317	2348	1706	1352	819	1334	1665	1638	1627	-	2	6915418	6916621	+	1204	protein_coding	PF12023:Domain of unknown function (DUF3511)	-
Os09g0376300	1455	969	927	1239	1125	814	1142	1311	2062	2441	1526	2330	1588	1575	1264	-	9	12601399	12602057	+	659	protein_coding	-	-
Os11g0642800	1650	1387	1406	1372	1493	1482	1638	1393	1379	1534	1381	1500	1440	1380	1518	-	11	25492192	25496841	+	2152	protein_coding	PF03917:Eukaryotic glutathione synthase, ATP binding domain|PF03199:Eukaryotic glutathione synthase	-
Os06g0605900	1356	1823	1871	1459	1518	1360	1433	1879	987	1781	1142	1671	1211	1329	836	F-box protein 316	6	24033805	24036789	+	2793	protein_coding	-	-
Os02g0701600	1412	1299	1823	1794	1436	1503	840	1411	1506	1613	1695	1456	1441	1147	1168	VITAMIN E DEFICIENT 4, gamma tocopherol methyltransferase	2	28894065	28897418	+	1301	protein_coding	PF08241:Methyltransferase domain	Methyltransf_11
Os04g0665800	1946	1212	1615	1475	1219	1260	1084	1313	1542	1406	1706	1483	1320	1096	1221	-	4	33986389	33989930	+	1794	protein_coding	-	-
Os02g0197125	1971	1623	1866	1936	2346	1714	1237	2197	1106	975	1245	878	822	884	739	-	2	5442003	5447054	-	2026	protein_coding	PF03094:Mlo family	-
Os02g0234300	1944	1572	1394	1305	1258	1225	2046	1670	1187	1474	1947	1498	1417	1448	1027	plant U-box-containing protein 4, U-box protein 4	2	7613261	7615346	+	2086	protein_coding	PF04564:U-box domain|PF00514:Armadillo/beta-catenin-like repeat	U-box
Os09g0558300	1227	1404	1275	1372	1281	1496	1237	1312	1158	1623	1469	1681	1597	1728	1629	CYCLIC NUCLEOTIDE GATED CHANNEL 15	9	22192750	22197181	+	2456	protein_coding	PF00520:Ion transport protein|PF00027:Cyclic nucleotide-binding domain	Ion_trans
Os06g0183800	1355	1191	1452	1491	1295	1709	1321	1389	1246	1411	1451	1470	1678	1500	1716	CHD-related gene 702	6	4167296	4174105	-	1604	protein_coding	PF06461:Domain of Unknown Function (DUF1086)	-
Os02g0131300	1089	1714	1587	1977	1441	1785	1418	1653	1318	1245	1150	1239	1231	1175	1356	mitochondrial ATP synthase precursor 1	2	1637601	1641772	+	1125	protein_coding	PF15704:Mitochondrial ATP synthase subunit	-
Os11g0660400	1357	1254	1320	1153	1081	1293	1036	1051	1337	1897	1626	1732	1788	1792	2004	OsWD40-191	11	26503050	26507799	-	4210	protein_coding	-	-
Os08g0474866	2976	949	2234	1292	1297	1375	885	1748	1477	1484	2053	1336	1058	889	795	-	8	23403049	23404168	-	1120	protein_coding	PF07859:alpha/beta hydrolase fold	Abhydrolase_3
Os01g0707300	1250	1018	1316	1283	969	1127	1080	1232	1657	1910	1911	1741	1551	1542	1511	-	1	29364593	29367897	+	2301	protein_coding	PF05008:Vesicle transport v-SNARE protein N-terminus	-
Os08g0215200	2021	1725	1377	1096	1598	2001	1437	1062	457	1488	1199	2206	1486	1793	783	-	8	6728264	6732694	+	3006	protein_coding	PF02992:Transposase family tnp2|PF13960:Domain of unknown function (DUF4218)	Transposase_21
Os03g0337500	1307	1908	1515	1425	1391	1900	1843	1307	866	1510	1006	1747	1155	1757	1096	HIGH-AFFINITY POTASSIUM(K+) TRANSPORTER 8	3	12520650	12528893	+	2686	protein_coding	PF02705:K+ potassium transporter	K_trans
Os01g0585700	1452	1312	1436	1564	1232	1564	1159	1248	1230	1700	1579	1610	1551	1408	1587	-	1	22779111	22782682	+	1824	protein_coding	PF04499:SIT4 phosphatase-associated protein	-
Os05g0185800	824	1225	739	952	1029	1236	992	1070	1025	2360	3367	2383	1454	1655	1242	-	5	5267024	5270776	+	2767	protein_coding	-	-
Os06g0163200	1353	1556	1055	1201	1517	1489	1653	1625	1704	1313	1262	1502	1620	1528	1565	Prolyl Oligopeptidase 11, PROLYL OLIGOPEPTIDASE 11	6	3186510	3191315	+	1231	protein_coding	PF12695:Alpha/beta hydrolase family	-
Os03g0797300	103	88	304	97	34	46	48	58	689	653	4638	1312	5290	3179	3597	-	3	33207531	33208198	-	668	protein_coding	-	-
Os01g0253300	1471	1457	2091	1852	1758	2355	1449	1781	710	1167	1094	1147	865	961	952	IMPORTIN ALPHA 1A	1	8382115	8387231	+	2143	protein_coding	PF16186:Atypical Arm repeat|PF01749:Importin beta binding domain|PF00514:Armadillo/beta-catenin-like repeat	Arm
Os06g0142600	1532	1437	1437	1429	1458	1507	1418	1203	1058	1414	1236	1814	1460	1573	1100	HEADING DATE 3B	6	2234581	2239058	-	2283	protein_coding	-	-
Os01g0886300	1569	1210	1713	1310	1651	1581	1371	1518	1294	1700	1632	1533	1378	1270	1178	-	1	38509123	38513469	+	2179	protein_coding	-	-
Os03g0234200	1139	1710	2672	2610	1406	2226	1403	1940	955	1217	883	932	477	512	755	ubiquitin fused to CEP52 gene-1	3	7102183	7104288	-	323	protein_coding	-	-
Os03g0200500	1347	1720	3133	2595	1620	2393	1360	1804	714	1091	719	917	279	374	359	cyc07, T151	3	5274929	5277136	+	1032	protein_coding	PF01015:Ribosomal S3Ae family	-
Os01g0813900	1189	1422	1387	1489	1161	1614	1394	1143	1123	1456	1306	1580	1632	1695	1608	-	1	34612650	34619005	+	3224	protein_coding	PF01412:Putative GTPase activating protein for Arf	-
Os04g0660500	781	1021	870	924	807	1314	1911	1043	788	1199	1154	1414	1613	1823	1640	MAPK kinase kinase epsilon	4	33707455	33719236	-	4687	protein_coding	PF00069:Protein kinase domain	Pkinase
Os04g0683900	1631	1267	1542	1606	1575	1366	1232	2165	1675	1091	1382	1009	1077	1457	1482	-	4	34922245	34926223	-	2984	protein_coding	PF03479:Domain of unknown function (DUF296)	-
Os02g0527200	327	216	200	367	311	297	257	563	1466	1346	7957	1255	3715	2340	1906	-	2	19303396	19304620	-	1100	protein_coding	-	-
Os11g0207000	1365	1483	1461	1353	1319	1696	1346	1124	941	1546	1348	1876	1522	1475	1337	SEUSS	11	5399320	5408130	+	4146	protein_coding	PF01803:LIM-domain binding protein	-
Os02g0557200	1413	1281	1565	1660	1253	1513	842	1105	1183	1855	1450	1899	1430	1511	1306	AUXIN RESPONSE FACTOR 7	2	21098190	21103974	+	3108	protein_coding	PF06507:Auxin response factor|PF02362:B3 DNA binding domain|PF02309:AUX/IAA family	Auxin_resp
Os04g0482000	1389	1020	1586	1732	1020	1237	679	1199	1951	2248	1842	1651	1068	1034	1297	Methionine sulfoxide reductase A2.1	4	24103028	24104868	-	1030	protein_coding	PF01625:Peptide methionine sulfoxide reductase	PMSR
Os05g0160200	1361	1531	3133	2913	1472	1846	1129	1918	837	1107	777	998	414	488	466	ribosomal protein-linked ubiquitin, Ubiquitin/ribosomal protein S27a, ubiquitin fused to CEP80 gene	5	3535342	3536076	+	735	protein_coding	PF00240:Ubiquitin family|PF01599:Ribosomal protein S27a	ubiquitin
novel.573	1473	1596	1473	1161	1834	1771	1686	1391	774	1362	1363	1548	1185	1179	1033	-	2	3557445	3565265	+	3577	-	- && - && -	-
Os05g0547850	1502	1419	1512	2001	1293	1868	1059	1725	1447	1451	1451	1162	1015	907	1230	programmed cell death 5	5	27179621	27183774	-	663	protein_coding	PF01984:Double-stranded DNA-binding domain	-
Os09g0465600	1838	1464	2715	1829	1197	1663	1054	1243	567	1224	1225	1383	908	837	988	-	9	17648509	17653621	-	2290	protein_coding	PF00342:Phosphoglucose isomerase	-
Os01g0825500	595	1183	546	892	1144	854	978	1632	1545	2916	2197	2262	1835	1882	1425	-	1	35303468	35305739	-	2129	protein_coding	PF06813:Nodulin-like	-
Os02g0177800	1282	1438	1374	1496	1308	1473	1267	1399	1140	1584	1262	1745	1419	1509	1300	-	2	4293248	4299059	-	2276	protein_coding	PF07887:Calmodulin binding protein-like	-
Os08g0296900	1669	1383	1387	1197	1551	1662	1519	1206	1140	1407	1498	1815	1594	1603	1218	-	8	11984655	11989799	-	4111	protein_coding	PF00564:PB1 domain|PF13414:TPR repeat	-
Os03g0254200	1578	400	936	544	497	196	465	670	1929	3357	2852	3396	1720	1554	700	-	3	8130378	8132030	+	597	protein_coding	PF03222:Tryptophan/tyrosine permease family	-
Os06g0699600	2544	972	2661	1866	1790	2070	994	1464	823	1764	1393	1550	790	588	713	CCT domain-containing gene 25, CCT (CO, CO-LIKE and TOC1) domain protein 25, CCT domain protein 25, CCT MOTIF FAMILY (CMF) gene 7	6	29407744	29411786	+	2884	protein_coding	PF06203:CCT motif	CCT
Os09g0526700	961	1440	1139	1018	1275	953	1610	1389	2079	1224	1134	1623	1892	1950	1887	UDP-glucose epimerase 3	9	20600616	20603003	-	1430	protein_coding	PF16363:GDP-mannose 4,6 dehydratase	-
Os09g0542100	970	1330	1180	1669	1292	1588	1027	1304	1049	1563	1555	1237	1681	1860	1656	-	9	21347264	21350949	-	1840	protein_coding	PF00026:Eukaryotic aspartyl protease	Asp
Os03g0109800	1844	1279	1426	944	1585	1231	1338	1780	1860	1485	1404	1613	1370	1308	911	-	3	571092	573992	+	1473	protein_coding	-	-
Os01g0124000	2855	650	2190	615	673	617	410	569	166	226	451	283	1274	893	1099	BOWMAN-BIRK INHIBITOR 2-1	1	1341368	1342277	-	910	protein_coding	PF00228:Bowman-Birk serine protease inhibitor family	-
Os02g0643000	1646	1228	1162	1294	1237	1314	1246	1074	1623	1773	1688	1612	1404	1375	1837	-	2	25828426	25831324	-	1111	protein_coding	PF00635:MSP (Major sperm protein) domain	Motile_Sperm
Os03g0833300	1358	1220	1321	1245	1249	1664	1255	1274	975	1714	1613	1915	1635	1529	1169	RICE SQUAMOSA PROMOTER-BINDING-LIKE 6	3	35008055	35015726	-	3868	protein_coding	PF03110:SBP domain	SBP
Os07g0694000	1118	1120	1272	1251	1166	1143	1088	1332	1333	1834	1282	1908	1560	1705	1259	phosphoinositide-specific phospholipase C1	7	29545847	29548978	-	2355	protein_coding	PF00168:C2 domain|PF00387:Phosphatidylinositol-specific phospholipase C, Y domain|PF00388:Phosphatidylinositol-specific phospholipase C, X domain	PI-PLC-X
Os03g0101700	385	3887	2403	1632	2019	2606	1072	1308	517	790	977	1139	228	514	365	SNF2 family protein	3	125350	132708	-	3128	protein_coding	-	-
Os02g0532800	1988	1234	1555	1397	1566	689	922	2031	2449	1601	1458	1263	1239	1117	867	-	2	19614070	19615072	+	1003	protein_coding	-	-
Os06g0165800	1037	779	1230	1605	535	797	632	834	2323	1731	1199	1937	1881	2247	2450	O-methyltransferase ROMT16, caffeoyl CoA O-methyltransferase 1	6	3314114	3315452	+	1050	protein_coding	PF01596:O-methyltransferase	-
Os06g0153800	1428	1048	1493	1633	1092	1237	858	1492	1701	1871	1548	1614	1249	1155	1256	20S proteasome beta5 subunit	6	2771073	2774015	-	1217	protein_coding	PF00227:Proteasome subunit	Proteasome
Os02g0782300	1399	1035	928	1059	1167	1026	1999	1419	1531	1523	1715	1621	1658	1713	1556	DnaJ domain protein C23	2	33170108	33175595	-	1780	protein_coding	-	-
Os01g0587000	1156	1231	1469	2064	1099	1725	1094	1221	1167	1438	1423	1397	1385	1400	1909	-	1	22855514	22859716	-	1555	protein_coding	PF01992:ATP synthase (C/AC39) subunit	-
Os07g0180900	1296	1675	3223	2516	1627	2056	1513	2151	644	1064	709	964	281	345	324	-	7	4263172	4265561	+	1486	protein_coding	PF00573:Ribosomal protein L4/L1 family|PF14374:60S ribosomal protein L4 C-terminal domain	-
Os04g0414100	1569	1195	1576	1442	1540	1394	1019	1274	1187	1596	1514	1624	1339	1379	1002	-	4	20457962	20462940	+	2463	protein_coding	-	-
Os03g0363500	1270	1389	1127	1049	1237	982	1236	1454	1962	1824	1697	1824	1600	1568	1555	-	3	14153874	14159179	-	3156	protein_coding	PF00083:Sugar (and other) transporter	Sugar_tr
Os03g0847600	1010	1786	1365	1397	1587	2070	1326	1337	830	1062	1335	997	1536	1554	1449	CYCLIN-DEPENDENT KINASE F;3	3	35633667	35638698	+	2071	protein_coding	PF00069:Protein kinase domain	Pkinase
Os02g0189000	2639	1447	2108	1775	2223	1123	1479	2999	958	672	939	670	705	685	444	-	2	4936530	4937799	-	721	protein_coding	PF01165:Ribosomal protein S21	-
Os07g0223100	1563	1043	1941	2271	1037	1615	707	1361	1340	1477	1663	1347	1087	1030	1379	ADP-RIBOSYLATION FACTOR A1C	7	6809283	6812420	+	967	protein_coding	PF00025:ADP-ribosylation factor family	Arf
Os01g0850900	1221	728	805	789	734	448	731	978	2908	2780	2432	2365	1525	1681	1236	-	1	36639626	36640552	+	927	protein_coding	PF04832:SOUL heme-binding protein	-
Os09g0109800	1232	1317	1163	1488	1353	1641	1529	1344	1215	1523	1639	1614	1535	1562	1496	-	9	878145	890186	+	3463	protein_coding	PF03600:Citrate transporter	-
Os04g0613300	2075	784	1387	1396	1054	1010	841	1077	1945	1932	1804	1754	1297	1012	1516	-	4	31095805	31097701	-	1295	protein_coding	PF10184:Uncharacterized conserved protein (DUF2358)	-
Os04g0543200	1463	1273	1444	1208	1067	1323	968	1097	882	1792	1689	2193	1286	1460	999	-	4	27200275	27204752	+	2835	protein_coding	PF00076:RNA recognition motif. (a.k.a. RRM, RBD, or RNP domain)	RRM_1
Os10g0517500	208	212	449	580	157	301	480	341	2385	2121	2035	1933	3970	2963	2658	RRJ1	10	20001168	20004598	-	1702	protein_coding	PF01053:Cys/Met metabolism PLP-dependent enzyme	Cys_Met_Meta_PP
Os06g0255700	949	1151	1175	1214	1209	1492	1407	1201	1463	1532	1274	1779	1728	1972	1687	-	6	8097302	8104472	+	3520	protein_coding	PF00271:Helicase conserved C-terminal domain|PF00176:SNF2 family N-terminal domain	SNF2_N
Os02g0255500	1909	1156	1359	1206	1266	1091	1008	1469	1803	1849	1644	1663	1233	1135	1376	PYRABACTIN RESISTANCE 1 LIKE/REGULATORY COMPONENTS OF ABA RECEPTOR 3, pyrabactin resistance-like 3	2	8801325	8805273	+	982	protein_coding	PF10604:Polyketide cyclase / dehydrase and lipid transport	-
Os02g0798600	1493	1491	1732	1661	1434	1706	1261	1265	1139	1412	1455	1299	1330	1209	1434	-	2	33991084	33995753	-	1525	protein_coding	PF13639:Ring finger domain	-
Os01g0803200	1993	897	1869	2070	1677	1851	1011	1911	914	966	1349	844	947	771	986	ORYZACYSTATIN 1	1	34033159	34034924	+	1061	protein_coding	PF00031:Cystatin domain	-
Os04g0437600	1094	1247	1359	1165	1050	1540	1277	1069	1016	1385	1920	1457	1787	1708	1778	-	4	21752568	21758576	-	2649	protein_coding	PF00069:Protein kinase domain	Pkinase
Os01g0654500	1089	988	1619	1817	886	1624	832	1167	1154	1943	1578	1682	1098	1050	1399	-	1	26533072	26537108	-	1686	protein_coding	PF00180:Isocitrate/isopropylmalate dehydrogenase	-
Os02g0629200	1339	1317	917	1153	1570	1290	1401	3005	1750	1288	1497	774	1096	1010	1392	PLASMA MEMBRANE INTRINSIC PROTEIN 2;2	2	25162876	25166544	+	1260	protein_coding	-	-
Os05g0439400	1593	1229	1322	1225	1206	788	957	1918	1327	1423	2478	1395	1253	1042	861	plant U-box-containing protein 44, U-box protein 44	5	21525171	21526731	+	1561	protein_coding	PF04564:U-box domain	U-box
Os10g0343100	1463	1224	1308	1187	1271	1482	1210	1206	1145	1640	2201	1661	1507	1502	1175	-	10	10170579	10174444	+	2147	protein_coding	PF09177:Syntaxin 6, N-terminal	-
Os08g0408500	2044	865	1228	1368	900	939	613	1028	1538	1847	1880	2011	1178	1235	1238	ETHYLENE RESPONSE FACTOR 48	8	19547328	19548978	+	1651	protein_coding	PF00847:AP2 domain	AP2
Os06g0714700	1716	1358	1350	1529	1284	937	1351	1633	2255	1133	1328	1361	1475	1274	1197	-	6	30338563	30339245	-	683	protein_coding	-	-
Os08g0177300	1141	1476	1290	1173	1271	1512	1310	1087	746	1464	1282	2120	1697	1907	1143	-	8	4523794	4538717	-	6504	protein_coding	-	-
Os01g0830100	1439	1360	1092	1152	1127	1073	1083	1411	1573	1680	1793	1638	1555	1414	1721	-	1	35508869	35513088	+	2611	protein_coding	PF07992:Pyridine nucleotide-disulphide oxidoreductase	Pyr_redox_2
Os06g0646500	1107	1366	1420	1733	1023	1418	1078	1520	1805	1738	1430	1467	966	1099	1389	-	6	26408102	26410839	+	1042	protein_coding	PF00213:ATP synthase delta (OSCP) subunit	-
Os03g0408300	1513	1580	3246	2736	1485	1310	907	2149	912	1135	822	934	302	390	402	-	3	16787183	16787911	+	729	protein_coding	PF00828:Ribosomal protein L18e/L15	-
Os01g0369000	1027	778	1153	1171	1028	1398	946	1077	1137	1992	1836	2107	1732	1588	1446	Cullin-1, Cullin 1	1	15130898	15139459	-	3029	protein_coding	PF10557:Cullin protein neddylation domain|PF00888:Cullin family	Cullin
Os03g0227000	1447	1153	1881	2187	1023	1821	857	1029	1072	1606	1365	1765	1129	1122	1080	-	3	6676410	6683840	+	3213	protein_coding	PF01602:Adaptin N terminal region|PF08752:Coatomer gamma subunit appendage platform subdomain|PF16381:Coatomer subunit gamma-1 C-terminal appendage platform	-
Os06g0131300	1517	1937	1460	1354	1888	2092	1779	1918	947	783	1258	862	784	1052	826	ARGININE DECARBODYLASE	6	1674358	1677406	-	3049	protein_coding	-	-
Os04g0602800	1293	1188	1427	1280	1343	1511	1182	1141	1040	1454	1344	1557	1587	1680	1634	-	4	30416463	30424148	-	3610	protein_coding	PF00069:Protein kinase domain	Pkinase
Os03g0237000	1627	1236	1887	2124	1000	1775	719	1195	990	1505	1253	1690	1092	1099	1064	-	3	7223777	7228021	+	2401	protein_coding	PF02990:Endomembrane protein 70	-
Os10g0568900	1131	1174	926	872	886	1046	1333	1067	2149	1804	2304	1723	1556	1724	2003	-	10	22555971	22557879	+	1650	protein_coding	PF13419:Haloacid dehalogenase-like hydrolase	-
Os07g0693700	1170	1107	1285	1295	1293	1722	1172	1008	1014	1500	1240	1707	1662	1835	1563	-	7	29522442	29530602	+	3478	protein_coding	-	-
Os01g0227300	1370	1569	1106	1297	971	1219	1744	1725	1297	1461	1534	1631	1572	1261	1361	small GTP-binding protein OsRab7B1	1	7044012	7047544	+	1187	protein_coding	PF00071:Ras family	Ras
Os01g0221600	701	1773	1454	703	2318	1839	2087	1924	1137	1522	1326	1555	753	1021	1152	-	1	6659237	6662320	+	1575	protein_coding	PF11744:Aluminium activated malate transporter	-
Os10g0500700	1888	1189	1633	1820	1297	1526	1065	1410	1039	1586	1630	1355	958	880	1033	GLUTAREDOXIN 22	10	19096820	19100471	+	1815	protein_coding	PF00462:Glutaredoxin|PF00085:Thioredoxin	-
Os06g0687800	1388	1677	1326	1526	1640	1960	1527	1599	1135	1202	1185	1175	1273	1176	1337	-	6	28688944	28693950	+	1995	protein_coding	PF12763:Cytoskeletal-regulatory complex EF hand|PF16880:N-terminal EH-domain containing protein|PF00350:Dynamin family	-
Os01g0680700	1485	939	1233	1075	1189	1027	853	1192	1871	1709	2017	1745	1584	1589	1368	-	1	28016284	28021413	-	3014	protein_coding	PF07797:Protein of unknown function (DUF1639)	-
Os02g0721600	1461	1249	1413	1372	1082	1067	1014	1234	1339	1797	1674	1783	1366	1293	1232	SALT RESPONSIVE WD40 PROTEIN 2	2	29934470	29941648	-	2954	protein_coding	PF00400:WD domain, G-beta repeat	WD40
Os05g0541200	1466	864	928	962	907	727	730	1018	2024	1974	2335	1834	1644	1419	1711	LONELY GUY LIKE PHOSPHORIBOHYDROLASE 7	5	26868399	26870416	+	834	protein_coding	PF03641:Possible lysine decarboxylase	-
Os03g0124300	1038	1196	977	1111	859	1051	1144	1439	1017	1326	3090	1393	1500	1482	1255	-	3	1410020	1411723	+	1704	protein_coding	PF12819:Carbohydrate-binding protein of the ER	-
Os05g0214100	1185	1159	1230	1212	1431	1899	1442	1500	989	1317	1116	1443	1746	1795	1467	-	5	7062008	7066128	+	3244	protein_coding	-	-
Os02g0250400	1104	1011	946	1029	781	830	1107	900	1571	1320	2205	1638	2231	2428	2110	GDSL ESTERASE/LIPASE PROTEIN 33	2	8501519	8504975	+	3219	protein_coding	-	-
Os03g0186500	1458	1275	1540	1334	1197	1323	1146	1097	1112	1824	1482	2004	1303	1354	1325	-	3	4513398	4518521	+	3999	protein_coding	PF12371:Transmembrane protein 131-like	-
Os01g0239200	993	1986	788	1021	1743	1261	2217	2092	1050	909	721	1307	1472	2041	1128	TRIOSE PHOSPHATE/PHOSPHATE TRANSLOCATOR 1	1	7718270	7722217	-	1602	protein_coding	PF03151:Triose-phosphate Transporter family	-
Os09g0394500	1975	1640	1836	1762	1740	1855	1657	1868	585	787	872	786	923	908	870	-	9	13666487	13671252	+	2168	protein_coding	PF00083:Sugar (and other) transporter	Sugar_tr
Os12g0231000	2068	1970	2045	1427	3038	2765	1535	2640	258	403	324	376	804	609	494	Peptide transporter PTR3-A	12	7165808	7171019	+	2280	protein_coding	PF00854:POT family	-
Os02g0798200	1127	1148	1355	1350	1347	1332	1508	2113	1877	1338	1099	1142	1158	1319	1720	-	2	33976614	33978362	+	1355	protein_coding	PF13639:Ring finger domain	-
Os02g0124866	912	2552	1041	1215	1456	1293	3158	2015	818	662	563	975	928	1477	791	-	2	1289896	1291737	+	1842	protein_coding	-	-
Os05g0399100	1374	956	1151	1175	863	1018	890	1321	1818	1954	1951	1578	1264	1235	1477	-	5	19409584	19413589	+	1196	protein_coding	PF01738:Dienelactone hydrolase family	-
Os07g0516300	1391	281	779	398	579	280	401	957	2476	2108	3379	2207	1459	1128	753	-	7	19887349	19888283	-	935	protein_coding	PF04520:Senescence regulator	-
Os02g0319100	1120	1217	1451	1216	1240	1449	1364	1109	1031	1666	1316	1819	1602	1701	1166	ML5	2	12720938	12728873	+	3151	protein_coding	-	-
Os10g0330400	2613	479	911	1400	764	626	487	1077	2027	1446	779	1665	1145	1583	1072	-	10	9337927	9339154	+	1126	protein_coding	PF02622:Uncharacterized ACR, COG1678	-
Os02g0498300	1168	1288	987	1027	887	995	1262	1096	1547	1776	1763	1805	1757	1659	1957	-	2	17527550	17539443	+	1388	protein_coding	PF05653:Magnesium transporter NIPA	DUF803
Os11g0247300	1236	929	1865	3114	784	1768	482	1214	1436	1073	829	1341	1455	1516	1617	TWISTED DWARF 1	11	7960531	7963375	+	1755	protein_coding	PF03953:Tubulin C-terminal domain|PF00091:Tubulin/FtsZ family, GTPase domain	Tubulin
Os11g0272800	1287	1238	1160	1432	1418	1500	1540	1319	1366	1011	1041	906	1591	1579	2474	-	11	9633317	9633699	+	383	protein_coding	-	-
Os05g0155601	1346	1311	1584	1451	1205	1304	1009	1348	1013	1785	1420	1938	1192	1074	716	-	5	3252035	3255881	-	1605	protein_coding	PF00514:Armadillo/beta-catenin-like repeat|PF01749:Importin beta binding domain|PF16186:Atypical Arm repeat	Arm
Os04g0559800	1463	1394	1388	1547	1157	1867	1255	1054	937	1468	1374	1727	1382	1120	1327	YODA 1, OsYODA-2, YODA-2	4	28049246	28056867	-	3798	protein_coding	-	-
Os03g0128700	790	809	1011	980	1373	1269	1162	1646	1078	1988	1069	1695	1776	2221	1860	CALCIUM-DEPENDENT PROTEIN KINASE 7	3	1625098	1629527	+	2820	protein_coding	PF13499:EF-hand domain pair|PF00069:Protein kinase domain	Pkinase
Os08g0129700	832	803	862	926	785	921	1093	1040	1861	2365	1701	2511	1729	1769	2091	UEL-3	8	1666969	1672005	+	1801	protein_coding	PF16363:GDP-mannose 4,6 dehydratase	-
Os01g0121700	1294	1348	1349	1371	1358	1730	1902	1499	913	1421	1294	1412	1310	1320	1237	-	1	1224012	1230500	-	2470	protein_coding	PF00005:ABC transporter|PF01061:ABC-2 type transporter	ABC2_membrane
Os05g0150300	1301	1147	1431	1388	1210	1561	1223	1079	786	1578	1318	1819	1436	1463	1077	-	5	2874325	2884462	+	3997	protein_coding	PF00176:SNF2 family N-terminal domain|PF09111:SLIDE|PF09110:HAND|PF00271:Helicase conserved C-terminal domain	SNF2_N
Os01g0254900	1230	1235	1235	1484	1005	1254	1167	1210	1442	1465	1694	1327	1508	1353	1754	-	1	8475504	8479452	-	1389	protein_coding	PF14523:Syntaxin-like protein|PF05739:SNARE domain	SNARE
Os01g0142300	1891	710	2057	1482	1390	1822	634	1394	919	2090	2086	1955	755	763	1013	sulfoquinovosyldiacylglycerol 2	1	2275239	2278860	+	1707	protein_coding	PF00534:Glycosyl transferases group 1|PF13579:Glycosyl transferase 4-like domain	Glycos_transf_1
Os02g0773300	1361	1120	1584	1503	1146	1559	1110	1310	1095	1499	1865	1372	1148	944	1146	-	2	32645001	32648453	-	1416	protein_coding	PF00291:Pyridoxal-phosphate dependent enzyme	PALP
Os06g0233400	1122	1276	1184	1429	1062	1256	1143	1230	1436	1483	1493	1458	1475	1380	1910	-	6	6928598	6932490	-	1173	protein_coding	PF14555:UBA-like domain|PF03556:Cullin binding	-
Os02g0114000	1421	1228	1518	1550	1163	1504	1074	1223	1033	1485	1278	1535	1367	1271	1438	-	2	748721	752339	-	2153	protein_coding	-	-
Os08g0337300	974	1309	1190	1241	1288	1455	1238	967	939	1445	1254	1874	1796	1894	1475	-	8	15115008	15130489	+	5134	protein_coding	PF12047:Cytosine specific DNA methyltransferase replication foci domain	-
Os07g0585500	1166	571	1124	1061	534	425	364	1228	1943	1835	3990	1435	1527	1168	1101	-	7	23782164	23783828	+	603	protein_coding	PF12734:Cysteine-rich TM module stress tolerance	-
Os08g0544900	1437	1092	1181	1335	962	1098	1140	1078	1389	1714	1934	1589	1518	1452	1778	-	8	27302249	27306827	+	1962	protein_coding	PF01154:Hydroxymethylglutaryl-coenzyme A synthase N terminal|PF08540:Hydroxymethylglutaryl-coenzyme A synthase C terminal	-
Os05g0530500	1424	1333	1510	1684	1332	1705	1209	1316	1016	1366	1310	1361	1354	1203	1288	PROTEIN KINASE 1	5	26347148	26351609	-	2084	protein_coding	PF00069:Protein kinase domain|PF02149:Kinase associated domain 1	Pkinase
Os05g0350700	1445	1164	1332	1359	1046	1442	1050	1015	930	1493	1486	1715	1436	1597	1349	-	5	16566541	16577995	+	4481	protein_coding	-	-
Os02g0564100	1245	1112	1307	1482	1090	1276	1036	1145	1493	1607	1380	1543	1376	1400	1586	-	2	21413884	21417195	+	1212	protein_coding	PF12165:Domain of unknown function (DUF3594)|PF00628:PHD-finger	PHD
Os08g0269700	1571	1450	1600	2027	1453	1746	2064	1886	1487	1071	668	1002	1159	1129	1265	-	8	10294239	10295050	-	663	protein_coding	-	-
Os05g0533500	1913	1193	1340	1534	1271	1176	1020	1214	1694	1712	1429	1650	1223	1105	1027	-	5	26480072	26481404	-	1333	protein_coding	PF00132:Bacterial transferase hexapeptide (six repeats)|PF06426:Serine acetyltransferase, N-terminal	Hexapep
Os12g0167900	1201	1671	3017	2516	1648	2414	1500	1825	568	869	643	783	305	365	315	RIBOSOMAL PROTEIN L3A	12	3429223	3431766	+	1468	protein_coding	PF00297:Ribosomal protein L3	-
Os07g0574800	946	894	1199	1561	791	1084	856	964	1631	1623	1644	1795	1764	1504	2017	TUBULIN ALPHA-1 CHAIN	7	23243797	23247215	+	1752	protein_coding	PF00091:Tubulin/FtsZ family, GTPase domain|PF03953:Tubulin C-terminal domain	Tubulin
Os06g0558700	1827	1107	1543	1355	1228	1465	892	1255	1007	1457	1564	1512	1274	1215	1157	-	6	21343410	21345112	-	1505	protein_coding	PF04926:Poly(A) polymerase predicted RNA binding domain	-
Os04g0390000	1178	1088	1492	1602	1028	1310	1094	1331	1549	1735	1349	1268	1462	1371	1658	-	4	19175720	19182525	+	3895	protein_coding	PF16870:2-oxoglutarate dehydrogenase C-terminal|PF00676:Dehydrogenase E1 component|PF02779:Transketolase, pyrimidine binding domain|PF16078:2-oxoglutarate dehydrogenase N-terminus	-
Os07g0113700	1300	1271	1214	1189	1253	1835	1253	1228	939	1401	1299	1518	1550	1560	1471	-	7	753673	763372	-	3390	protein_coding	PF13414:TPR repeat	-
Os08g0422000	1646	1634	1391	1391	1560	1551	1405	1394	993	1043	1219	1236	1361	1461	1042	-	8	20208860	20218785	+	2177	protein_coding	PF05834:Lycopene cyclase protein	-
Os12g0278700	1384	1232	1038	1166	1027	903	874	1140	1511	2133	1821	1894	1408	1309	1450	-	12	10417668	10425828	-	1681	protein_coding	PF04193:PQ loop repeat	-
Os03g0249700	662	953	682	928	768	842	979	1370	1884	1974	2072	1665	1664	1657	2022	-	3	7907082	7907812	-	731	protein_coding	-	-
Os08g0434700	2628	1567	1653	1429	1977	1778	1132	1822	911	1188	1107	1161	678	910	759	-	8	21089942	21092044	-	1762	protein_coding	PF14379:MYB-CC type transfactor, LHEQLE motif	-
Os10g0204300	1182	1320	1493	1320	1381	1810	1220	1000	845	1399	1152	1467	1567	1783	1273	-	10	7435159	7442007	+	3147	protein_coding	-	-
Os02g0527600	1819	1274	1878	1590	1413	2216	841	1329	1025	1406	1216	1322	1151	1092	1055	CONSTITUTIVE TRIPLE-RESPONSE2	2	19324219	19332130	-	4240	protein_coding	PF14381:Ethylene-responsive protein kinase Le-CTR1|PF07714:Protein tyrosine kinase	Pkinase_Tyr
Os01g0817700	1006	1283	1444	1857	1123	2276	1032	1371	1046	1418	1339	1429	1006	1034	1212	2, 3-bisphosphoglycerate-independent phosphoglycerate mutase	1	34804310	34808023	+	2032	protein_coding	PF01676:Metalloenzyme superfamily|PF06415:BPG-independent PGAM N-terminus (iPGM_N)	-
Os01g0881300	1521	1177	1142	878	1728	1520	1517	2043	1555	1357	1118	1384	1310	1408	1409	SWEET1A	1	38254055	38257595	+	1205	protein_coding	PF03083:Sugar efflux transporter for intercellular exchange	-
Os08g0154600	1345	1429	1404	1470	1393	1838	1477	1126	933	1161	1109	1345	1424	1578	1274	DNA topoisomerase 1	8	3136760	3142805	+	3346	protein_coding	PF02919:Eukaryotic DNA topoisomerase I, DNA binding fragment|PF01028:Eukaryotic DNA topoisomerase I, catalytic core|PF14370:C-terminal topoisomerase domain	-
Os05g0151400	2299	1664	1986	1601	2220	2502	1754	2078	406	704	763	832	541	660	404	-	5	2973691	2978049	-	4269	protein_coding	PF04548:AIG1 family|PF11886:Translocase of chloroplast 159/132, membrane anchor domain	-
Os09g0509200	1598	1222	1815	2047	1148	1748	1137	1309	1108	1394	1282	1298	897	866	1384	-	9	19752711	19758951	+	1911	protein_coding	PF02780:Transketolase, C-terminal domain|PF02779:Transketolase, pyrimidine binding domain	-
Os03g0707600	1404	1116	1297	1124	1460	1285	1249	1743	1255	1323	1344	1447	1411	1478	1227	SLENDER RICE1	3	28512754	28515086	+	2333	protein_coding	PF12041:Transcriptional regulator DELLA protein N terminal|PF03514:GRAS domain family	GRAS
Os02g0143100	1144	1342	1237	1360	1495	1492	1543	1632	1445	1293	1172	1288	1285	1356	1536	SPP2	2	2388400	2394345	+	1686	protein_coding	PF05116:Sucrose-6F-phosphate phosphohydrolase|PF08472:Sucrose-6-phosphate phosphohydrolase C-terminal	-
Os04g0679900	1642	1236	1481	1408	1168	1657	1043	1293	1315	1349	1465	1314	1371	1237	1708	-	4	34717887	34721250	-	1192	protein_coding	PF00335:Tetraspanin family	Tetraspannin
Os01g0296100	1335	1345	1365	1393	1277	1321	1039	1188	1092	1586	1472	1592	1251	1268	1145	-	1	10822587	10827151	+	2333	protein_coding	-	-
Os08g0453200	2013	1157	1869	1820	1570	1036	1003	1714	1180	1406	828	988	647	621	636	-	8	22190140	22191722	+	813	protein_coding	PF05564:Dormancy/auxin associated protein	-
Os03g0731500	1384	1208	1195	1049	1260	1381	1095	1302	967	1667	1541	1720	1525	1510	1179	-	3	29937122	29946682	+	3332	protein_coding	-	-
Os03g0579000	1649	1008	1167	1357	1173	1143	1132	1311	1671	1687	1418	1586	1570	1314	1418	-	3	21224305	21225936	-	1632	protein_coding	PF02163:Peptidase family M50|PF13180:PDZ domain	Peptidase_M50
Os09g0553100	1190	781	1256	959	1009	692	742	1587	2524	1806	1378	1567	1500	1143	1178	-	9	21912086	21912668	-	583	protein_coding	PF15511:Centromere kinetochore component CENP-T histone fold	-
Os01g0678600	1254	2170	1730	1672	2057	1266	1849	2387	911	611	915	632	756	856	706	-	1	27922318	27924335	+	1352	protein_coding	PF01649:Ribosomal protein S20	-
Os10g0532300	2317	907	1736	1883	1642	2255	677	2295	685	1080	1762	850	641	693	777	-	10	20702195	20703525	-	931	protein_coding	PF00403:Heavy-metal-associated domain	HMA
novel.578	802	2063	1837	1363	2547	2485	3027	2528	882	579	360	677	834	907	793	-	2	7123757	7126387	+	1292	-	- && Q8L7W2.2 RecName: Full=Nudix hydrolase 8; Short=AtNUDT8 && PF00293:NUDIX domain	NUDIX
Os01g0837900	1421	1313	1297	1242	1265	1418	1099	1189	1247	1550	1480	1516	1376	1324	1328	-	1	35925492	35929372	-	1703	protein_coding	PF00069:Protein kinase domain	Pkinase
Os08g0237000	389	874	496	695	496	983	1881	1458	1459	510	1294	967	3393	2959	3458	XYLOGLUCAN ENDOTRANSGLUCOSYDASE/HYDROLASE 17	8	8328017	8329241	+	1127	protein_coding	PF06955:Xyloglucan endo-transglycosylase (XET) C-terminus|PF00722:Glycosyl hydrolases family 16	-
Os12g0552700	2091	1596	1391	1625	1072	1130	755	1154	1206	1362	1081	1451	1025	1018	1036	-	12	22459823	22461947	+	1705	protein_coding	-	-
Os07g0681400	1839	1023	1720	1792	1348	1538	1120	1834	1158	951	2308	857	929	822	1074	CALMODULIN-LIKE PROTEIN 24	7	28889240	28892030	+	851	protein_coding	PF13405:EF-hand domain|PF13499:EF-hand domain pair	-
Os02g0719800	828	997	1021	1116	929	1330	925	942	1234	1768	1468	1954	1936	1716	1629	ML2	2	29859237	29867367	+	3233	protein_coding	-	-
Os11g0591100	958	907	1338	1584	800	1439	1068	1255	1583	1599	1354	1517	1465	1446	1577	GDP-D-mannose epimerase 2	11	22459933	22464679	-	1531	protein_coding	PF01370:NAD dependent epimerase/dehydratase family	Epimerase
Os03g0273800	1401	749	1205	823	1511	1381	1371	1716	1858	1263	1251	1384	1364	1504	1421	-	3	9202541	9204642	+	1302	protein_coding	PF13419:Haloacid dehalogenase-like hydrolase	-
Os05g0419500	1208	1617	1446	1546	1081	1547	2190	1646	1216	1172	1378	1223	1305	1098	1444	-	5	20568922	20573378	-	1584	protein_coding	PF16544:Homodimerisation region of STAR domain protein	-
Os05g0426000	1192	982	953	1367	1368	1503	783	1716	1322	1448	1169	1106	1337	1867	1575	SWEET1B	5	20870125	20873731	+	1211	protein_coding	PF03083:Sugar efflux transporter for intercellular exchange	-
Os02g0610600	1470	1300	1843	2090	1407	1977	1104	1661	970	1005	949	968	861	934	1117	RSZ23	2	23992509	23996356	-	1036	protein_coding	PF00076:RNA recognition motif. (a.k.a. RRM, RBD, or RNP domain)|PF00098:Zinc knuckle	RRM_1
Os06g0708500	1478	896	1980	2149	998	1386	514	1507	1170	1542	1345	1386	676	797	768	CYCLOPHILIN 20-1	6	29973898	29976322	+	1029	protein_coding	PF00160:Cyclophilin type peptidyl-prolyl cis-trans isomerase/CLD	Pro_isomerase
Os12g0630700	1481	1515	1338	1322	1572	1524	1364	1539	1227	1140	1131	1166	1376	1319	1011	-	12	26997525	27001728	-	1430	protein_coding	-	-
Os03g0839900	1198	919	984	842	777	1101	1044	866	973	1880	2433	1993	1479	1520	1399	RECEPTOR-LIKE CYTOPLASMIC KINASE 122	3	35312453	35317359	-	3625	protein_coding	PF00069:Protein kinase domain	Pkinase
Os04g0501600	1386	1259	1570	1367	1410	1772	1259	1290	911	1401	1280	1462	1279	1120	1180	brassinosteroid receptor kinase (BRI1)-interacting protein 106, BRI1-interacting protein 106, brassinosteroid receptor kinase-interacting protein 106	4	25038921	25045771	-	3043	protein_coding	-	-
Os08g0300200	895	1047	1036	1307	947	1118	1252	1117	1407	1781	1513	1589	1712	1748	1736	-	8	12331546	12342182	-	2253	protein_coding	PF00168:C2 domain|PF17047:Synaptotagmin-like mitochondrial-lipid-binding domain	C2
Os02g0825600	1104	1637	1375	1163	1437	1636	1480	1274	816	1323	901	1555	1397	1639	1037	-	2	35452188	35459895	-	5035	protein_coding	-	-
Os01g0686800	1282	1501	3050	2406	1408	2089	1222	1889	665	1062	716	894	273	318	361	RECEPTOR FOR ACTIVATED C-KINASE 1	1	28330800	28333317	+	1356	protein_coding	PF00400:WD domain, G-beta repeat	WD40
Os08g0387500	2108	941	1468	1187	1173	1117	982	1298	1448	1546	1694	1713	1267	1031	1033	-	8	18309597	18312142	-	1501	protein_coding	-	-
Os05g0568800	485	1672	313	783	1315	472	1364	2214	1239	1843	1969	1360	1749	2024	1476	-	5	28310925	28311933	+	1009	protein_coding	-	-
Os07g0645100	1091	1213	1487	1330	1341	1989	1362	1416	775	1218	976	1264	1646	1539	1469	-	7	26886336	26891049	-	2751	protein_coding	PF00454:Phosphatidylinositol 3- and 4-kinase|PF02259:FAT domain|PF02260:FATC domain	PI3_PI4_kinase
Os01g0734600	1706	1410	1244	1407	1413	1303	1448	1536	1851	1269	1144	1378	1577	1406	1202	-	1	30647512	30649342	+	1831	protein_coding	PF00201:UDP-glucoronosyl and UDP-glucosyl transferase	UDPGT
Os06g0647100	883	1474	1030	1353	1232	962	1712	1805	2183	1053	1209	1062	1334	1298	1709	-	6	26442731	26444814	+	725	protein_coding	PF01632:Ribosomal protein L35	-
Os06g0702500	1059	1130	1299	1460	903	1462	988	1058	1172	1591	1353	1807	1763	1813	1262	-	6	29626275	29634668	+	4116	protein_coding	PF13528:Glycosyl transferase family 1|PF00288:GHMP kinases N terminal domain	GHMP_kinases
Os08g0504600	955	769	676	890	706	1217	1064	1023	736	1465	3746	1392	1993	954	971	-	8	24938716	24946932	+	3069	protein_coding	PF00076:RNA recognition motif. (a.k.a. RRM, RBD, or RNP domain)	RRM_1
Os02g0572400	929	735	665	845	691	710	953	736	1395	1082	4147	1531	1958	1908	1353	RIBA2	2	21930667	21935565	-	2197	protein_coding	PF00926:3,4-dihydroxy-2-butanone 4-phosphate synthase|PF00925:GTP cyclohydrolase II	DHBP_synthase
Os09g0511700	1058	1167	1757	2221	720	1358	907	859	1029	1524	1221	1638	1226	1000	1054	BETA-GLUCOSIDASE 32	9	19900504	19904484	-	2125	protein_coding	PF00232:Glycosyl hydrolase family 1	Glyco_hydro_1
Os03g0139100	1347	1352	2641	2513	1245	1602	824	1994	939	1223	864	1053	310	318	469	-	3	2142726	2145398	+	608	protein_coding	PF00238:Ribosomal protein L14p/L23e	-
Os07g0189800	2030	1180	1562	1644	1432	1014	1015	1562	1234	1264	1334	1251	1181	1166	956	-	7	4774734	4776611	-	1278	protein_coding	-	-
Os02g0761000	1334	1242	1445	1665	1210	1567	1005	1503	1214	1387	1215	1369	1188	1013	1375	MADS BOX GENE 22	2	32038935	32044840	+	1244	protein_coding	PF01486:K-box region|PF00319:SRF-type transcription factor (DNA-binding and dimerisation domain)	SRF-TF
Os09g0392666	2105	955	1658	1203	1245	814	610	1860	2013	1462	1642	1286	1050	1014	906	-	9	13576635	13577704	-	1070	protein_coding	-	-
Os07g0671800	1386	714	953	1162	942	581	690	1893	1592	2145	1979	1921	1208	1113	851	-	7	28410540	28412846	+	1155	protein_coding	PF05755:Rubber elongation factor protein (REF)	-
Os02g0177900	1441	1450	1267	1508	1388	1374	1354	1158	1137	1306	1252	1336	1162	1140	1435	-	2	4304103	4309655	+	4078	protein_coding	PF02782:FGGY family of carbohydrate kinases, C-terminal domain	-
Os01g0897600	1068	711	1317	1265	730	1342	732	986	1216	1868	2543	1857	1596	1063	1561	BETA-GLUCOSIDASE 4	1	39004988	39009954	+	1730	protein_coding	PF00232:Glycosyl hydrolase family 1	Glyco_hydro_1
Os11g0282300	881	1060	976	1075	873	962	1010	1400	1483	2193	2118	1912	1252	1417	1332	-	11	10068284	10069734	+	1241	protein_coding	PF07939:Protein of unknown function (DUF1685)	-
Os11g0139700	2820	2059	1778	1615	1803	1480	1034	1423	700	808	787	834	794	1051	826	-	11	1835867	1837930	-	2064	protein_coding	-	-
Os03g0249200	1915	1357	1321	1508	1292	1165	1273	1487	1531	1179	1262	1286	1228	1041	1144	-	3	7874537	7878425	+	1119	protein_coding	PF00472:RF-1 domain	-
Os07g0409100	1060	1008	969	1235	973	1187	836	1198	1378	1963	1427	1892	1591	1592	1343	-	7	12747743	12760653	+	1962	protein_coding	PF00168:C2 domain|PF17047:Synaptotagmin-like mitochondrial-lipid-binding domain	C2
Os02g0205300	1296	1034	1426	1635	1077	1452	993	1125	1154	1673	1468	1673	1120	1051	1138	19S REGULATORY PARTICLE ATPASE SUBUNIT 6	2	5918931	5923654	-	1770	protein_coding	PF00004:ATPase family associated with various cellular activities (AAA)	AAA
Os02g0564000	1331	1091	1142	1214	1106	1288	1087	1113	1575	1649	1507	1369	1370	1257	1854	ZETA GLUTATHIONE S-TRANSFERASE 3	2	21410814	21413683	-	962	protein_coding	PF13417:Glutathione S-transferase, N-terminal domain	-
Os04g0416000	1746	1106	1131	1166	1268	784	839	1705	2110	1538	1872	1457	1122	1010	1037	-	4	20548896	20550959	+	1895	protein_coding	PF06916:Protein of unknown function (DUF1279)	-
Os04g0471400	1296	1233	1502	1375	1172	1556	1103	993	903	1642	1332	1782	1248	1295	1062	-	4	23553857	23560611	-	5187	protein_coding	-	-
Os02g0225000	1186	1319	1278	1388	1377	1381	1393	1559	1449	1366	1126	1270	1256	1145	1316	-	2	7018719	7024190	+	1285	protein_coding	PF00153:Mitochondrial carrier protein	Mito_carr
Os12g0210400	896	1334	1581	1490	1240	1439	1022	1196	580	1917	992	1764	1086	1891	762	-	12	5766036	5773224	+	3195	protein_coding	PF07714:Protein tyrosine kinase	Pkinase_Tyr
Os03g0692700	855	912	1028	1332	907	814	886	1418	1486	1743	1480	1723	1533	1987	1353	-	3	27723754	27729054	-	2386	protein_coding	PF04398:Protein of unknown function, DUF538	-
Os02g0236200	1184	1310	1459	1388	1171	1354	1196	1138	1190	1675	1259	1635	1225	1284	1067	-	2	7718960	7723687	-	2055	protein_coding	PF00069:Protein kinase domain	Pkinase
Os02g0187500	1501	1142	1435	1456	1337	1259	912	1316	1452	1379	1458	1321	1111	1145	1335	-	2	4855965	4859029	-	764	protein_coding	PF01894:Uncharacterised protein family UPF0047	-
Os03g0795000	1912	1219	1465	1212	1326	1336	1027	1212	998	1522	1636	1610	1264	1006	946	-	3	33065377	33070873	-	2082	protein_coding	-	-
Os01g0622700	1380	1479	1349	1439	1191	1433	1349	1277	1152	1231	1416	1162	1109	1304	1335	-	1	24843748	24846832	-	1673	protein_coding	-	-
Os05g0243200	1315	1177	1020	907	796	991	1066	869	1334	1990	1519	2485	1477	1838	1208	orf160, ORF160	5	8692457	8696463	-	3924	protein_coding	PF00572:Ribosomal protein L13	-
Os08g0318500	1188	1195	1602	1843	1084	1943	832	1059	780	1316	1195	1544	1404	1298	1180	Cen8.t01153	8	13740485	13765521	-	3545	protein_coding	PF04048:Sec8 exocyst complex component specific domain	-
Os03g0798600	1132	1763	3024	2653	1395	2019	1231	1618	652	904	685	823	281	377	447	-	3	33290841	33293309	-	755	protein_coding	PF00203:Ribosomal protein S19	-
Os01g0511600	475	1894	539	884	1199	882	2236	1917	1886	937	827	1319	1568	1850	1821	-	1	18013678	18017027	-	2715	protein_coding	-	-
Os01g0626900	1384	1167	1356	1136	1110	1339	850	995	1081	2005	1794	1884	1364	965	1105	-	1	25029829	25033240	-	2114	protein_coding	-	-
Os10g0397200	1368	1035	1469	1558	1277	1264	950	1238	1292	1397	1216	1349	1442	1295	1174	-	10	13353103	13357371	-	1274	protein_coding	PF02186:TFIIE beta subunit core domain	-
Os03g0202001	922	1013	804	851	734	765	1371	1103	2100	1592	1494	1826	1858	1589	2234	-	3	5341103	5347082	-	1347	protein_coding	PF01583:Adenylylsulphate kinase	-
Os03g0115800	1069	1165	1408	1207	1341	1316	1241	1626	1211	1795	1392	1460	1266	1162	1099	-	3	887193	888623	-	1431	protein_coding	-	-
Os05g0568000	1566	969	1674	1358	1396	1661	990	1396	774	1216	1642	1295	1447	1295	1120	KCS1, OsKCS1	5	28278858	28281235	-	2378	protein_coding	PF08541:3-Oxoacyl-[acyl-carrier-protein (ACP)] synthase III C terminal|PF08392:FAE1/Type III polyketide synthase-like protein	-
Os07g0422000	1436	1526	1737	1932	1804	2345	1952	1447	930	617	893	663	1094	1052	1487	FLO2-LIKE2	7	13602730	13604607	+	709	protein_coding	-	-
Os02g0694300	861	1537	1138	964	1295	1791	1610	1251	810	1264	1021	1347	1507	1676	1691	-	2	28523501	28530172	+	1513	protein_coding	-	-
Os07g0134800	1419	945	1356	1566	975	1349	791	1132	2099	1353	1468	1586	971	1088	1247	SUCCINATE DEHYDROGENASE SUBUNIT 1	7	1860647	1866531	-	2279	protein_coding	PF00890:FAD binding domain|PF02910:Fumarate reductase flavoprotein C-term	-
Os01g0919900	1296	1383	1259	1169	1362	1086	1320	2182	1830	1322	1195	1324	1019	838	1202	fatty-acid desaturase OsSSI2	1	40146818	40150808	-	1626	protein_coding	PF03405:Fatty acid desaturase	-
Os02g0325100	1380	1179	1555	1832	1132	1491	1074	1290	1074	1339	1281	1282	1219	1078	1165	19S REGULATORY PARTICLE ATPASE SUBUNIT 3	2	13059150	13063759	+	1541	protein_coding	PF00004:ATPase family associated with various cellular activities (AAA)	AAA
Os08g0159100	1538	1191	1110	1315	1398	1364	1237	1468	1319	1361	1120	1255	1335	1433	1382	-	8	3443462	3446937	+	1340	protein_coding	PF00335:Tetraspanin family	Tetraspannin
Os03g0227400	422	995	707	1175	508	839	1131	1423	1653	1724	1566	1880	1759	2177	1590	-	3	6706278	6708143	-	1792	protein_coding	PF00332:Glycosyl hydrolases family 17	Glyco_hydro_17
Os09g0252800	1170	1227	1398	1215	1182	1778	1069	1157	720	1343	1111	1717	1485	1543	1200	-	9	4026528	4035575	+	4612	protein_coding	PF00632:HECT-domain (ubiquitin-transferase)|PF14377:Domain of unknown function (DUF4414)	HECT
Os05g0363200	894	521	1413	1259	372	753	292	667	1193	1673	3064	1666	2155	1542	1401	UDP-xylose synthase 5, UDP-glucuronic acid decarboxylase 5	5	17343645	17347620	-	1731	protein_coding	PF16363:GDP-mannose 4,6 dehydratase	-
Os01g0357800	1185	1295	1259	1162	1443	1660	1565	1163	943	1229	872	1591	1433	1605	1055	-	1	14471243	14476738	+	4265	protein_coding	PF13041:PPR repeat family	-
Os04g0466600	1261	750	927	1001	666	947	686	796	1806	2051	2284	1950	1518	1252	2016	AGMATINE IMINOHYDROLASE	4	23315118	23318842	+	1700	protein_coding	PF04371:Porphyromonas-type peptidyl-arginine deiminase	-
Os03g0432900	1519	1282	1294	1462	1372	1890	1126	1216	1134	1079	1281	917	1331	1180	1658	-	3	18213386	18214915	+	1530	protein_coding	-	-
Os01g0923300	1448	1358	1370	1480	1144	1354	1105	1246	1052	1448	1324	1478	1164	1174	1221	cystathionine b-synthase domain containing protein OsCBSCBSPB1, CBS domain containing protein OsCBSCBSPB1	1	40385339	40389177	+	2060	protein_coding	-	-
Os11g0539800	1257	1680	1550	1679	1289	1632	1197	1282	882	1297	1113	1174	975	932	1152	-	11	19709715	19716079	-	1721	protein_coding	-	-
Os03g0223700	1056	1096	1098	1206	1081	1490	1065	994	923	1497	1487	1628	1621	1434	1586	-	3	6468343	6476409	-	2903	protein_coding	PF12755:Vacuolar 14 Fab1-binding region|PF11916:Vacuolar protein 14 C-terminal Fig4p binding	-
Os01g0851100	724	653	605	638	691	899	1001	767	1030	1372	2930	1688	2541	2222	2217	-	1	36643577	36648018	-	2692	protein_coding	-	-
Os04g0488000	1178	1314	1177	979	1268	1430	1304	1167	1142	1319	1082	1409	1533	1573	1331	CYCLIN-DEPENDENT KINASE G;2	4	24371795	24377651	+	5152	protein_coding	PF00069:Protein kinase domain	Pkinase
Os08g0543600	1249	1445	1501	1499	1222	1546	1146	1185	932	1417	1263	1567	1162	1181	1135	-	8	27210441	27217016	-	3171	protein_coding	-	-
Os03g0355600	1327	1253	1771	1736	1159	1774	981	1252	792	1320	1172	1387	1128	1152	1035	-	3	13586742	13592878	-	3044	protein_coding	PF02883:Adaptin C-terminal domain|PF09066:Beta2-adaptin appendage, C-terminal sub-domain|PF01602:Adaptin N terminal region	-
Os03g0286300	860	961	1202	1316	727	1076	858	870	1158	1313	2377	1412	1901	1798	1767	-	3	9872301	9876576	+	1524	protein_coding	PF03151:Triose-phosphate Transporter family	-
Os07g0685000	1191	1241	1255	1297	1035	1224	1317	1102	1407	1546	1361	1475	1420	1330	1444	RICE DOF DAILY FLUCTUATIONS 2	7	29077209	29081176	-	1847	protein_coding	PF02701:Dof domain, zinc finger	zf-Dof
Os06g0604600	1711	904	1099	1343	992	485	980	1186	1969	1589	1320	1636	1365	1264	1191	-	6	23949819	23950657	+	724	protein_coding	-	-
Os12g0145100	865	973	1001	1603	970	1660	1395	1542	1921	1562	1253	1165	1160	1003	1958	-	12	2215943	2219491	-	1129	protein_coding	PF12481:Aluminium induced protein	-
Os04g0525000	1236	1307	1044	1266	1300	1227	1562	1432	1455	1185	1283	1193	1417	1346	1482	-	4	26257984	26259784	-	1162	protein_coding	PF02620:Uncharacterized ACR, COG1399	-
Os09g0112100	1593	1336	1209	1102	1234	1711	1100	1064	769	1232	1281	1700	1317	1532	932	-	9	997485	1004030	-	6393	protein_coding	-	-
Os03g0399532	1627	1426	1580	1399	1414	1937	1372	1166	679	1134	1314	1535	1125	1115	758	-	3	16182053	16191797	-	4822	protein_coding	-	-
Os10g0442532	1420	1051	1272	1134	982	1379	840	1128	712	1784	1627	2117	1006	962	625	-	10	15911688	15914576	-	1753	protein_coding	-	-
Os01g0261100	1301	1077	1356	1331	1088	1286	1085	1038	1099	1456	1601	1545	1407	1281	1366	RING finger protein	1	8786623	8792221	+	2131	protein_coding	-	-
Os06g0523100	964	875	1066	882	916	1021	947	1083	1585	1927	2394	1725	1506	1473	1306	-	6	19318794	19320654	+	1861	protein_coding	-	-
Os02g0669100	901	826	863	1017	1015	1463	1138	1790	1176	1240	3089	1046	1215	1379	1246	DEHYDRIN 1	2	27165514	27166898	-	1291	protein_coding	PF00257:Dehydrin	-
Os07g0587400	1436	1105	1381	1443	1277	1668	1353	1431	1079	1347	1198	1269	1109	1013	974	-	7	23904950	23908994	-	1839	protein_coding	PF03464:eRF1 domain 2|PF03463:eRF1 domain 1|PF03465:eRF1 domain 3	-
Os04g0508300	1089	1281	1041	1387	1239	1562	1099	1885	1575	1558	1591	1093	966	807	1349	GLUTAREDOXIN	4	25397069	25399815	+	573	protein_coding	PF00462:Glutaredoxin	-
Os01g0881500	1460	1118	1240	1119	1097	1383	1097	1192	918	1300	1643	1288	1347	1340	1165	Arabidopsis thaliana scarecrow-like 1	1	38261856	38265489	-	2183	protein_coding	PF03514:GRAS domain family	GRAS
Os07g0632600	1118	1266	1629	1551	1262	1798	1448	1270	783	1066	957	1252	1223	1450	1188	-	7	26230671	26240841	+	2719	protein_coding	-	-
Os03g0862100	1257	1241	1457	1143	1311	1609	1196	1359	930	1398	1387	1518	1125	1020	886	-	3	36394773	36401591	+	3143	protein_coding	-	-
Os05g0519400	1485	1265	1589	1925	1175	1794	908	1136	947	1428	1254	1426	898	936	879	OsSec18, Sec18	5	25781735	25788535	-	2708	protein_coding	PF02359:Cell division protein 48 (CDC48), N-terminal domain|PF00004:ATPase family associated with various cellular activities (AAA)	AAA
Os01g0779400	1292	1180	1204	1063	1174	1467	1168	1030	796	1398	1525	1631	1467	1464	1105	-	1	33000078	33010221	-	4304	protein_coding	PF00097:Zinc finger, C3HC4 type (RING finger)|PF00176:SNF2 family N-terminal domain|PF00271:Helicase conserved C-terminal domain	SNF2_N
Os02g0639000	1651	1033	1529	1517	1160	1607	1094	1111	799	1114	1235	1389	1262	1144	1142	LESION MIMIC AND SENESCENCE	2	25626748	25636053	+	3975	protein_coding	PF03031:NLI interacting factor-like phosphatase|PF00035:Double-stranded RNA binding motif	NIF
Os03g0812200	1496	995	1536	1367	983	1230	693	1020	1017	1596	1609	1491	1214	1234	1022	RING finger protein	3	34031452	34034030	+	1919	protein_coding	PF13639:Ring finger domain|PF14369:zinc-ribbon	-
Os03g0755100	1392	1200	1205	1187	985	1148	883	992	1291	1544	1413	1766	1343	1579	1393	ALUMINUM SENSITIVE 1	3	31149940	31155280	+	2345	protein_coding	PF00664:ABC transporter transmembrane region|PF00005:ABC transporter	ABC_membrane
Os08g0249000	858	969	753	927	1105	880	1087	1440	1448	1978	2347	1567	1342	1554	1328	B-box-containing protein 25, CCT domain-containing gene 29, CCT (CO, CO-LIKE and TOC1) domain protein 29, CCT domain protein 29	8	9098485	9099878	+	1025	protein_coding	-	-
Os02g0634700	1600	1160	1920	1645	1357	1827	1294	1987	831	873	768	763	885	1082	869	SERINE CARBOXYPEPTIDASE 8	2	25442875	25450093	+	2164	protein_coding	PF00450:Serine carboxypeptidase	Peptidase_S10
Os11g0661400	1155	1142	1324	1436	1110	1505	1229	1106	1140	1331	1162	1196	1561	1365	1789	-	11	26552934	26554756	-	1227	protein_coding	PF00004:ATPase family associated with various cellular activities (AAA)	AAA
Os06g0711100	1727	664	1302	1105	946	936	680	872	1295	1822	2456	1638	1292	1086	1195	-	6	30069689	30073756	+	2411	protein_coding	-	-
Os07g0585000	1619	1190	1456	1357	1041	1107	1192	1727	1383	1084	1295	1074	1159	1170	1043	-	7	23746485	23748665	+	1688	protein_coding	PF00168:C2 domain	C2
Os05g0477900	1030	683	531	921	381	318	547	968	2814	1431	2416	1616	1843	1545	1286	non-specific lipid transfer protein 1.4, lipid transfer protein 1.4, type 1 non-specific lipid transfer protein 4	5	23508215	23509009	+	423	protein_coding	-	-
Os02g0175800	1169	1296	1213	1302	1033	1016	1004	1608	1747	1488	1348	1290	1099	1047	1292	-	2	4141509	4143652	+	756	protein_coding	-	-
Os07g0614500	985	1679	2649	2362	1481	2179	1294	1781	621	932	645	872	302	394	321	EUKARYOTIC ELONGATION FACTOR 1-BETA	7	25313897	25316660	-	1027	protein_coding	PF00736:EF-1 guanine nucleotide exchange domain	-
Os10g0346600	1227	1149	1526	1528	1188	1552	953	1132	734	1296	1487	1308	1270	1202	1125	-	10	10411380	10418438	-	2050	protein_coding	PF12662:Complement Clr-like EGF-like|PF02225:PA domain	-
Os01g0599550	1175	1326	1023	851	1241	1503	1297	954	1185	1357	1165	1513	1650	1956	1743	-	1	23541689	23544345	-	2556	protein_coding	-	-
Os05g0318700	1033	1396	1196	1165	1042	1727	1250	1354	843	1317	1372	1346	1484	1553	1069	Catharanthus roseus receptor-like kinase1-like kinase 3	5	14795539	14799642	-	3275	protein_coding	PF07714:Protein tyrosine kinase|PF12819:Carbohydrate-binding protein of the ER	Pkinase_Tyr
Os04g0449900	1384	1110	1727	1758	982	1138	855	1277	1215	1117	933	1257	1120	1226	830	-	4	22414499	22419109	+	1634	protein_coding	PF00076:RNA recognition motif. (a.k.a. RRM, RBD, or RNP domain)	RRM_1
Os05g0144400	1263	1183	1426	1212	1020	1244	1077	956	861	1659	1493	1747	1262	1254	754	protein phosphatase with Kelch-like repeat domain 2, Protein phosphatase 73	5	2564221	2573089	+	3401	protein_coding	PF00149:Calcineurin-like phosphoesterase|PF13854:Kelch motif	Metallophos
Os04g0534600	1997	1099	1533	1486	1376	1510	1098	1731	1664	1199	1152	1126	865	949	878	PEROXIN 11-4	4	26720079	26721025	+	947	protein_coding	PF05648:Peroxisomal biogenesis factor 11 (PEX11)	-
Os05g0557400	1056	780	1083	940	945	985	802	1214	1340	1915	2608	1841	1308	1304	1047	-	5	27723402	27727472	-	2346	protein_coding	PF01823:MAC/Perforin domain	-
Os11g0573000	1210	1147	1472	1384	1248	1729	1118	1279	835	1439	1115	1460	1260	1321	1108	-	11	21500549	21514325	-	3974	protein_coding	-	-
Os10g0450900	1961	960	1332	1592	414	618	504	474	991	1301	3130	1213	663	794	1215	glycine-rich protein, Glycine-rich protein 2, glycine-rich cell wall protein	10	16428860	16429924	-	1065	protein_coding	-	-
Os12g0102400	1027	1391	1267	1200	1260	1535	1233	1007	880	1345	1046	1496	1602	1609	1206	RING-C2 type protein 2	12	105922	112629	+	4079	protein_coding	PF14570:RING/Ubox like zinc-binding domain	-
Os03g0351800	1426	1150	1225	1130	1080	1018	1052	1333	1274	1526	1620	1338	1261	1224	1146	RING finger protein	3	13199226	13201310	-	1229	protein_coding	PF13639:Ring finger domain|PF14369:zinc-ribbon	-
Os05g0230900	1211	1087	1412	1549	1398	1758	1304	1540	946	1262	1373	1141	966	899	1153	GLYOXALASE I-7	5	7960352	7966430	-	1247	protein_coding	PF00903:Glyoxalase/Bleomycin resistance protein/Dioxygenase superfamily	Glyoxalase
Os11g0588600	1077	1123	1281	1196	1140	1435	1287	1026	1270	1644	1230	1880	1366	1296	1176	XANTHOMONAS ORYZAE PV. ORYZAE RESISTANCE 39	11	22328967	22333982	+	3977	protein_coding	-	-
Os03g0126825	539	679	716	1053	677	1254	907	944	1077	1009	2222	851	2359	2596	2506	-	3	1514817	1519042	+	2496	protein_coding	-	-
Os06g0664300	1631	1028	1429	1378	1142	1287	731	1126	1021	1724	1794	1785	911	1043	818	-	6	27433420	27440995	+	2661	protein_coding	PF02225:PA domain	-
Os12g0115000	125	989	921	990	559	658	961	1146	2056	1948	970	1533	1640	2738	1824	LIPID TRANSFER PROTEIN 1	12	733276	733623	+	348	protein_coding	PF00234:Protease inhibitor/seed storage/LTP family	-
Os02g0146600	1361	1178	1761	1845	1166	1577	880	1413	1040	1406	1260	1273	818	918	890	EUKARYOTIC INITIATION FACTOR 4A-2	2	2557668	2561013	+	1712	protein_coding	PF00270:DEAD/DEAH box helicase|PF00271:Helicase conserved C-terminal domain	DEAD
Os03g0748000	1855	1294	2042	1884	1851	2663	1381	1737	523	911	619	817	531	598	528	-	3	30777720	30781832	+	2661	protein_coding	PF04146:YT521-B-like domain	YTH
Os05g0460200	1296	983	1264	1656	1066	1352	892	1313	1220	1387	1244	1208	1231	1200	1376	UBIQUITIN-CONJUGATING ENZYME 12	5	22615894	22620207	+	1037	protein_coding	PF00179:Ubiquitin-conjugating enzyme	UQ_con
Os02g0190600	1527	1615	1344	1552	1529	1348	1552	1713	1453	1001	893	1117	1186	985	990	lycopene e-cyclase, lycopene beta-cyclase	2	5028576	5030493	-	1918	protein_coding	PF05834:Lycopene cyclase protein	-
Os05g0304400	1198	1041	1377	1742	978	1480	991	913	1218	1388	1449	1402	1247	1176	1613	GDP dissociation inhibitor 2, GDP dissociation inhibitor2, GDP dissociation inhibitor protein OsGDI2, GDP-dissociation inhibitor 2	5	13715958	13720932	+	1904	protein_coding	PF00996:GDP dissociation inhibitor	-
Os01g0278900	1049	1714	1363	1417	1518	1163	1685	1855	1460	947	1143	954	1007	984	1287	-	1	9859354	9860677	+	624	protein_coding	-	-
Os05g0498700	1145	1150	1183	1109	1377	1374	1153	1552	1076	1333	1157	1214	1380	1423	1209	-	5	24552461	24555115	-	1543	protein_coding	PF10539:Development and cell death domain	-
Os03g0160100	1075	1185	1146	1062	969	1147	1041	945	847	1339	2036	1446	1500	1402	1128	ACCELERATED CELL DEATH AND RESISTANCE 1	3	3201345	3208276	+	3643	protein_coding	PF14381:Ethylene-responsive protein kinase Le-CTR1|PF07714:Protein tyrosine kinase	Pkinase_Tyr
Os05g0215600	1661	1453	1506	1555	1687	1927	1740	1605	901	955	991	973	908	846	785	-	5	7161628	7168180	+	3493	protein_coding	PF10184:Uncharacterized conserved protein (DUF2358)	-
Os04g0482800	1508	1128	1298	1385	1122	1278	939	1182	1148	1510	1759	1391	1095	1007	1035	-	4	24134006	24138398	-	2484	protein_coding	PF02847:MA3 domain	-
Os03g0250000	1167	775	944	912	865	900	790	1055	1390	1758	1491	1741	1662	1908	1411	SNRK2-CALCIUM SENSOR 1	3	7914611	7918255	-	3347	protein_coding	-	-
Os07g0605400	1704	1097	1180	1221	256	163	494	474	1529	1595	2374	2126	1167	980	1225	-	7	24809650	24810354	+	705	protein_coding	-	-
Os09g0507800	978	1412	3004	2636	1300	2267	1359	1663	579	883	676	687	191	341	351	Ribosomal protein L7a, Ribosomal protein L7a.e, Transcription factor surf-3	9	19683683	19685872	-	1055	protein_coding	PF01248:Ribosomal protein L7Ae/L30e/S12e/Gadd45 family	-
Os06g0167100	1307	1217	1524	1741	1170	1828	970	1076	886	1205	1197	1267	1110	1137	1480	-	6	3376576	3386418	+	3100	protein_coding	PF02883:Adaptin C-terminal domain|PF01602:Adaptin N terminal region	-
Os02g0131700	1327	1259	1657	1575	1255	1584	1130	1271	1020	1294	1146	1287	929	1001	852	-	2	1652110	1655309	-	1779	protein_coding	PF02136:Nuclear transport factor 2 (NTF2) domain|PF14259:RNA recognition motif (a.k.a. RRM, RBD, or RNP domain)	-
Os06g0474900	1491	1281	1359	1352	1150	1657	1287	1076	897	1135	1067	1291	1245	1327	1294	-	6	15923035	15933069	-	3292	protein_coding	-	-
Os06g0193000	1124	971	1203	1238	971	1218	1009	1035	1342	1279	1877	1110	1521	1343	1775	UBIQUITIN-CONJUGATING ENZYME 46	6	4690951	4695231	-	1156	protein_coding	PF00179:Ubiquitin-conjugating enzyme	UQ_con
Os05g0365000	1737	1128	1241	1144	1103	581	662	1363	1587	1688	1658	1454	1143	1083	708	-	5	17497491	17498604	+	1114	protein_coding	-	-
Os12g0124200	1112	1521	2988	2750	1203	1693	985	1790	629	863	649	796	233	277	313	RPS16A	12	1169749	1170460	-	712	protein_coding	PF00380:Ribosomal protein S9/S16	-
Os01g0582600	822	554	803	628	603	495	536	777	1122	1115	4584	1218	2205	1897	1399	-	1	22604528	22606674	+	2147	protein_coding	PF13359:DDE superfamily endonuclease	-
Os01g0749400	1190	1859	1292	1241	1399	1435	1528	1545	560	692	1580	898	1189	1283	976	TREHALOSE-6-PHOSPHATE SYNTHASE 2	1	31373447	31377544	-	3431	protein_coding	PF00982:Glycosyltransferase family 20|PF02358:Trehalose-phosphatase	-
Os05g0357200	1384	1717	1370	1400	1419	1422	1276	1498	1158	1159	937	1128	800	1051	1107	-	5	16928160	16932116	+	1804	protein_coding	PF00153:Mitochondrial carrier protein	Mito_carr
Os07g0470700	1186	1527	1213	1140	1239	1176	1529	1233	1306	1253	1175	1189	1285	1360	1257	-	7	16857192	16862625	+	1509	protein_coding	PF04755:PAP_fibrillin	-
Os01g0147200	1332	1146	1247	1464	1032	1422	912	1197	1089	1532	1468	1303	1159	1129	1211	-	1	2560897	2565321	+	3044	protein_coding	PF08711:TFIIS helical bundle-like domain	-
Os10g0138100	3069	998	2343	1553	1321	1368	711	1050	563	1040	1140	1246	552	672	511	aldehyde oxidase	10	2358853	2368717	+	5068	protein_coding	PF03450:CO dehydrogenase flavoprotein C-terminal domain|PF00941:FAD binding domain in molybdopterin dehydrogenase|PF02738:Molybdopterin-binding domain of aldehyde dehydrogenase|PF01799:[2Fe-2S] binding domain|PF01315:Aldehyde oxidase and xanthine dehydrogenase, a/b hammerhead domain	-
Os01g0977600	1206	1214	1106	998	1146	1418	1193	1076	756	1378	1202	1870	1422	1420	1071	-	1	43202561	43215251	-	6876	protein_coding	PF13639:Ring finger domain	-
Os05g0191500	1160	223	390	353	234	418	177	159	518	337	1754	680	5334	3855	2828	-	5	5625713	5632906	-	3067	protein_coding	PF03767:HAD superfamily, subfamily IIIB (Acid phosphatase)	-
Os12g0516000	5372	536	3250	1471	1974	2598	14	982	10	100	403	318	8	5	9	-	12	20045549	20046254	+	464	protein_coding	-	-
Os05g0129000	1252	1472	1402	1348	1462	1407	1459	1411	1049	1129	1127	1076	1105	1246	1237	gamma-glutamylcysteine synthetase	5	1698509	1702944	+	2006	protein_coding	PF04107:Glutamate-cysteine ligase family 2(GCS2)	-
Os03g0756200	1250	1204	1283	1234	948	1262	1059	1029	876	1395	1490	1759	1276	1340	997	-	3	31207084	31212413	-	4497	protein_coding	-	-
Os06g0115300	2457	871	1716	1543	1924	1596	742	2097	1095	920	1438	849	627	604	774	Acyl-CoA-binding protein 2	6	860908	862566	-	522	protein_coding	-	-
Os01g0223200	694	1533	966	1307	1281	1463	1399	1921	1187	1484	1033	1142	1235	1555	1226	GDSL ESTERASE/LIPASE PROTEIN 12	1	6724946	6728538	-	1406	protein_coding	PF00657:GDSL-like Lipase/Acylhydrolase	Lipase_GDSL
Os07g0679700	840	1078	993	1156	1063	1310	953	983	1426	1902	1261	2019	1449	1517	1294	VP1/ABI3-LIKE 2	7	28786471	28793002	-	3404	protein_coding	PF07496:CW-type Zinc Finger|PF02362:B3 DNA binding domain	B3
Os04g0511600	1097	961	1233	1052	1019	1346	938	930	715	1221	1831	1326	1732	1600	1306	RING finger protein	4	25573704	25579677	-	3899	protein_coding	PF13639:Ring finger domain	-
Os07g0575100	1045	1532	1515	1326	1264	1853	1392	1288	751	1372	1115	1317	1039	1127	897	-	7	23256517	23265421	-	3727	protein_coding	PF13646:HEAT repeats	-
Os01g0265800	1827	1034	1385	1180	1102	1055	886	1351	981	1471	1470	1492	979	990	776	RNA binding protein P	1	9063968	9066786	-	1894	protein_coding	PF00076:RNA recognition motif. (a.k.a. RRM, RBD, or RNP domain)	RRM_1
Os02g0800000	1273	1447	1420	1513	1506	1962	1847	1778	678	813	929	753	793	770	829	-	2	34071030	34075500	+	1675	protein_coding	PF02492:CobW/HypB/UreG, nucleotide-binding domain|PF07683:Cobalamin synthesis protein cobW C-terminal domain	-
Os03g0703400	1097	870	1070	1065	816	984	733	877	963	1621	3126	1497	1299	1185	1105	-	3	28269607	28275709	-	2448	protein_coding	PF00069:Protein kinase domain	Pkinase
Os02g0516600	1127	1158	1195	1246	1022	1452	1077	1070	990	1375	1452	1443	1424	1231	1415	-	2	18649297	18655266	-	2668	protein_coding	PF13923:Zinc finger, C3HC4 type (RING finger)	-
Os08g0265500	928	1221	976	1048	1018	1269	1216	1165	1260	1371	1190	1552	1463	1548	1747	-	8	10097893	10103955	+	3643	protein_coding	-	-
Os06g0699900	1359	1099	1361	1265	1121	1483	964	1179	999	1455	1355	1623	1015	1025	1063	19S REGULATORY PARTICLE NON-ATPASE SUBUNIT 1B	6	29423376	29431536	-	3098	protein_coding	-	-
Os03g0314100	1181	1289	1289	1315	1176	1646	1164	1035	815	1275	1101	1387	1246	1339	1085	PRP-22 protein	3	11237786	11241426	+	2941	protein_coding	-	-
Os05g0581800	1284	1419	1639	1622	1345	1930	1288	1152	680	1164	953	1246	1032	1065	928	-	5	28940141	28948383	+	3122	protein_coding	PF06972:Protein of unknown function (DUF1296)	-
Os03g0127900	1036	905	1059	1028	892	1078	1030	870	1379	1314	1797	1258	1789	1574	2114	-	3	1567984	1571080	-	1200	protein_coding	PF00999:Sodium/hydrogen exchanger family	Na_H_Exchanger
Os05g0320700	654	704	624	652	353	327	556	590	1846	2649	1961	3052	1724	1789	988	cinnamate 4-hydroxylase 2, C4H-like gene, Cinnamate-4-Hydroxylase like gene	5	14899987	14904546	-	1839	protein_coding	PF00067:Cytochrome P450	p450
Os02g0146700	1517	1063	1520	1474	1067	1320	938	1111	1057	1612	1190	1644	931	885	908	-	2	2563647	2571143	+	3221	protein_coding	PF01851:Proteasome/cyclosome repeat	-
Os03g0355900	1695	955	1059	932	932	927	878	1540	2238	1444	1925	971	1099	842	1551	-	3	13608897	13609145	-	249	protein_coding	-	-
Os01g0172100	1085	1299	1144	1356	1196	1351	1148	1383	1326	1683	1273	1353	973	975	1312	PHOSPHOENOLPYRUVATE/PHOSPHATE TRANSLOCATOR 3	1	3711212	3713653	+	1652	protein_coding	PF03151:Triose-phosphate Transporter family	-
Os09g0114500	916	946	853	1274	1002	1574	1195	1068	993	1758	1264	1862	1822	1478	1354	BRITTLE CULM 12	9	1158082	1167873	+	4317	protein_coding	PF00225:Kinesin motor domain	Kinesin
Os10g0407000	679	1078	901	1122	660	926	1152	1029	1723	1562	1715	1520	1460	1267	1851	PECTIN METHYLESTERASE 29	10	13932964	13935275	-	1201	protein_coding	PF01095:Pectinesterase	-
Os09g0426500	290	829	389	508	449	337	619	968	2963	1356	1906	1118	2127	2456	3041	USUALLY MULTIPLE ACIDS MOVE IN AND OUT TRANSPORTER 14	9	15464740	15468833	-	1425	protein_coding	PF00892:EamA-like transporter family	DUF6
Os08g0110000	1541	1314	1544	1318	1235	1536	1128	1145	1154	1207	1418	1361	1182	1114	1079	-	8	519662	523875	-	2335	protein_coding	PF12697:Alpha/beta hydrolase family	-
Os05g0557700	1248	1088	1210	1113	854	976	733	852	842	1514	1655	1807	1485	1542	1372	LEAF TIP NECROSIS 1	5	27740218	27749525	-	4262	protein_coding	PF00179:Ubiquitin-conjugating enzyme	UQ_con
Os04g0442000	472	788	419	493	660	588	977	921	1259	1932	1542	1821	2837	2350	1732	AUXIN RESPONSE FACTOR 9	4	22006405	22012018	+	2969	protein_coding	PF06507:Auxin response factor|PF02362:B3 DNA binding domain|PF02309:AUX/IAA family	Auxin_resp
Os03g0795100	1748	977	1565	1396	1046	1099	787	1163	1202	1597	1465	1539	966	933	889	-	3	33071830	33074545	-	1237	protein_coding	-	-
Os01g0853400	1085	1056	1165	1224	902	1147	790	1129	1247	1959	1510	1591	1309	1256	1018	coronatine insensitive 1a, CORONATINE INSENSITIVE1	1	36747521	36750925	+	2162	protein_coding	-	-
Os02g0227400	1255	1080	1094	912	1210	1367	1237	1215	1078	1481	1117	1569	1348	1428	1219	-	2	7144545	7150536	+	3059	protein_coding	PF01909:Nucleotidyltransferase domain|PF04928:Poly(A) polymerase central domain|PF04926:Poly(A) polymerase predicted RNA binding domain	NTP_transf_2
Os02g0635200	1464	1080	1088	1133	1099	1087	1048	991	1130	1709	1597	1563	1205	989	1477	nitrilase 1, Nitrilase 2	2	25465734	25469526	+	1487	protein_coding	PF00795:Carbon-nitrogen hydrolase	CN_hydrolase
Os02g0734300	1563	1233	1284	1274	985	1175	1174	1376	1049	915	1830	861	1013	1018	1249	-	2	30625668	30626865	+	1063	protein_coding	PF00293:NUDIX domain	NUDIX
Os02g0612800	1025	1114	1224	1155	1076	1277	1020	1094	1202	1498	1249	1519	1445	1342	1230	brassinosteroid receptor kinase (BRI1)-interacting protein 135, BRI1-interacting protein 135, brassinosteroid receptor kinase-interacting protein 135	2	24139922	24146705	-	2869	protein_coding	-	-
Os03g0626600	1012	1182	1317	1067	918	1120	960	829	1250	1710	1585	1740	1301	1381	1594	-	3	23855253	23861941	+	2098	protein_coding	PF12315:Protein of unknown function (DUF3633)|PF00412:LIM domain	LIM
Os03g0203800	1246	984	959	865	1048	910	1443	1455	1365	1057	1963	1086	1477	1409	1363	D-TYPE CYCLIN 5;3	3	5441845	5444188	-	1879	protein_coding	-	-
Os05g0402300	1112	890	1010	1197	965	1321	948	1382	1279	1340	1434	1219	1358	1212	1715	-	5	19588424	19590720	-	1105	protein_coding	PF01027:Inhibitor of apoptosis-promoting Bax1	-
Os03g0775600	1298	1829	1305	1412	1582	1438	1741	1656	806	827	639	1013	931	1142	849	-	3	32160235	32163775	+	2042	protein_coding	-	-
Os03g0696300	1184	939	868	1205	907	996	920	864	1391	1530	1656	1497	1525	1504	1767	HAP2 SUBUNIT OF CCAAT-BOX BINDING COMPLEX	3	27890692	27894467	+	1958	protein_coding	PF02045:CCAAT-binding transcription factor (CBF-B/NF-YA) subunit B	CBFB_NFYA
Os04g0252200	951	1181	1066	1012	1324	1631	1155	1054	747	1205	1026	1461	1484	1598	1245	-	4	9888904	9916256	-	7181	protein_coding	-	-
Os08g0282400	1237	942	1439	1667	1041	1486	959	1139	1060	1187	1303	1232	1123	1052	1489	-	8	11102726	11108224	+	1291	protein_coding	PF14938:Soluble NSF attachment protein, SNAP	-
Os10g0575700	1487	1173	1302	1279	1326	1442	1369	1329	1238	1013	1018	1041	1315	1213	1663	PAP3	10	22920532	22922802	+	1127	protein_coding	PF04755:PAP_fibrillin	-
Os04g0614600	1138	1094	1200	1456	831	1195	678	952	1033	1725	1584	1472	1010	1038	1119	aminotransferase, pyruvate-dependent GABA transaminase	4	31176650	31182430	+	2095	protein_coding	PF00202:Aminotransferase class-III	Aminotran_3
Os02g0803700	1081	1104	1385	1377	1064	1380	1149	1067	1180	1413	1216	1325	1123	1125	1281	rice homolog of HIV-1 Tat binding protein-1, homolog of human TBP-1, 19S regulatory particle ATPase subunit 5a, RP triple A-ATPase 5a	2	34266075	34269923	-	1523	protein_coding	PF00004:ATPase family associated with various cellular activities (AAA)	AAA
Os11g0150100	1268	1195	1113	1058	1354	1072	1356	1219	1082	1315	1201	1314	1304	1194	1156	-	11	2329968	2333238	+	1761	protein_coding	PF00300:Histidine phosphatase superfamily (branch 1)	-
Os05g0156300	1361	972	1889	2530	1059	1824	581	1180	892	1228	1062	1174	787	745	861	PROTEIN DISULFIDE ISOMERASE-LIKE 2;1, PROTEIN DISULFIDE ISOMERASE-LIKE 2-1, PDI-like protein 2-1	5	3294701	3298053	-	1548	protein_coding	PF00085:Thioredoxin|PF07749:Endoplasmic reticulum protein ERp29, C-terminal domain	-
Os03g0122600	1337	921	1242	1299	766	783	495	710	1486	1575	1384	1612	1536	1446	1565	MADS BOX GENE 50	3	1270320	1300273	-	1147	protein_coding	PF01486:K-box region|PF00319:SRF-type transcription factor (DNA-binding and dimerisation domain)	SRF-TF
Os02g0631200	1305	1096	1504	1016	1650	1632	1433	1358	967	1403	1212	1343	975	896	1063	-	2	25242589	25256486	-	2678	protein_coding	PF12579:Protein of unknown function (DUF3755)	-
Os03g0431100	897	1026	1280	1894	1018	1206	1044	1458	1436	1049	847	1117	1212	1603	1523	-	3	18085702	18087288	+	665	protein_coding	-	-
Os10g0160000	1230	1245	1230	1180	1022	1497	1020	1156	822	1200	1643	1348	1351	1110	1099	-	10	3831561	3841402	-	3622	protein_coding	PF06337:DUSP domain|PF00443:Ubiquitin carboxyl-terminal hydrolase	UCH
Os06g0167400	1509	1811	1907	1550	2234	2046	1452	1804	1048	646	391	715	438	734	667	-	6	3405405	3407716	+	1278	protein_coding	PF01255:Putative undecaprenyl diphosphate synthase	Prenyltransf
Os04g0388500	1164	897	1149	1013	1167	1426	1104	1104	768	1373	1216	1537	1400	1428	1093	-	4	19105902	19113568	+	3631	protein_coding	-	-
Os01g0655800	1142	1183	1410	1291	1159	1558	1169	1160	749	1251	1264	1459	956	885	972	-	1	26628877	26636906	+	2241	protein_coding	PF00501:AMP-binding enzyme	AMP-binding
Os03g0775000	1383	1417	1243	1406	1250	1468	1289	1252	1514	1041	941	1020	1372	1340	1451	-	3	32136863	32139508	-	1129	protein_coding	PF04072:Leucine carboxyl methyltransferase	-
Os10g0470100	2026	923	1225	1190	1021	381	539	1125	1958	1652	1738	1365	1378	1217	1050	-	10	17389132	17393941	-	1555	protein_coding	-	-
Os11g0216900	1250	1021	1417	1351	1274	1938	1083	1392	887	1185	1230	1061	1051	916	1234	Fe-deficiency-induced protein 2	11	6102863	6106487	+	1706	protein_coding	PF01008:Initiation factor 2 subunit family	-
Os11g0264300	1135	1056	904	955	1008	1238	1126	961	1043	1411	1291	1668	1538	1571	1159	-	11	8970147	8977440	-	4702	protein_coding	-	-
Os01g0894300	947	1247	1103	1489	1191	1441	1181	1810	998	1358	1498	1077	1013	1105	1165	fructokinase I, Fructokinase 2	1	38884960	38887720	-	1571	protein_coding	PF00294:pfkB family carbohydrate kinase	PfkB
Os08g0178700	1043	1408	1244	1190	979	1066	1175	1151	1329	1503	1054	1560	1196	1359	1142	-	8	4599751	4604714	-	1939	protein_coding	PF00609:Diacylglycerol kinase accessory domain|PF00781:Diacylglycerol kinase catalytic domain	-
Os03g0606200	1056	1049	1528	1738	1037	1544	1024	1412	1266	1092	1062	1057	1105	1085	1359	mitochondrial ATP synthase 6 kDa subunit	3	22740588	22741268	+	681	protein_coding	-	-
[truncated: 36,573 more rows]

## Sheet: Gene_FPKM
	Short Day								Long Day
	OX707-#21				NPB				OX707-#21				NPB
gene_id	Replicate 1	Replicate 2	Replicate 3	Replicate 4	Replicate 1	Replicate 2	Replicate 3	Replicate 4	Replicate 1	Replicate 2	Replicate 3	Replicate 4	Replicate 1	Replicate 2	Replicate 3	gene_name	gene_chr	gene_start	gene_end	gene_strand	gene_length	gene_biotype	gene_description	tf_family
Os11g0707000	26089.1	22358.4	24821.3	19393.1	25213	23087.5	29955.1	24843.8	23565.2	17968.7	21474.2	18782.7	17786.5	15764.5	18274.4	Rubisco activase, the small isoform of rice Rubisco activase, Rubisco activase small isoform, ribulose-1, 5-bisphosphate carboxylase/oxygenase activase, Rubisco activase II, Rubisco activase large isoform, Rubisco activase I, Rubisco-A, RuBisCO activase A1	11	28932977	28936031	-	1719	protein_coding	PF00004:ATPase family associated with various cellular activities (AAA)	AAA
Os01g0200700	31723.6	19984.8	25529.7	24865.6	31593.4	26214.2	19940.5	30407.1	17544	13710	23463.3	11348.5	11617.4	8726.96	12664.3	METALLOTHIONEIN I-3A	1	5478545	5479749	+	565	protein_coding	-	-
Os11g0171300	16345.8	13560.2	14630.8	11434.3	15786.8	13960.3	18096.4	17371.5	16271.9	10711.6	12254.5	11022.4	11280.8	9993.63	10915.2	CHLOROPLAST ALDOLASE	11	3488768	3491609	-	1492	protein_coding	PF00274:Fructose-bisphosphate aldolase class-I	-
Os08g0200300	13027.2	9256.91	8391.83	7946.36	10800.7	6482.05	10868.4	12366.3	19750	8706.3	10634.4	8685.54	11155.9	9910.24	11355.5	PSII subunit PsbR3, photosystem II subunit PsbR3	8	5806463	5808326	-	710	protein_coding	PF04725:Photosystem II 10 kDa polypeptide PsbR	-
Os03g0592500	9059.37	14494.6	8628.44	9100.55	15342.4	9833.43	18804.9	16876.8	11130	3025.57	3637.74	4681.67	9537.53	9349.13	10176.2	LHCB, LHCP II, Lhcb2	3	22000043	22001240	+	1109	protein_coding	PF00504:Chlorophyll A-B binding protein	-
Os09g0346500	15715.1	10328.5	11484.7	10561.1	12030.8	5309.93	9711.24	17631.6	14797.8	5330.34	6268.03	6392.87	9390.56	7595.62	6247.05	CHLOROPHYLL A/B BINDING PROTEIN 1R	9	10845779	10847012	+	1234	protein_coding	PF00504:Chlorophyll A-B binding protein	-
Os01g0600900	3633.42	12736.9	3988.7	4646.54	11764.6	3981.06	15699.1	15264.2	10583.8	1077.25	1358.46	4217.4	10950.5	11401	9920.81	CHLOROPHYLL A/B BINDING PROTEIN 2R	1	23607363	23608541	+	1179	protein_coding	PF00504:Chlorophyll A-B binding protein	-
Os11g0242800	5446.92	9057.38	5407.26	6050.35	8260.75	4967.3	11999.9	9927.83	11550.8	4219.95	3915.63	5505.07	8705.94	8448.66	9161.57	light-harvesting protein ASCAB9-A, PSII CP26, PSII Lhcb5	11	7659701	7662180	+	1185	protein_coding	PF00504:Chlorophyll A-B binding protein	-
Os06g0101600	5150.34	12192.5	5312.56	6958.4	9026.67	8292.02	14904.2	10923.7	8294.2	3192.03	3621.51	3244.38	7117.46	6736.65	9381.41	PETE	6	149486	150187	-	702	protein_coding	PF00127:Copper binding proteins, plastocyanin/azurin family	-
Os01g0639900	3232.44	12400.2	3750.86	4929.51	10538.8	6334.32	16837.3	13038.6	7332.23	1501.79	2039.59	2855.13	5584.87	6603.98	6201.6	BETA-CARBONIC ANHYDRASE 1	1	25696671	25705077	+	1165	protein_coding	PF00484:Carbonic anhydrase	-
Os08g0104600	4924.58	8767.4	5613.26	6685.87	7645.22	6985.38	13490.3	9506.02	7092	2559.22	2790.15	2890.5	4753.55	4651.94	5642.27	Ferredoxin I, ferredoxin, ferredoxin 1, anti-disease protein 1	8	241783	242628	-	846	protein_coding	PF00111:2Fe-2S iron-sulfur cluster binding domain	Fer2
Os07g0562700	5097.77	7314.69	4785.14	4337.27	6730.5	3599.08	8943.63	8213.11	8396.71	3741.72	3914.51	4719.97	7500.18	6887.54	4983.45	-	7	22487434	22488617	+	1032	protein_coding	PF00504:Chlorophyll A-B binding protein	-
Os02g0197600	5699.09	6230.29	4536.33	5071.73	5688.54	4049.98	6896.04	7324.55	8695.14	4004.79	4167.29	4013.56	5965.84	5115.54	5476.52	-	2	5468648	5470490	-	1198	protein_coding	PF00504:Chlorophyll A-B binding protein	-
Os12g0189400	5062.31	6747.53	4744.59	5198.53	6280.28	3783.55	7858.82	6216.79	7843.26	2900.06	2902.24	3625.98	6470.16	6100.97	5787.27	-	12	4506779	4507716	+	656	protein_coding	PF05479:Photosystem I reaction centre subunit N (PSAN or PSI-N)	-
Os04g0414700	3796.23	5895.07	3597.8	4353.52	5239.54	3513.12	7598.25	5695.91	8090.14	2275.14	2101.38	3472.38	6431.17	6477	6861.67	-	4	20496054	20497009	+	645	protein_coding	-	-
Os07g0558400	3423.04	6987.07	2850.52	3960.1	5759.9	3250.39	8113.69	8554.63	7216.77	1738.07	1551.52	2671.31	5407.82	5344.25	4993.12	light-harvesting protein CP29	7	22316343	22317935	-	1221	protein_coding	PF00504:Chlorophyll A-B binding protein	-
Os06g0320500	3330.33	5434.11	2927.8	3523.87	4756.8	2744.37	7049.46	6971.24	8492.75	2729.23	2336.33	3603.7	5677.94	5635.24	5923.02	-	6	12452708	12454049	+	1048	protein_coding	PF00504:Chlorophyll A-B binding protein	-
Os01g0501800	4026.83	6053.9	4012.36	4367.84	6885.55	4356.68	8469.06	7156.74	5038.78	1709.89	1967.07	2457.07	4832.84	4712.35	4808.99	PHOTOSYSTEM II SUBUNIT	1	17349338	17350785	+	1331	protein_coding	PF01716:Manganese-stabilising protein / photosystem II polypeptide	-
Os08g0435900	3729.34	5963.49	2952.14	3829.91	4667.41	2924.88	6935.45	6246.98	7008.35	2840.41	2330.38	3870.3	5883.35	5426.39	5189.45	chlorophyll a/b binding protein, light-harvesting chlorophyll a/b binding protein, cab gene from Norin 8	8	21171332	21172654	-	1138	protein_coding	PF00504:Chlorophyll A-B binding protein	-
Os08g0560900	4121.81	4760.91	3402.83	3567.84	4306.13	2876.45	6030.18	5819.39	8222.88	2732.57	2766.78	3284.65	5305.87	4612.34	6103.6	PHOTOSYSTEM I SUBUNIT	8	28083386	28084239	-	854	protein_coding	PF02531:PsaD	-
Os04g0459500	3662.9	6466.24	3530.39	3717.56	5883.27	4592.69	8954.26	7305.77	4826.44	2182.92	2336.44	2562.43	3746.82	3730.11	4070.1	-	4	22937162	22939010	+	1566	protein_coding	PF02800:Glyceraldehyde 3-phosphate dehydrogenase, C-terminal domain|PF00044:Glyceraldehyde 3-phosphate dehydrogenase, NAD binding domain	-
Os07g0148900	4401.68	4749.47	3608.78	3787.53	4589.23	2125.27	5083.98	6364.08	9121.69	2929.78	2698.35	3523.05	5130.99	4638.47	3734.8	PHOTOSYSTEM I SUBUNIT	7	2546465	2547298	+	599	protein_coding	PF01241:Photosystem I psaG / psaK	-
Os12g0291100	2053.54	7164.78	3122.73	5523.5	5164.82	7744.43	13461.8	5461.03	3627.74	908.113	956.93	1174.2	3246.09	3460.11	5992.52	RuBisCO small subunit 3, Ribulose-1, 5-Bisphosphate Carboxylase/Oxygenase Small Subunit 3	12	11262587	11263636	+	939	protein_coding	PF12338:Ribulose-1,5-bisphosphate carboxylase small subunit|PF00101:Ribulose bisphosphate carboxylase, small chain	-
Os09g0481200	3719.71	4498.29	3387.45	4101.41	4033.21	2276.59	5437.49	5270.77	7280.02	2466.18	2215.65	2894.76	4727.66	4226.13	4512.05	PHOTOSYSTEM I SUBUNIT	9	18469730	18470397	+	668	protein_coding	PF01241:Photosystem I psaG / psaK	-
Os05g0560000	2803.81	5229.24	2681.95	3628.44	4443.21	2796.19	6961.74	4606.61	4924.21	1202.62	1512.02	2128.65	5488.68	5738.03	6147.07	PHOTOSYSTEM I SUBUNIT	5	27878662	27879543	+	676	protein_coding	PF03244:Photosystem I reaction centre subunit VI	-
Os01g0773700	3513.72	3989.63	2518.33	3075.92	4021.11	2281.18	4813.5	6244.76	6256.16	2074.57	2176.3	2382.73	3416.36	3350.94	3432.77	PHOTOSYSTEM II SUBUNIT	1	32708550	32709283	-	625	protein_coding	PF07123:Photosystem II reaction centre W protein (PsbW)	-
Os07g0141400	3082.19	4968.5	2734.63	3114.37	4524.1	3222.75	6302.94	5419.37	4321.63	1561.14	1747.83	2038.88	3747.8	3586.01	3873.97	PHOTOSYSTEM II SUBUNIT	7	2136871	2138335	-	1119	protein_coding	PF01789:PsbP	-
Os07g0577600	3056.64	4205.15	2559.97	2872.25	3609.85	2290.82	4847.62	4580.37	4769.38	1591.89	1814.88	2283.33	4106.63	3829.86	3986.08	-	7	23357777	23359442	+	1666	protein_coding	-	-
Os07g0544800	2546.88	4531.58	2238.28	2875.97	3810.68	2339.31	5506.94	4852.85	4502.87	1292.67	1509.87	1832.63	3571.5	3406.04	3632.29	-	7	21574446	21576033	+	961	protein_coding	PF05757:Oxygen evolving enhancer protein 3 (PsbQ)	-
Os04g0612500	956.574	4562.93	1183.44	3838.86	1654.16	2757.51	6622.78	3950.39	3445.81	1455.99	1331.9	1516.7	4298.67	3584.44	4496.12	-	4	31061682	31062694	+	890	protein_coding	-	-
Os07g0435300	2511.01	3843.55	2386.06	2948.25	3228.88	2355.65	4820.85	3956.83	4062.05	971.744	1134.56	1602.11	3443.14	3378.94	4311.44	PHOTOSYSTEM I SUBUNIT	7	14533317	14534258	+	509	protein_coding	-	-
Os12g0189300	2587.84	3345.16	2231.38	1743.66	2736.04	1451.88	3427.81	2646.82	4333.33	3164.26	2740.64	3561.17	3597.8	3587.87	2688.24	-	12	4499739	4503900	+	1572	protein_coding	-	-
Os01g0869800	1891.07	3393.19	1592.18	2219.38	3015.69	2097.22	5145.17	4017.93	4406.77	1952.56	2205.02	1963.11	2992.33	2733.32	3445.99	PSBS1	1	37697024	37699582	+	1064	protein_coding	PF00504:Chlorophyll A-B binding protein	-
Os03g0778100	1803.94	3516.82	1633.4	2165.59	2950.35	1674.67	4226.81	3544.02	3476.69	1032.27	1095.5	1389.41	2970.89	3008.14	3034.98	PHOTOSYSTEM I SUBUNIT	3	32273066	32274174	-	1002	protein_coding	PF02507:Photosystem I reaction centre subunit III	-
Os12g0420400	2139.31	2761.07	1756.95	2135.55	2711.19	1615.03	3519.58	3116.62	3264.47	1185.05	1247.87	1585.95	3097.04	2904.19	2490.46	PHOTOSYSTEM I SUBUNIT	12	13115340	13117325	+	1256	protein_coding	PF02605:Photosystem I reaction centre subunit XI	-
Os01g0711400	3017.06	1717.21	1890.01	1857.92	2312.97	2096.83	2195	1861.74	2871.67	2215.3	2688.99	2058.81	2656.59	2348.2	3498.49	-	1	29563666	29566585	+	1187	protein_coding	-	-
Os01g0642200	660.842	1220.59	1093.3	898.161	2378.73	1545.62	2844.14	2338.57	4150.59	2686.67	3301.4	2259.02	3079.24	2349.46	3884.21	-	1	25800668	25801243	-	458	protein_coding	-	-
Os08g0139700	1540.26	1549.03	2310.82	1149.83	1199.31	1191.7	1830.62	1044.25	2437.84	2937.46	2467.95	3007.43	3243.16	2825.7	2922.89	Terpene synthase 29, beta-caryophyllene synthetase	8	2210027	2213892	-	2121	protein_coding	PF01397:Terpene synthase, N-terminal domain|PF03936:Terpene synthase family, metal binding domain	-
Os07g0556200	1991.98	2149.46	1627.63	1742.29	2214.72	1599.44	2584.9	2286.36	2795.23	1617.2	1948.68	1527.08	2119.3	1963.37	2543.62	PetC	7	22184407	22186890	+	1081	protein_coding	PF08802:Cytochrome B6-F complex Fe-S subunit|PF00355:Rieske [2Fe-2S] domain	-
Os12g0515800	2987.01	1632.13	2802.29	2244.08	6235.94	5095.79	1607.69	4033.5	217.493	519.615	1281.41	719.935	508.694	172.914	729.05	-	12	20042293	20043043	+	504	protein_coding	-	-
Os02g0750100	1137.64	2784.58	1076.93	1690.82	1929.75	1531.79	3607.3	2472.33	3153.07	970.28	850.5	1185.75	2373.41	2350.38	2757.57	-	2	31527409	31527711	+	303	protein_coding	PF00213:ATP synthase delta (OSCP) subunit	-
Os02g0121300	2400.95	2251.27	2328.85	2046.05	2646.57	2561.44	1952.3	3419.94	1446.97	1287.65	1584.72	1035.58	956.499	781.824	1056.07	LATERAL ROOTLESS2	2	1116066	1116952	+	887	protein_coding	PF00160:Cyclophilin type peptidyl-prolyl cis-trans isomerase/CLD	Pro_isomerase
Os03g0129300	1785.37	2590.02	1541.41	1732.65	2802.33	2162.96	3009.46	2852.54	1740.74	984.791	1188.07	1011.24	1275.26	1283.8	1390.29	glyceraldehyde-3-phosphate dehydrogenase, chloroplastic glyceraldehyde-3-phosphate dehydrogenase B, chloroplastic GAPDH B subunit	3	1662306	1665491	+	1669	protein_coding	PF02672:CP12 domain|PF00044:Glyceraldehyde 3-phosphate dehydrogenase, NAD binding domain|PF02800:Glyceraldehyde 3-phosphate dehydrogenase, C-terminal domain	-
Os01g0279100	1422.06	2766.42	1567.46	1807.68	2407.88	2103.28	3622.39	2403.89	1334.71	728.181	764.225	906.41	1573.13	1444.29	1470.1	PHARBITIS NIL LEUCINE ZIPPER	1	9874379	9876678	+	1685	protein_coding	PF02915:Rubrerythrin	-
Os02g0581100	981.896	2375.31	860.513	1361.03	1995.7	844.08	2740.42	3223.49	2744.25	510.973	439.899	929.629	1780.9	1847.67	1303.55	-	2	22390373	22390985	+	613	protein_coding	-	-
Os08g0157600	1472.69	1683.91	1361.41	1202.33	1434.92	1434.96	2007.7	1126.02	1682.02	1521.32	1681.15	1733.05	2181.31	2194.94	2313.53	CIRCADIAN CLOCK ASSOCIATED 1	8	3360865	3373395	+	3266	protein_coding	PF00249:Myb-like DNA-binding domain	Myb_DNA-binding
Os12g0420200	1325	2020.71	1326.66	1334.76	1982.15	1480.93	3026.69	2045.46	2148.26	1015.86	1136.59	1144.67	1488.78	1417.35	1920.35	LIGHT-GREEN LEAVES 1	12	13103675	13106278	+	1476	protein_coding	PF01370:NAD dependent epimerase/dehydratase family	Epimerase
Os06g0264800	1250.47	2150.24	1012.52	1291.52	1555.5	669.337	2013.49	2253.37	2938.87	1202.68	1177.67	1371.66	1806.86	1695.43	1303.69	-	6	8751332	8752603	-	899	protein_coding	PF14159:CAAD domains of cyanobacterial aminoacyl-tRNA synthetase	-
Os03g0738400	2099.33	1837.22	1694.3	1571.74	2280.74	2033.6	2065.06	1805.15	1400.33	1161.79	1314.68	1212.4	1319.05	1243.39	1447.27	serine hydroxymethyltransferase 1, chlorophyll-deficient mutant 1	3	30299613	30304241	+	2479	protein_coding	PF00464:Serine hydroxymethyltransferase	SHMT
[truncated: 38,521 more rows]
